# Supplementary material for: Genome-Wide Analyses of the Soybean F-Box Gene Family in Response to Salt Stress
Source: Int J Mol Sci. 2017 Apr 12;18(4):818. doi: 10.3390/ijms18040818 (PMC5412402; doi:10.3390/ijms18040818)
Supplement: Supplementary file 1 [file ijms-18-00818-s001.zip]

Archive with 7 entries (6 files):
- ijmssupplementary/
- ijmssupplementary/1S1file-PF00646seedfastis.txt
- ijmssupplementary/3S2file-F-box motifalignmentsis.pdf
- ijmssupplementary/6FileS3-phylogenetictreeCterminiis.pdf
- ijmssupplementary/7FileS4-phylogenetictreeintronnumberis.pdf
- ijmssupplementary/9FileS5-heatmap under salt stressgeohdzipis.pdf
- ijmssupplementary/ijmstables.xlsx
