# Supplementary material for: Genome-Wide Analyses of the Soybean F-Box Gene Family in Response to Salt Stress
Source: Int J Mol Sci. 2017 Apr 12;18(4):818. doi: 10.3390/ijms18040818 (PMC5412402; doi:10.3390/ijms18040818)
Supplement: Supplementary file 1 [file ijms-18-00818-s001.zip › ijmssupplementary/1S1file-PF00646seedfastis.txt]

FBX13_ARATH/65-112          FPMDDLNDD........................VLERVLSWLPTSC.........FFRMSSVCKRWKSSQTSKSFKLACSQ
Q9ZTZ0_PEA/58-105           RIWSKLPHR........................LLDRIIAFLPPPA.........FFRARAVCKRFYSLLFSNSFLELYLQ
FK125_ARATH/37-84           TLIPGLSND........................VGRLILSFVPYPH.........ISRIKSTCKSWYAFLSSKTLISLRHS
SKI25_ARATH/34-79           ALIEGLPDH........................ISEICLSLVHRPS.........L..LSAVCTRWRRLLYSPEFPSFPSL
FBK46_ARATH/18-65           ELIPGLPSE........................LALECLVRVPFQF.........QSAMRSVCRSWRSLLSDSSFIQERRR
AFR_ARATH/27-74             PLISGLPND........................IAELCLLRLPYPY.........HALYRSVSSSWNKTITNPRFLFSKQS
FBK7_ARATH/14-61            SIINDLPLD........................LLDEILFRLEPKS.........MAMMRCTNNSIKSYLSDPRFGPEYPS
FBLK3_ARATH/1-48            MVRLDLPWD........................LVDEILSRLPATS.........LGRLRFTCKRWNALFKDPEFITKQFH
FB225_ARATH/1-48            MSISELSQD........................LLEEILCRVPAIS.........LKKLRSTCKLWNSLFIDKRVRNELRR
FB100_ARATH/1-48            MTLPELPKD........................LVEEILSFVPATS.........LKRLRSTCKGWNRLFKDDKRFTRIHT
FB101_ARATH/6-53            TAMSDLPRD........................LEEEVLSRVQLAS.........LRAVRTTCKKWNRRLSKYRFTKKYIR
FB229_ARATH/3-50            TTMSNLPKE........................LVEDIVSRVPLHC.........LRAMRLTCKNWNALLESQSFKKMHIR
FB323_ARATH/3-50            TMISNLPRV........................LIEEIFFRVPLKS.........LRAVRLTCKSWNTLSKSRSFRKLYIS
FB78_ARATH/3-50             MMMSDLPND........................LVEEILSRVPITS.........LGAVRSTCKRWNGLSKDRIVCKGDAN
FB5_ARATH/3-50              TTMSTLPVV........................LVDEILARVPITS.........LRSLRSTCKKWEASSKTNLVGGKATA
FB199_ARATH/2-49            TTISDLPYD........................LVKEIFSWVPFTS.........LRAVRSTCKTWNALSKNQIFGKKSVA
FB224_ARATH/2-49            TTICDLPRD........................LVARILSRVPLTS.........MRRVRFTCKRWNTISKDPSFAKTHFG
Q9SL55_ARATH/7-54           TKIPNLPDD........................LESEILSRIPAKS.........LTKLKTTCKRWYVLFRDPKFAKKNLG
FBLK1_ARATH/8-55            LMMESLPHE........................VVECILERLDADP.........LLRFKAVSKQWKSTIESPFFQRRQFT
FBK3_ARATH/38-85            MVPSSLPND........................VLEEIFLRFPVKA.........LIRLKSLSKQWRSTIESRSFEERHLT
FB94_ARATH/34-81            FEKIHIPNE........................IVEEILVRLPVKS.........LTRFQTVSKHWRTLITSKYFGKRHMA
FBL37_ARATH/49-96           YLLQNFDLD........................HVMEILMRFPLTS.........LTRFKCVSKQWSSLISSRYFCNLLYT
FB196_ARATH/7-54            TTQIYIPLD........................LQINILLRLPVKS.........LLRFRCVSKLWCSIITSHDFRNRHFN
FB55_ARATH/50-97            LKDVHLPLD........................LIVEILKKLPTKS.........LMRFRCVSKPWSFIISKRRDFVESIM
FBK86_ARATH/38-85           EPMPYIPFD........................LVIEILTRLPAKS.........LMRFKSVSKLWSSLICSRTFTNRLLR
FB314_ARATH/231-278         IDLDSLPFD........................LKMVILTRLSAKS.........LTNFKRVSKMWSSIIGSQRFIDSFFT
FB20_ARATH/4-51             QEIDHIPFD........................LTVEILTRLPAKS.........LMKFKCVSKLWSSIIHNQSFIDSFYS
FB96_ARATH/141-188          RHSSSLTND........................LIEEILSRLHSKS.........VARFRCVSKQCASMFASPYFKKLFQT
FB27_ARATH/5-52             ANSDSIPTD........................LIYEILSRLSVKP.........ITRFRCVSKLWESIICRQDFTELFHN
FB26_ARATH/5-52             ANSASIPND........................LILEILSRLPAKS.........TGRFRCVSKLWGSMLCHSYFTELFLT
FB68_ARATH/5-52             EKLESIPID........................LIIEIHSRLPAES.........VARFRCVSKLWGSMFRRPYFTELFLT
FB113_ARATH/12-59           KNSLQIPID........................LIIEIFLRLSVNS.........IARCRCVSKQWASTLSRPYFTELFLT
FB195_ARATH/29-76           EKPEEIPDD........................LLIDVFSRLSIED.........VARCRCLSRFWSSILRRRYFTELFHK
FB194_ARATH/17-64           EYSKEIPID........................LLIEIFSRLSTGD.........IARCRCVSKIWSSVPRLRDFTELFLK
FB25_ARATH/5-52             KTLDSIPID........................VFLDIFSRLPAKS.........VGRSCCVSNRWASILGSQDFKELFLT
FB137_ARATH/22-68           SGSSSIPLD........................LVSEILLRLPEKS.........VARFRCVSKPWSS.ITTEPYFINLLT
FB42_ARATH/20-67            SSSSSLPLD........................LTSEIFSRLPAKS.........VVRFRCVSKLWSSITTAPYFTNSFET
FB115_ARATH/20-67           GNSVQIPFD........................LIPEILKRLPVKT.........LARFLSVSKEYTSIIRNRDFMKSYLI
FB249_ARATH/48-95           VNSELLPVD........................LIMEILKKLSLKP.........LIRFLCVSKLWASIIRDPYFMKLFLN
FB239_ARATH/31-78           KIFELIPLD........................MIPDILLRLPAKS.........AVRFRIVSKLWLSITTRPYFIRSFAF
FB231_ARATH/25-72           KNFNDVPLD........................VAIEIFMRLPVKS.........VARFLLLSKFWAEIIRSRHFITSFQV
FBK49_ARATH/19-66           DPSSILPLE........................LKIEILMKSPPKS.........IAKLGFVSNHWSSIIRGQVFTDLYMR
FB139_ARATH/23-70           DPFEGMPLH........................LKEKILMKLKAKI.........ISTFILLSKSWSSIVLNKDFTNMYLI
FB247_ARATH/12-59           DLFSNIPLE........................LMIEILLKLPAKS.........IANLIFVSKHWSSIILDKDITELYLT
FB82_ARATH/4-51             TSFETLALD........................MQIEILARLPLKY.........LMRCMCVSKKWASLIRGEDFRSAYLL
FB86_ARATH/5-52             SSETLHVED........................LQTEIMSWLPLKS.........LLRFVIVSKKWASIIRGEQFKALYLR
FB83_ARATH/4-51             SNFETLPED........................LQKEILLWLSPKS.........LVKFTLVSKKCASIIRGEEFKALYMR
FB88_ARATH/5-52             TSFENLPEE........................LKREILLRMSPNS.........LVTCSRVSKKLASMIRTKSFKELYLS
FBX15_ARATH/6-53            RVYRSLPFE........................LVEEILKKTPAES.........LNRFKSTCKQWYGIITSKRFMYNHLD
FB135_ARATH/23-70           GGLESLPED........................IIADIFSRLPISS.........IARLMFVCRSWRSVLTQHGRLSSSSS
FBW4_ARATH/21-68            TSIESLDAD........................ILCIIFSFLDLFD.........LVHCTVVCNSWNAVIKRLKLLQASCR
Q17783_CAEEL/3-50           SSCRRIDDV........................ALWKVFKSVDAAT.........LQRCRRVCTKWNSEILRLNEYTSKFT
Q20892_CAEEL/97-144         PIAQDFESH........................ILADVFKYLDIDD.........LLNCKLVCWKWNATIGENASELARTR
SKI15_ARATH/4-51            SPVNCLPPD........................SLHQIFSSLPIRD.........IMICRSVCKFFNQLLTSQCFIEIIST
FB93_ARATH/50-97            DWISKLPDD........................VLLIILSRLSTEE.........AIRTSVVSKRWEHVWNQMSHLVFDMR
FBL42_ARATH/37-84           DLISRLPDD........................ILQLILSYLPTRL.........AIKTSVLSRRWRHVWSDTWSLSFHRD
FDL14_ARATH/13-60           DRISDLPDA........................LLLQILSSLPTEN.........AIATSVLSKRWRSLWTMLPKLKFDSN
FDL19_ARATH/11-58           DRISELHEA........................LLVHIMSSLPTKT.........VVATSVLSKRWRHVWKTVQNLKFVSK
FDL23_ARATH/16-63           DRISELPDA........................LLIKILSFLPTKI.........VVATSVFSKQWRPLWKLVPNLEFDSE
FB226_ARATH/2-49            DRIIGLPDE........................VLVKILSFVPTKV.........AVSTSILSKRWEFLWMWLTKLKFGSK
FBD7_ARATH/2-49             DRISGLPDE........................LLVEILHCLPTKE.........VVSTSILSKRWEFLWLWVPKLTFVMN
FBD34_ARATH/13-60           DRISVLPED........................LLVVILDLLPTKD.........VVATMILSKRWLSIWTMVRTLEYTDD
FBD10_ARATH/2-49            DRISNLSDD........................LLLKIVSSLPTKD.........VVVTMLLSKRWKFLWMMVPKLRFDDE
FDL27_ARATH/2-49            DRISQLSDD........................LLLQILSFIPGKD.........VVATSLLSKRWQSLWMLVSELEYDDS
FDL28_ARATH/2-49            DIISQCPDH........................LLLRILSFIPTKD.........VIVTSLLSKRWGSLWRWVPKLEYDFT
FBD3_ARATH/10-57            DRLSDLPCH........................LLCRILSNLSTKE.........SVRTSVLSPRWSNLWSLVSVLDLDFQ
FB69_ARATH/14-61            DRLSALPEH........................LLCRILSELSTKD.........SVRTSVLSKHWRNLWLHVPVLELETS
FBD35_ARATH/22-69           DWLRKLPDS........................LLCQVFLNLPTKD.........VVKTSVLSSTWGNIWRSVPGLDLGYG
FDL10_ARATH/18-65           DWISNLPET........................LLCQVLFYLPTKD.........VVKSSVLSSRWRNLWKYVPGFNLSYC
FDL11_ARATH/16-63           DRLSNLPES........................LICQIMLNIPTKD.........VVKSSVLSKRWRNLWRYVPGLNVEYN
FDL12_ARATH/6-53            LISQLLPDH........................VLHEILLKLATKD.........SVKTSILSTRWRYIWQRVPGLDLNQT
FDL15_ARATH/14-61           DRISQLPDP........................LLTQILNLLPTEE.........AVKTSVLSTRWRTLWLWVPNLELSFS
FDL16_ARATH/4-51            DRICELPDS........................LLTQVLSYLPTID.........SVKTSVLSKRWEFLWLRVPVLDLKVS
FBL54_ARATH/16-63           DIISDLPEA........................LICHILSFLPIED.........SALTSVLSKKWQHLFAFRPNLEFDDA
FBL52_ARATH/7-54            ASLNCLPDE........................LLVHVLSSLETKQ.........AASTSVLSKRWRTLFAVRRNLDFDDS
FBL39_ARATH/5-52            DVISRLPDE........................VLGRILSLISTKE.........AVSTSVLSKRWKNMFVLVSNLDIDDR
FBL35_ARATH/5-52            DLISSLPDE........................ILGKVLSLLPTKR.........AASTAVLSKRWNNLPALVDKLDINDA
FB309_ARATH/4-51            DLISNLPDD........................VLGKILSLVPTKL.........AAATSVLSKRWRNLLPLVDSLDFDET
O82216_ARATH/2-49           DLVSSLPDE........................LLYQILSFLNTKE.........AALTSILSKRWRYLIAFVSCIEIDDS
FBL38_ARATH/2-49            DRISSLPDE........................ILEHILSFLSTKE.........AALTSSLSTRWKNVFVFVPSLHLDYA
FBD4_ARATH/10-57            KLIKRLSDE........................LVECILSFLPVQS.........TLQHRVLSKRYRDTWKLSRDLDFSGI
FDL25_ARATH/24-71           DRISNLPDS........................LNHQILLLLPLKS.........AAQASLLSKRWRSLFLSLPDLDFTSI
Q9S7I5_WHEAT/34-81          DRINCLPDV........................LLRNIISRLPTKD.........AARTTILSSRWRSLWASTPLRLDDAG
FB129_ARATH/7-54            DILSCLPLE........................LLLYIISFLPFES.........ARLTPLVSTRFRSVWNQAILVAHSHN
FBXL4_HUMAN/278-325         GYFDKLPYE........................LIQLILNHLTLPD.........LCRLAQTCKLLSQHCCDPLQYIHLNL
FB127_ARATH/9-59            SRLEALPQD........................LLREIVAKIGVKSA......EDYHNCILSCKELGASANDERVLKTLNL
Q21112_CAEEL/5-52           SGFKTMPIE........................LLEDIFQRLPVKN.........KGRCSQVCRQWQRGFNSKLSWRKFTF
CS111_YEAST/185-236         ADINDLPVE........................IIAKILSEFELGRDQ.....KTLVRCLYVSKKFYKATKIVLYRLPYFT
Q9VY46_DROME/324-371        ICLTDLPFE........................ILLRILSYLDLKS.........LFRVGHVSRTFYDISRHPLLYAEISL
Q22212_CAEEL/1-48           MDLSSMPDD........................VLIRLLNTASPND.........VARAKRLNKRFHQIVDTFNLGKPRVK
FB84_ARATH/63-110           GDFSMLPYD........................ILMKIAAPFSHPN.........LQAASLVCKSWRDALKPLRESMLLIR
Q40861_PICGL/85-132         RDLASLALD........................VLVEVVCNLGHHE.........LEPLTRVSKDFKQAVKVANETHFGFK
SKI27_ARATH/122-169         SRLECLPQD........................LLIRVICGVDHED.........LKSLKLVSKSIREASLVAKTLHFAYT
FB220_ARATH/62-109          SLLETLHQD........................ILIRVLCHVDHED.........LATLKRVSKTIRKAVIEAKKSHFDYS
POF12_SCHPO/9-56            NPASIFSHE........................TLLHVLNDLSAHD.........LAALERVSRSWNSIVRRSSVWHNLYL
POF3_SCHPO/134-181          DLFRILPRE........................VLLCILQQLNFKS.........IVQCMQVCKHWRDCIKKEPSLFCCLD
DIA2_YEAST/205-252          DLVGNLPIE........................ILPIIFQRFTTKE.........LVTLSLVCNKWRDKILYHLDCFQEFN
FBXW2_HUMAN/55-102          DFLKLLPLE........................LSFYLLKWLDPQT.........LLTCCLVSKQWNKVISACTEVWQTAC
CDC4_YEAST/273-320          DLITSLPFE........................ISLKIFNYLQFED.........IINSLGVSQNWNKIIRKSTSLWKKLL
POP2_SCHPO/237-284          DILSNLPFS........................IVQSILLNLDIHS.........FLSCRLVSPTWNRILDVHTSYWKHMF
POP1_SCHPO/299-346          NFLTGFPAE........................ITNLVLTHLDAPS.........LCAVSQVSHHWYKLVSSNEELWKSLF
TRCB_XENLA/108-159          DFITALPARGL....................DHIAENILSYLDAKS.........LCSAELVCKEWYRVTSDGMLWKKLIE
CDC4_CANAX/213-260          DILSNVPFE........................VTMKILSYLDYKT.........LLSVAQVCKKWFDIINNPDTWIKLLK
Q9Y165_DROME/229-276        NIVNIIPVE........................VMLKIFAYLDDMS.........LWMASEVCKQWHDIVGKNTAQSMWKA
HRT3_YEAST/98-148           WILEILPDD........................ILLRIIKKVILMSG......ESWVNLSMTCSTFSKLCFHDSVPFKTFA
EID1_ARATH/4-53             SVFSCIPED........................VVFNIFFKLQDDPR.......NWARLACVCTKFSSIVRNVCCKTQCYS
FBX5_HUMAN/245-296          DILSELFRRGL....................RHVLATILAQLSDMD.........LINVSKVSTTWKKILEDDKGAFQLYS
FB219_ARATH/115-161         TSWPLLP.E........................LTIKVFSMLDTKS.........LMQASACCTMFNKCAMDRVCYSHIDL
Q9VAZ0_DROME/67-114         CNLMDFCDE........................LLFEIFQYLDTSS.........ILAVMHCSPRFENLLLDHRFYHHIDL
Q9VN08_DROME/177-224        NYFERLSDE........................ILLDIFKWLPKKT.........LLRMATVCRRFNRCSRDETLWTRLDL
Q94251_CAEEL/160-207        DHINRLPEE........................LLLKVFSFLPDKS.........LLACSSVSYRFNQISNSHEVWKELYC
O93998_CANAX/115-162        SKLLSLPDE........................LFIEIMSLLNQLD.........KINLLFVNKRMNNLARVSLQRVIYVN
DAS1_YEAST/47-94            FPLTKLPDE........................LMQEVFSHLPQPD.........RLQLCLVNKRLNKIATKLLYRRIYLN
Q83916_ADEO7/2-49           DLRSLLPDE........................LWIEIFCYLTNKD.........IAKFVMCYNNMIELVKSSKFLCLYIK
Q9VFN3_DROME/73-120         AAIELLPNE........................MWLEIMSYLSYND.........LLQLRMVSWRCRDLVHRRRFMEKGKV
Q09397_CAEEL/88-135         FKKYSIPDE........................ITEQIFSNLKKKD.........LLSAMLVCHRFYGIGHKSRNWIITDA
Q17962_CAEEL/22-69          IDAETVPNE........................CFSPIFRRLDKKS.........LLNCQLACHRFNDLISSDSFWIEYAR
Q22071_CAEEL/7-55           TELISLPSE........................LLCHLFTYLPQRQ........LITEIPLVCRRFNTILNDDKFWSRRIR
Q9VH60_DROME/366-413        YLQYELPDE........................VLLAIFSYLMEQD.........LCRLALVCKRFNTIANDTELWKRLYQ
FBXW5_MOUSE/4-51            GGLPLLPDS........................LVYQIFLSLGPAD.........VLAAGLVCRQWQAVSRDEFLWKEQFY
Q9VMI1_DROME/34-81          FGWWALPEP........................ALLMIFERLSVPD.........LLRASRCCVRWHSIAKDDLLWRHKFQ
SKI32_ARATH/57-104          LIHRCLPDE........................LLFEVFARMMPYD.........LGRASCVCRKWRYTVRNPMFWRNACL
MDM30_YEAST/14-61           FTIDHLPPE........................IWLCISKLVGTSD.........LHNLCLINRRLYLTITSDEIWKRRCY
FBX9_HUMAN/186-238          IHISVLPME........................VLMYIFRWVVSSDLD....LRSLEQLSLVCRGFYICARDPEIWRLACL
Q9VG61_DROME/177-229        LHFADLPPE........................IVMRILRWVVSAQLD....MRSLEQCAAVCKGFYVYARDEELWRLACV
FBX7_HUMAN/330-377          FGLVVLPLE........................LKLRIFRLLDVRS.........VLSLSAVCRDLFTASNDPLLWRFLYL
FB17_ARATH/207-254          PCLMLLPTE........................LKLKILELLPGVS.........IGYMACVCTEMRYLASDNDLWEHKCL
POF6_SCHPO/28-75            ALFGCLTIN........................IYLKIFTLISTPD.........LCNCRLVCRKFQQLCDYNSIYVKKLL
FBX6_MOUSE/2-50             VHINELPEN........................ILLELFIHIPAPQ........LLRNCRLVCRLWRDLIDVVSLWKRKSL
FBX17_MOUSE/16-64           LALTKLPPE........................LLVQVLSHVPPRA........LVTRCRPVCRAWRDLVDGPSIWLLQLA
Q9Z1X8_RAT/48-96            EYLAELPEP........................LLLRVLAELPATE........LVQACRLVCLRWKELVDGAPLWLLKCQ
Q9U7P9_9CILI/39-87          PLFSGIHSN........................LQLCILRFLTAKE........IVQTVQLLSKEWRQLSEHPALWRWFEA
SEL10_CAEEL/122-169         DFLSCLPVE........................LGMKILHNLTGYD.........LLKVAQVSKNWKLISEIDKIWKSLGV
Q9VYW5_DROME/633-685        SLVQSLGDCHI...................GCQIVMAVMKIMTMKD.........RVNMAQVCKTWAMISQDKSVWRTVML
O82023_MEDTR/15-64          LNWLELPRD.......................IIATNILQRLSITE........IITSACLVCPLWWNICKDPLMWRIINL
FBL9_ARATH/19-67            RNWAELPPE........................LTSSILLRLGAIE........ILQNAQRVCKSWRRVCQDPSMWRKIDI
FBXL2_HUMAN/10-57           LINKKLPKE........................LLLRIFSFLDIVT.........LCRCAQISKAWNILALDGSNWQRIDL
FBXW8_HUMAN/114-161         FFDIQLPYE........................LAINIFQYLDRKE.........LGRCAQVSKTWKVIAEDEVLWYRLCQ
FBX16_MOUSE/87-134          DFTTKLPRV........................LSVYIFSFLDPRS.........LCRCAQVSWYWKSLAELDQLWMLKCL
FBXW7_DROME/890-937         DFISLLPRE........................LALFVLSYLEPKD.........LLRAAQTCRSWRFLCDDNLLWKEKCR
POF1_SCHPO/108-155          DFLSLLPVE........................ISFRILSFLDARS.........LCQAAQVSKHWKELADDDVIWHRMCE
SCONB_EMENI/179-226         DFITALPPE........................IAFKILCYLDTTS.........LCKASQVSRGWRALADDDVVWHRMCE
SCONB_NEUCR/125-172         DFISALPVE........................LAQKVLCYLDTVS.........LTKAAQVSQRWRTLADSDAVWVRMCE
MET30_YEAST/182-229         DFISILPQE........................LSLKILSYLDCQS.........LCNATRVCRKWQKLADDDRVWYHMCE
FBL15_ARATH/191-238         EVHIDLTDD........................LLHMVFSFLNHVD.........LCRSAMVCRQWRVASAHEDFWRVLNF
JHD1_DROME/1060-1107        SQNLALDPT........................VLKIIFRYLPQDT.........LVTCCSVCKVWSNAAVDPDLWKKMNC
KDM2B_MOUSE/1023-1080       PPPDSLPLDDGAAH..............VMHREVWMAVFSYLSHRD.........LCVCMRVCRTWNRWCCDKRLWTRIDL
KDM2A_HUMAN/888-935         GDESWMQRE........................VWMSVFRYLSRRE.........LCECMRVCKTWYKWCCDKRLWTKIDL
FBXL6_MOUSE/102-154         GWGDRIPLE........................VLVHIFGLLVAAHGP....MPFLGRAARVCRHWHEATSHPSLWHTVTL
FBXL7_HUMAN/112-159         ASIDRLPDH........................SMVQIFSFLPTNQ.........LCRCARVCRRWYNLAWDPRLWRTIRL
Q9VAK7_DROME/32-79          TTIEKLPDK........................VLLHIFSYLSHRE.........ICRLARICRRWRQIAYDTRLWKNVSL
ADLO1_ARATH/45-92           VDWISLPYD........................TVLQLFTCLNYRD.........RASLASTCKTWRCLGASSCLWTSLDL
FBXL3_MOUSE/34-81           CDWGNLLQD........................IVLHVFKYLPLLD.........RAHASQVCRNWNQVFHMPDLWRCFEF
FXL21_HUMAN/40-87           LDWGSLPHH........................VVLQIFQYLPLLD.........RACASSVCRRWNEVFHISDLWRKFEF
FB230_ARATH/12-60           SEWADLNKD........................ILELIFNKLDVMD........ITMGASRVCISWFLASHNKTLWNTVDL
FBXL8_MOUSE/3-50            ELVDNLPEE........................VLALIFRDLPLRD.........LAVATRVCRAWAAAAANSTVWSDKSI
FBW2_ARATH/8-56             RHWDELIPD........................ALGLIFSHLPLQE........VLTVVPRVCKAWNRAVTGPYCWQEIDI
Q9W214_DROME/147-194        THISNLFPE........................LLEQIFEHLPVRD.........LGRAAQVCTAWRDAAYAKSVWKGVEA
Q9VST7_DROME/8-55           PEWHRIPSV........................ALNHIFDYLNPQD.........RRSAAGVCFSWRHALFQKRYFRNFRF
FXL17_MOUSE/319-367         PDINQLPPS........................ILLKIFSNLSLNE........RCLSASLVCKYWRDLCLDFQFWKQLDL
SKP2_MOUSE/95-142           VSWDSLPDE........................LLLGIFSCLCLPE.........LLRVSGVCKRWYRLSLDESLWQSLDL
Q9PTL5_XENLA/116-163        SSISNLPPE........................VMLNIFSYLNPQD.........LCRCSQVNTKWAQLAKTGSLWRHLYP
FBX4_HUMAN/57-104           STLTRLPID........................VQLYILSFLSPHD.........LCQLGSTNHYWNETVRDPILWRYFLL
FBXA_DICDI/632-679          SGFDNLPEE........................VVQIIFSNLSAIN.........IVNLSLVCKRFKMATDSPILWKNLYK
PP2B5_ARATH/32-80           ASFDDLPDD........................CLAIISSFTSTPR........DAFLAALVSKSFGLQFNSDSVWEKFLP
PP2B8_ARATH/34-81           AELDDLPEE........................CVSIIVSFTSPQD.........ACVLASVSKTFASAVKSDIVWEKFIP
P2B10_ARATH/12-59           SPFDSFPED........................CISYIISFTNPRD.........ACVAATVSKTFESTVKSDIIWEKFLP
PP2B6_ARATH/43-90           SPFDDLPED........................CISNIISFTSPRD.........VCVSASVSKSFAHAVQCDSIWEKFLP
POF7_SCHPO/110-162          PNILKLPDE........................VLLVILEN.CIRDLHD...LRYLSSIALTCKHFAKALRADSLYRSFCY
O62419_CAEEL/137-183        FDLLKLPPE........................MIEQIMQRSAYKD.........AQSLAITCSAANN.IYRQNSLKMVLP
Q9XVV6_CAEEL/6-53           FPILELPPE........................LILHVLKNYCYEE.........LNDITVTCKTLHALIEENRNSLASKN
O93954_YARLL/46-93          QSAAEWPDR........................VLTNLTRYMSPRD.........VVTFGSTCKRIRQVSPRDDLWHSRLE
Q9LG67_ORYSJ/95-142         PSVLDLPEL........................AIECILARLPPSE.........LRNMAGVCRSMRERCRGDHLWERHMS
FB132_ARATH/57-104          MSLLDLPDL........................TLDCILEKLSPSE.........LCAMTSVCSELRDKCVSDHLWEKHME
FB118_ARATH/60-107          MSILDLPDL........................PLDCILELLPPSE.........LCTMARVCSSLRERCVSDHLWEKHLK
FBX24_HUMAN/37-84           ISIQLFPPE........................LVEHIISFLPVRD.........LVALGQTCRYFHEVCDGEGVWRRICR
MKKA_DICDI/519-566          SINIILPIN........................LIILIFREIKPNF.........VNTLSRVCKHWKQIIDDDELWNKYCS
POF9_SCHPO/4-51             SPFLELSYD........................ILLEISTYLDYKD.........IVHLSETCKSLSYVFDDKTIWHRFCA
UFO1_YEAST/6-53             LVLQDLPPE........................ILINIFSHLDEKD.........LFTLQELSTHFRNLIHDEELWKNLFK
MFB1_YEAST/15-62            RSLTNLPLN........................LLFRILSHLDMND.........LQNIGKTCTLLRMLANENIVYRNAVI
FBX25_HUMAN/226-274         LTLSDLPLH........................MLNNILYR..FSDG......WDIITLGQVTPTLYMLSEDRQLWKKLCQ
FBX8_HUMAN/69-113           INLEMLPPE........................LSFTILSYLNATD.........LCLASCV...WQDLANDELLWQGLCK
Q9SC73_ORYSA/78-125         WCFTDLPSA........................LVCEVLEHLDPKE.........LGIVSCVSTLLHTLATDHQGWKKFYC
GID2_ARATH/30-77            IGFSNLDEN........................LVYEVLKHVDAKT.........LAMSSCVSKIWHKTAQDERLWELICT
Q9QZN2_MOUSE/7-51           IHLPSVP...........................MMEILSYLDAYS.........LLQAAQVNKNWNELASSDVLWRKLCQ
FBX3_HUMAN/11-58            LTLESLPTD........................PLLLILSFLDYRD.........LINCCYVSRRLSQLSSHDPLWRRHCK
O45772_CAEEL/23-70          SQFLKLPSK........................ALRIVLHELDAHH.........IFELSQVSAELAALINPAHHTFDHIE
Q22335_CAEEL/22-69          ERFLQLPSE........................ALANILKILRAVQ.........IFELSQFSMRMRTLVKAAYFLNLFST
Q22946_CAEEL/1-48           MQLLALPPA........................VLGKVLKQLTPLQ.........IFELSQSSMRMPTLIKSIMAFDRILI
YKO5_CAEEL/13-60            LNYVDLPDT........................VHRKIFEYLNPWE.........IFKLSRISKAIHVTILKNKKFAVKDI
Q21761_CAEEL/18-65          LNLLALPKK........................SLKKLYEYLNPID.........CYNIAKCSKNLEAQVRKYKNPVINYI
Q22777_CAEEL/119-166        MNLENLPSV........................VHRKLFKMFDACD.........LFFLSITFGNIKETIQKMNLDISDIA
Q9XUT7_CAEEL/5-52           FHLFRLPRV........................ARARVLKYFGTVE.........LIHISLFSNLALQSSKSVLKKPRKLL
YMJ8_CAEEL/8-55             FPITKLPLV........................PRCKILKFFDYGD.........LLDISLCSKRMAQTVRDIHITADLHY
YMJ9_CAEEL/3-50             FNLLDLPIV........................PRQKALKYLEPID.........LFELSLCSKRMAQSVRDLKIEASAHF
Q9U3N3_CAEEL/4-51           FRVADLPFI........................PLENVLRQMSIGE.........LINVSVDSPKLQQLKKTMKIATGGFS
Q9XWG4_CAEEL/6-53           FNLLHLPAK........................TLRNVFQLMSHSE.........LFIFSFASICAKRLVKSMNFEMLELD
O18136_CAEEL/6-53           FRILDLPKK........................ARLNAFQTTEYVN.........LIAISFCSQRSKSIVESAKLLHAIEF
Q9TYK5_CAEEL/5-52           FTLLCLPSK........................PLHNILMEFEFAQ.........ILPFSLTSAKSKNLVKSLKLINDNST
P91225_CAEEL/98-144         FSLLQLPTK........................ALKMVLTQ.DIDF.........MIWFSFCSNRSKSVVQNLQIDYLHIE
Q20182_CAEEL/8-55           FPLLLLPEN........................AKKHVLRTMDVDF.........LLSLSFCSKRTKHIVQSLKLKFEHFK
Q17830_CAEEL/7-44           FRLLQLPER........................AQRISLSHMSYNS.........IFSLSLCSTKKNK..........RPR
O16743_CAEEL/5-52           FSLLQLPRH........................AQTRAIGHLDFGS.........ILSFSMCSEDCKALIQDMKIDSRKCK
P91234_CAEEL/5-52           FPLLRLSSK........................DLRNVLQNMGILN.........LFSFSLCSTKAHVKLLNSTIQSIELH
Q9TXT8_CAEEL/5-52           FPFQRLPNK........................PFQNVLKSMSVGN.........LLSYSMCSEASKSHVTNLKVKINSFE
P91232_CAEEL/6-53           PLLLRLPEK........................NLRIVLEQMGFLD.........LLAFSLCSKITKAHTTQLKRKIDNLK
P91231_CAEEL/5-52           FPVLCLPNK........................NIRDVLQNMSTCN.........LIAFSLCSKATKSHVMHLKNDIQQIS
P91229_CAEEL/5-52           FPILRLPNK........................IIRNVVENLSFYN.........QLTFSLCSKATKSCVTPLRHKIRKIN
O16212_CAEEL/5-52           FPILRLPSK........................SIQDVIQHMPLGD.........QLAISLCSKPSKSAVTRLNHDPLYIS
O18135_CAEEL/33-80          FYLLRLPSK........................ALNEVLSNMDVFE.........LLSISFCSDSMKKAVKALSLEIENVN
Q9XUZ6_CAEEL/28-75          FPLLRLPSK........................SLKTALRFMNGFQ.........LILLSFCPTNAKNATKLVITRSEPVI
O18137_CAEEL/6-53           FHLLRLSAR........................SIGRALRCMDVIQ.........LISLSFCSKTCKSAVTATNLECTSII
O18004_CAEEL/4-51           FPILRLPSK........................PLRLLFQTMDVYY.........LVSISFNSKFAKSIVESLNLRANNII
O18145_CAEEL/4-51           FPILQLPSK........................PLREILQIMDFNE.........IVGISFTSTYAKLLVKSLNVTLSYIF
O76691_CAEEL/5-52           FPILRLPSK........................PLRFLLQTMKMLD.........VVSISFSSKTAKRRVEELNMNVSCID
O76692_CAEEL/5-52           FPILRLPSK........................PLRSILQTMKFVE.........LVSISFTSKVAKRHVKALNMKVSYIN
O02121_CAEEL/38-85          FPICPLPKK........................TLLRAIETMKIKD.........LICFSFTSNFAKNIVGALNLKLYDIK
O45535_CAEEL/3-50           LPILRLPRK........................CLRLAALHMKFID.........LIRFSFTCETAKNLAETFNFPVTGIR
P91540_CAEEL/6-53           FPILRLPSS........................ALRKCLKRMSVAQ.........LISISFLSKKTKEIIRMLEKEDINQT
Q9TZG9_CAEEL/6-53           LPIFLLPIS........................AIRKAMEQMSFAE.........LLIISILSKNAKDFVTLLTKPLKNMI
P91538_CAEEL/6-53           LPVLRLPGP........................ALQKSLKQMSLIE.........QVSLSLLSNNAKRLITMLNEYHQRAT
O16577_CAEEL/6-53           FPILRLPQP........................ALKNALRQMFLVE.........HISLSVLSAKAKQQVAKLNEIRGNIY
P91449_CAEEL/6-53           FPILRLPQS........................ALKNALRQMCLME.........HLFLSVLSTKAKQHITMFNEVQQDVS
Q9TZG5_CAEEL/6-53           FSILRLPEP........................ALHKSIKQMGLME.........QFSLSVLSNKTKHAVTMLPAVKNRVS
O02111_CAEEL/6-53           FPLLNLPTS........................ALQKILKKMNLVE.........HVSLSVLSEHMKQHITMLNKNQTASI
P91539_CAEEL/6-53           FPLLRLPNS........................ALQKSLKEMRLVE.........QLSLSLLSENTMQLVRRFNRGRYFAT
P91222_CAEEL/6-53           FPILRLPNA........................ILQRSLQQMSPIG.........LISLSVLSNNMKQIVTMPNNKSRFDG
Q9U219_CAEEL/6-53           YPILCLPDS........................VLQKSLKLMGVVE.........HLCLSILSKNIKQLIATLKGYPKCFS
Q9TZG4_CAEEL/6-53           LPILRLPHN........................SLQLSLKQMSLVE.........HLTLSFISNKTKQLIKISMKNYDIAQ
Q9TZG3_CAEEL/6-53           LPILHLPHN........................ALQMSLKQMSTVE.........HLALSFVSNKTRRLIKMLKEKNHITC
O44866_CAEEL/7-49           FPLLRLPHE........................NLNQVLQYMRTLQ.........LIQFSMLSKKNKDLIREL.....RIV
O17228_CAEEL/6-53           FPLLRLPPK........................NLASVLRQVEIIE.........QIGLSLLSNKTKEYIRKFCDFKGFEL
O17229_CAEEL/7-54           FPLLRLPRN........................NLKTVILNMGAIE.........QVCISLLSNKTKQLIRDFGTFKKIKL
O44867_CAEEL/49-96          FPLLNLPEK........................SLKEVFCNMSVVQ.........QTCISMISEKTKNLVRKFHIFKQVQI
O17231_CAEEL/7-52           FPLLRLP..........................NLKDVLLNMGIIE.........QICFSLVSNKTKDFIRMFQVFKDANF
O44869_CAEEL/7-54           FPLLRLPLQ........................NLKDVLLNMGIME.........QALFSVLSVRTKKFVRQFSVFKNIRM
O17178_CAEEL/4-51           FHLLRLPSK........................ELTKVLRYMVPIA.........RFGFSLLSNKAKRLIINLQEFSHFVS
P91294_CAEEL/234-281        FPLLRLPSN........................ELTKVLRHMNPIA.........QLGFSLLSEKSKNRISLLRIFSDEVS
O76637_CAEEL/31-78          FSLLRLPKN........................ELSKVLRHMDPTT.........QFWFSLLTERTKRLISVLQVFGDEIT
P91295_CAEEL/4-51           FSLLRLPSN........................ELSKVLRHMDPIA.........QFGLSLLSENSKKLISALKIFDRKIY
Q9XUZ4_CAEEL/5-52           FPILRLPAN........................ALTNSLRYLDFQN.........LLNFSLVSKSAQQAARMLNYKGNIFI
Q9XUY7_CAEEL/4-51           FPILRLPQR........................ALKEALRYFVPRD.........IINFSLISKSTLQCAKSLNLKASNIQ
Q9XWP5_CAEEL/4-51           FPILLLPQK........................SLQNVLRIMQPLE.........LIYFSFVSKTCKAHTVDLNLKASRLT
O17774_CAEEL/7-54           FPILLLPPK........................CLQHALKEMKHMD.........FIYFSFASKQCMNLAITVNSKATRLE
O45536_CAEEL/3-50           FPILLLPPK........................ALQNVLRNMESMD.........FVFFSFASKKCLDLAVSQNIKISHLH
Q20225_CAEEL/1-48           MNILQLPSK........................ALRCTLQHCDLLE.........ILNFSFVSKKTKQFAKSLHRNVSVVE
O16550_CAEEL/62-109         FPVLRLPSK........................ALRATLQHFAIID.........LLSFSLISPNSVRSLNIQAANVRVTL
Q9XWG0_CAEEL/6-53           FPILRLPSK........................ALRTTLQNFDFID.........LLSFSFVSPTPTKSLNMKVTDFIIIK
Q9XUY6_CAEEL/7-53           FPILQLPEK........................SLKIAIQSLTLEE.........LIKFSLISKSTKRAAESL.NLQADPF
Q9U2X5_CAEEL/6-53           FPILKLPSG........................SCRTALLCLDFPS.........LINFSLVSERSKQCAVSLNLEVKELD
Q9XWG1_CAEEL/6-53           FPILSLPPK........................SRRIALKCMDTLD.........LINISFTHPLAKRLAIELSVGIEVGS
O44475_CAEEL/9-56           FQLLKLPQK........................SSNYVFHRMLVAD.........LIGFSLTSKNAKLQTKRLGLKAEDVH
Q21842_CAEEL/28-75          FPLPNLPEK........................SSNYVLRRMPLTQ.........LIGFALISKRTKDQAERLNVKMKSVD
Q20132_CAEEL/7-54           FPLLQLPSK........................TIQVVLSIMSPFE.........LINFSKSSAEAKKVVKQFANAKRREL
O45397_CAEEL/13-60          FRLFNLPTV........................AACNVISFMRIVE.........VIETSMTSSKARKKVKSLINAKLWKE
YMD5_CAEEL/23-70            FRLLSLPTL........................ALKNVLLHIDFID.........LLELSLASKKCEIYMKTCCLKIDSLH
O01968_CAEEL/20-67          FNLLNLPFV........................ALKNVIYQMDIYS.........VIKLSKTSMKIRTDIKKVRRKMYKLI
Q9XV73_CAEEL/21-68          FKILNLPLV........................VLKNVMNQMNIRS.........IFKLSKTSKKMYKKLRYAKRNIYKLV
Q9XX13_CAEEL/20-67          FKILNLPLV........................ALTNVINQLDIQS.........VSKLSKTSKKMRINIKNARRKVHKLI
O17159_CAEEL/31-78          FRLTQLPLL........................AFKNVIIIPDIND.........LINMARISTNFRCKLKKVNRNIFNLI
O44848_CAEEL/27-74          FRLTQLPHI........................AFKNIINIMDING.........VINLAKSSRSVRCKLKQANRKIFKII
O17283_CAEEL/29-77          FHLRKLPHV........................AFRNVINSMDIIN........KVIDLASTSTRFRQRLRQANRKIFNLI
O17160_CAEEL/31-78          FQIMKLPHL........................AFKNVINQMAIND.........VVTMAQTSKNVRRRLKLVNRKIFNVI
O61844_CAEEL/36-83          FNLLQLPYL........................AFRIVIHQLSIFS.........VLQLSQISRRTLKKIQQVNRKVYKLL
O44537_CAEEL/4-51           FVVNSLPYP........................AFRKFLQHLDIDE.........VIKLARVSHKTQLKVKRINRKVFKLI
O62358_CAEEL/47-94          FNLHNLPYP........................AYRKIVLQMDICD.........MLQLSRTSSNTCLKTKKVNRKIYKLM
Q9U2B3_CAEEL/24-71          FKLLNLPYL........................AFAKVLNGMKVNE.........AVNLSQTSIKCEIKMKRVKKRIYKII
YQL2_CAEEL/5-52             FPFHHLGYV........................CLNEIYKHLTLKE.........IFQLSFSSNQIKRSLGIASIPVKSIF
Q9XVI8_CAEEL/4-51           FPLFHLPYV........................TLKDTVLKTNEMA.........LLNLALSSDKSRNHVKMFKKPINFIW
O17817_CAEEL/9-56           FHLLNLPTV........................VISEVLNHLKNID.........ICILRTTSRKIRTIGKLSARRKQTYL
Q9U2F8_CAEEL/9-56           FPLLKLPLV........................AISEVLDHMDTGD.........ICALRVTSQKTKNLVQQSARRFTDRP
O45826_CAEEL/7-54           FPICKLPST........................ALTAVTDHMNILE.........IFSLLATSQNSNHLVSKSIRAFTMLK
Q9XUM1_CAEEL/7-54           FPLCNLPLI........................SLREVIDYLPTFD.........IFVLLHTSQKTKKLISSNIRDFVARQ
SDZ15_CAEEL/12-59           FGLHKLPHL........................VSDKVVKSMVPME.........LFTYSMVAEETKALVKRLFKKVSFQV
O62228_CAEEL/4-51           FNLLRLPTL........................IISEVIRSMNALE.........LVGLSETSKKSQILVKTLLKNSQFHM
P91114_CAEEL/11-58          FNLFTFPLV........................IRRQIPQEMSFID.........VLNFSFCSSKTETLARKSIKKGYSSM
Q19758_CAEEL/17-64          FLLEELPSL........................PLGDIVKQLPMFE.........LVKLALLSQKAKRWVLEHSRRHLVQL
O62111_CAEEL/4-51           FQLQQLPSL........................PIKEVFKSLGVCD.........LLNLCRSSNKSRRLVKKSLKDITFTL
O62225_CAEEL/10-57          FPLCRLPSE........................SVTNVLKIMKLSE.........IFNLSETSLKARSIVELAMQTIPSHL
O17183_CAEEL/48-95          FHLLRLPSV........................ALDEVLKTMCLLE.........LIQLASVSKKIQRFIKITLSTVPIDM
O45575_CAEEL/1-48           MDLLRLPYL........................GQQKILQLADPAS.........VVNFALSSEECARIVKTINLYVEDLR
O45576_CAEEL/3-50           RTLLNLPEL........................SLAKIVAYLGPNA.........TINFALSSPIVREFIKTLNLYVEFFS
FBL12_ARATH/13-61           TSIIHLPDD........................CLSFIFQRLDSVA........DHDSFGLTCHRWLNIQNISRRSLQFQC
Q9VNX7_DROME/7-55           SLILQLDDD........................CLAEIFDRLQDLP........SEVSFARTCRRVQYICLSKWRTSHAYE
Q9VKF2_DROME/12-59          VTLLQLNDD........................VLALIIRQLDTYQ.........QFQISRLNRRLAGVVHMLWETRVRNV
Q9XWG4_CAEEL/189-232        FFLLRLS...........................LSYALSQ.EPHS.........RPTATLAARRLKRRQDTQPLDATTSV
YPI7_CAEEL/125-172          FEFMQLPDT........................DICQIMSFLDAQS.........LLNLSQTCSHLRQLCLAHEDNAGKRD
O45554_CAEEL/31-78          IHFLDMDAK........................SLLVLMNTLDRKT.........RSNLEKSCKILLSISRSDKPHLQQLC
O16541_CAEEL/7-54           STTSGFSDE........................CLKSILRFMDANQ.........RFHLSQQCPSLRSFEKSVPLYVYELT
Q9VMA6_DROME/2-48           ALIENLNDD........................CVLKIVDYLDLED.........QLKLWKSSEPASR.LRSLISYIWQRN
Q9XUR7_CAEEL/201-272        FTFSRVSSAQMLQETHPSSIPTFDLVKLTGHQPVIEHILESLPFSS.........VLALRDVSTGLRIYLDGDRLHCWSIR
O45527_CAEEL/343-392        KLLYLIPTNY......................QAMKRIIEKCSVVT.........ILSIRKVCKGLRSFVDTRCFEFPNKQ
Q9XV32_CAEEL/269-334        MKCFRLSNEYNNDDKIGS......GLQVLMTDLILRNILQHVGLTT.........ILALRRVSWGVLNCIDRIKPDLKIEV
Q9XX06_CAEEL/190-245        FSIPDLNGPLRVF................QNYLIMEHVLEKLALGT.........IQALRRVSRGVRQVIDFLKPDSKICG
O17299_CAEEL/308-356        SAMLCLSNQ.......................LIMEKIVQHFDFAD.........LAVLRKVSRGSRQCVDILKPDPKLVA
Q9TYZ7_CAEEL/313-366        LCTSELSIKVLH..................NGLLMKNILSHLGRLD.........ICRLRRTSRGVQKCVDIIKPDAEIIA
Q9TYZ8_CAEEL/323-369        SKVLQNAL.........................LMKNILNHLERKD.........ICRLQRTSRKIHESIANLKPDSKIVA
Q9U384_CAEEL/1351-1401      FDMLRLVTCF.....................PMVMKNIVDNCAFVS.........VEVLRKVCKDLRYFVDRSRSKSKFQT
Q9VVE7_DROME/10-57          IRLQDLPAE........................VLHMVMGHLDLYH.........HKLLRETSEELKQISTAYILHHHKAY
Q9XU99_CAEEL/48-95          LRLADLPVD........................VIFHILDKLPLID.........KNIIRHVNRNLRRIIDWQQLMYKEVT
O62012_CAEEL/70-117         KSLSDLPIE........................IFHRILNELDFRD.........RMILHKVSQTLRSVVGDFEVICHKEV
Q9XX49_CAEEL/28-75          SQWQKLPED........................IMREVLKQLDFED.........RSIIRQCSRTEMILADKIPENLNSIN
Q9XX48_CAEEL/5-52           EYWPRLPEE........................LKREVIKNMGFAD.........RYNTRLCASQEMRLVDKLPTHLDNLE
Q9XX51_CAEEL/26-73          EQWPMLPEV........................AKRMVIGNLSFED.........RNNIRQCSTVEMKLVDKIADSFDKLR
P91305_CAEEL/14-61          AGWKHLPRE........................IRRNILTRLPFPD.........KQNMMLVSWENSQICSTLPNKLHELG
Q9XXI8_CAEEL/4-51           KCWSNLPSD........................VKREVLEHGDCQQ.........WFNVRLCSRADMNLVDSLKLRIPFLK
O62123_CAEEL/26-73          SAWHNLPLQ........................FRKGVIEILDYKT.........RCQLRKCSRKDKNLVDIVPIRSKWLS
O76651_CAEEL/50-97          EKWPVLTDD........................CKIEVVKYLDLWS.........RCKLSICSKSDYEIVNKTALKLDCID
YMX2_CAEEL/46-93            EKWSQLNND........................CQRTVVKFLDYKS.........RCQLAICSKIDYDLVNSVPMNIHGIG
Q17896_CAEEL/1-48           MSWPTLTVR........................LQQKVIRYLDYES.........RCNLRICSKDDKDSVDSVKFNPKTLM
O01573_CAEEL/17-64          ENWNKLPPE........................IKLECMKHLDFKT.........RFIMRSVSRTERILVDSHNFKLDSVR
O44804_CAEEL/162-209        TNWCDLPPE........................FKLQCIQKMDFET.........RFNLRYTASEEKNLVGSEKLHFYQVY
O44617_CAEEL/140-187        KQFCDLPLG........................LVERVFGELDFKR.........RSVIRNVSTGIRQIVDNSFKKTTKMN
Q9UAX8_CAEEL/64-111         RQLSDVPID........................LVKKIIGNLDYEK.........MTILRNTSTGIRDLVDNFDLKTGSIA
O45285_CAEEL/72-119         ASLSELPIE........................ILFKIVENLNFLD.........RLLLRNVSPCFRSIAEDHVNEVTNIS
O45286_CAEEL/72-119         PLLQDMPLE........................MIEEIMEHVNLFD.........RVALRNTSQLFRQISDKQFGNTAGIV
Q9XW66_CAEEL/25-71          TVFDEIPES........................ILIKILEKLELID.........RLVIRKTSKKFRTTVDNL.INIKIIR
Q9XU20_CAEEL/73-120         PVFSEMPIV........................ALLHIFENLNLAD.........RLHLRNMCRHFKIAVDRVGWKLKEAQ
Q9TZ21_CAEEL/40-87          PTLSDLPTE........................IIHHVVEKMQSID.........RLRARKVCRSLRSAVNKFGLRFDHIL
A4F303_CAEEL/40-87          PTLSDMPTE........................ILGQVLEKLKPVD.........QLTHLKICKSLRAAVVQNGINFDSIS
Q9TZ24_CAEEL/24-71          PTLYNMPIN........................IVDQVLEKLEPMD.........RLKIRKVCRNLRTCVDRFGIHFNYII
O18085_CAEEL/8-55           PTLLNMPLE........................VANQILEKLEPIY.........QLTSRKVCKCLKTSVDKLGTHFYSIT
A4F329_CAEEL/6-53           QTLLDLPIS........................IANQVLEKLGPVE.........ILTCRKVCRSLRTAIDKLGTHFNKIS
Q9TXM7_CAEEL/8-55           SKFLNMPLT........................ISNQILKKLGFLE.........RLTCRKVCRGLRTAVNKFEFNVGKIT
A4F333_CAEEL/6-53           PTLLNLPIE........................IANQVLEKLHLLD.........MLTCRKVCRSLRTAVDKIETHSTHLT
P91522_CAEEL/17-64          ESLLNLPLD........................TANQVLEKLDPLD.........LLASRKVCQGLKTAIDRNGISFDTIT
Q9TZ22_CAEEL/2-49           PELLDMPLA........................LVNQILEKLDPED.........LLASRKVCQKLRTAVDKFGIHFNAIE
O76638_CAEEL/8-55           PTLLNMPIG........................VANQILEKLELLD.........LLTSRKVCKSLRAAVDKFGIDIDFVK
O45561_CAEEL/9-56           KSLLDMPLL........................VVNLILEKSELID.........RMNSRNVCKSLRQVVDKCAIRCGKII
Q9TZ27_CAEEL/16-63          PPFLNMDLL........................VTNLVLEKMDLVD.........LLSARKVCRSLRTAVDEFGLRFGVIV
A4F331_CAEEL/6-53           LTLLDLPIK........................IANEILEKLEPVE.........LLISRKVCRSLRSAIDENVHFNKISI
A4F334_CAEEL/16-59          PTFLNMPLD........................VAQLVLEKLELED.........L....RVCRSLRTAVDTFATIRINDV
O45333_CAEEL/4-51           RTFLDIPLD........................VFDLILEKLKPME.........LLISRDVCRSLRTAVDRFGFGIDEIE
Q9TZ23_CAEEL/2-49           STLLDMPVE........................IGKLVLKRMKPVE.........RLVCRKVCRSLRTAVDSFGIRFNSVS
Q9TZ19_CAEEL/16-63          STFINMSLD........................VANLVLEKMEPMD.........LLRARKVCRSLRIAVDKIGFHFGYIN
Q9TXM9_CAEEL/33-80          SNLLDMPLD........................VINVVMGKLEPMD.........LLRLRKVCHSLKSAVNKFGIHFDSIH
Q9TZC0_CAEEL/7-57           LFFLIFRPK........................LVFFLYICLCTRYS......PQILRARKVCRSLRTAVDKFGLRFDCIR
Q9XU29_CAEEL/109-156        FSLQSMPRK........................VWQELCSKLEPCD.........RLVAKKVTRRFRQTIDEQDNLFNTLG
Q9XVC5_CAEEL/111-158        PSLQNMPEK........................VWNEICAKMELCD.........RFVARKVSRILRDKIDQQEFHFNAMG
Q9U3Q8_CAEEL/16-63          PSLSDMPIE........................IIEDIISDLAAID.........RIAVQKVSRGFRDVINREDFGVKRLS
Q9U3N1_CAEEL/259-306        RSMSAMPID........................IVGEIMNKLELEE.........KLLMRKVSKSLRGFMDNLNIGVRKIS
Q9XX86_CAEEL/2-49           SSLSDLPIE........................LIEQILNNLEALE.........RLIARKVSYSFRAIIDNLGPNLKTVH
O62474_CAEEL/92-139         IKLDELPIE........................VINTISSFSMPME.........RLTLRKVSKNLRTLIDSEPFCFQRII
Q9U2N5_CAEEL/31-78          ISLSDMPME........................LTANIVEFLDSSA.........RVSARAVSRNIRNIVDRKGPVFKHAK
O45652_CAEEL/113-160        PSLSDMPIK........................ILATISDYLETKD.........RMNLRKVSRSLQDFVDYQGSGINSLE
O17054_CAEEL/33-80          PTFSNMPIE........................ILTEVVNKLEPIN.........RLVLQKVSRKLREFVNNMNPGIAFLR
Q9U2P0_CAEEL/81-128         KLLGDMPNE........................ILVKIMDIQDPIN.........RIVIRKVSQRFRSLFDVMDPGFKSFK
O17849_CAEEL/39-86          PSFSDMPLA........................VLHNILDHVKPID.........RLIVRKVSRRFRDTVDDHDPGFKAMV
Q9TYT6_CAEEL/65-112         LSFSDIPIS........................VIHVILDHVKPVE.........RLVLQKVSQKLRSMLLSRNHGFKWIE
FB224_CAEEL/72-119          KSLSDFPIG........................VMYDVLGHVDPFE.........RLVLRKVSRNLRDVVQKMRCELDALY
Q18058_CAEEL/34-81          PSLSDMPIE........................VIHNIVDYVDPIN.........ILVIRKVCRKLRNVLDGDPKFKDVHL
Q9XUD2_CAEEL/18-65          PSLFDMPNR........................VLHEIMDNVDPIN.........RLVLRKVCRKLRNFLDNRDPCFKHVE
Q9U2W8_CAEEL/18-65          PSLSDMPMD........................VMHVIVDHLDAMD.........RLILRYVNRKMRNFVDNKKPNFKNIE
Q9U2X6_CAEEL/18-65          PPLSDWPVD........................VIHMIVGKLDLIN.........RFVLRKVCRKLRDFIDKKDPGIKEIY
Q9U2X7_CAEEL/16-63          PTLSDMPIG........................VIHEIVDNLEGMK.........RLVLRKVCRKLRDFMDNKDPGIRKIS
Q9U2P1_CAEEL/18-65          PSMSNLPLD........................AVHKVVEKVEPID.........RLSLRKVCRNFRAIVDDKDPGFKSLW
O45336_CAEEL/17-64          SLFVNLPAD........................VINEILKKLTPID.........KLTLRKVCTFFRDTIDSKAYGFKIIE
O45335_CAEEL/12-59          LTIYDLPSD........................IFNEVLDKLEPIE.........RLPLRKVSQIFRTAIDNRNHGFKEIA
O45428_CAEEL/19-66          MAILDLPIE........................IMEEVLEKLMPEE.........RFVVRKVSRQFCLLIDSKANGLKNIR
Q9U3N0_CAEEL/24-71          SSIVHLPID........................VLEEFLEKLEPKD.........RFLLRKVSRQFKALIDNRDYGLKRIK
Q9U2N4_CAEEL/80-126         RQLLELPDD........................MLNKIFDCVKPIE.........LFPIRKVSRRFRDVIDRR.APRFKQI
Q9XUX2_CAEEL/80-127         RQFLELPDD........................MLNEIFDHVKPIE.........LFTIRKVSRRFRDVIGGRAPGFKQID
O61800_CAEEL/16-63          RTLIELPTE........................MLTEIIKRVNPIN.........RLALRKVCRILRKIVDENPGVESVTS
O17078_CAEEL/345-391        DFIWHVEN.........................STKKTVKNAKIER.........RLALHKVSRKFKDAVSRKAKVNLEYL
Q22727_CAEEL/24-71          LTLSDLPNE........................LISQVMKNLDPQN.........RLTLRKVSRKLKDGIDMCGFKSITLN
P90951_CAEEL/42-89          PKFGNLPES........................VWDNILDNLSPFE.........RVKMRRINHKIKNVVDKRRKRVLYAD
O45872_CAEEL/49-96          EPIFDMPMH........................LMLHVIDQMSFFE.........QIRLARLCREVKEHLEEKYSKIRKLE
O45983_CAEEL/145-192        KEFTDLDND........................LQTMVLDKPDPID.........RLSACGVSHQFHSTVENQRSNLTEFN
O16525_CAEEL/100-147        KEFTDFSTY........................FQAMILDKLNPID.........RFAARAVCRGFKSMIDYQHSNLKTMT
O16696_CAEEL/119-166        KKFTDFSNF........................VQRMVLDMLNPID.........RFAARAVCRNFRCIIDNQRSALKKIE
O16251_CAEEL/103-150        KEFTGLFTD........................VQAMILDKLNPID.........LFAARAVCRDFKDIIDNQKSTLKKIM
O17578_CAEEL/79-126         KEWKSVTNY........................LQTMILDKLNPID.........RFTAGAVCCSFKSIIDYQRSNLKKFH
O61758_CAEEL/149-196        IPFANLPND........................ILCEILDKVNAYQ.........KLSIRTMSRKLCQLIDNHILKVDKIE
Q9U1V5_CAEEL/16-63          LKLSDLPFD........................IIHEIVGKMTTFE.........RLRTRYLFRNYCNAVETVGFNTVKFW
O17195_CAEEL/10-57          CSLSVMPLH........................VINEILDHMEIID.........LMVLMKVSRNFRSVVRNMKVLINWLT
O17198_CAEEL/24-71          KSLSAMPLN........................VVSEILAHLNNIE.........SLVLMKVSRNFRRAVQNSKVEINRLT
O17196_CAEEL/72-119         RLLSGMPLN........................VINEVLNHLDLID.........LIALMKVSRNFRRAVQNMKVCVIESL
O17199_CAEEL/72-119         PLLSNMPLN........................IIDEVLNRMEILN.........LLVLMKVSRNFRKVVQNMKMVFDCIE
O16739_CAEEL/55-102         RSLSNMPLH........................MINEILNHVNIFD.........LLSLMKTSRSFQEIVQDKKLYIDSVE
O17201_CAEEL/31-78          KSLPNMPLN........................IISEILAHLDIMD.........LLVMMKVSRNLRSVVQAKVDVVDSIG
Q9TZK9_CAEEL/71-118         STMYALPLN........................MIHFIVDRVDFID.........TLALAKVCTGFRDVVRIPEVDLEDFN
POF13_SCHPO/42-89           SNLFLLNRD........................IWSLIINYLDAFD.........ILRLMHSSRQFYYWLRKSAVDECCFN
O01606_CAEEL/6-53           IEILDLPPE........................LLEKLIEKCDLIS.........RCKLRATSSTMNHAVSSTKLFIPSVY
FBL10_ARATH/21-68           RSLDLLPAA........................LLETIMTKLDVAS.........LCSLASTCKTLKSCVTRVLTFTPNFH
GRR1_YEAST/315-363          FALNMLPSE........................ILHLILDKLNQKY........DIVKFLTVSKLWAEIIVKILYYRPHIN
Q20359_CAEEL/1-48           MSMHQLPSE........................MLRSVFQNVNSQD.........IPKLRSVCQMFNSVIKENYCYLPRVA
SKP2_YEAST/55-102           SSLMCLPTK........................VLLLILRTLDFNT.........LVTLCQVNSRFYNLITNEFLFQNVIL
Q9VIK3_DROME/40-88          TSLLDLPED........................IIRLVLEFLPRIT........DKVLLACVAPKFRAAFEGWARVQRNAL
O45323_CAEEL/250-298        LTFFDLPRE........................IVLLILRRLPDHN........SLLETAQVHEALQDMINGEDKIWKSLC
CCNF_HUMAN/30-77            LTILSLPED........................VLFHILKWLSVED.........ILAVRAVHSQLKDLVDNHASVWACAS
FBK32_ARATH/37-84           QVSLPIPEE........................LILRCFLLVRRCH.........HPSLSLVCRSFHSLMSKLYDDRLRLG
FK128_ARATH/28-75           PILLQLPEE........................LIASIVALIPRCH.........YPSLSLVSRAFRHLITSQELYVARSN
FBK41_ARATH/18-65           MNPQELPEE........................LIESIVAPIPRCY.........YPSLSLLSRAFRHVITSQQLFVTRSG
FB321_ARATH/29-76           PILLQLPEE........................LIERIIAHFPQCY.........SPSPILVCETFRQVINSDHFYYVTRS
FBK40_ARATH/39-86           RNLLELPEE........................LIERLIAHIPRCY.........YPYISLVSRDFRQVITSDKLFRTRSL
FBK36_ARATH/56-103          QIPPQMPLE........................LIVSTIATLRRCH.........YPTLSLLSDSFRQVISSVDLFQTRSL
FBLK4_ARATH/31-78           PIPQGIPDE........................LIESTVLLIRRCH.........YPTLSLLSKTFRRVISSSELYKSRFI
FBK37_ARATH/43-90           PIPRQIPQA........................LIRRTVALIKRCH.........YPSLSLLSKAFRIVISSPELHQTRSS
FBK39_ARATH/30-77           PIPKELPEE........................LIVIIVALVRRYH.........YPKLSLISKAYRDLISSPELFQTRSR
FBK24_ARATH/20-67           TLIPSLPEE........................LILSILARVSRLS.........YRSLSLVCKRFHSLLTSGEIYRFRSL
FBK15_ARATH/70-117          TLIPGMNRD........................DSLSCLIRCSRAD.........YCSIASVNRSLRSLIRSGEIYRLRRL
SKI11_ARATH/116-163         SLINEIGRD........................NSIDCLIRCSRSD.........YGSIASLNRNFRSLVKSGEIYRLRRQ
FBK45_ARATH/17-64           KSFLSLPYD........................VVFNCLSRVSRTH.........DPILSLVSKSFRSLLALPDLEAERFR
FBK93_ARATH/10-57           KTMLMLHDD........................LILNCLARVSRSN.........HPTLSLVCKRFHSLLASVELYQTRTL
FBK88_ARATH/14-61           RSFLMLPDD........................LVLNCLARISRLH.........YPTLSLVSKTFRSLLASTELYQTRIL
FBK97_ARATH/11-58           MTFSMLPDD........................LVLNCLARVSKVY.........YPSLSFVSKKFRSLIASTELQELRSF
FK102_ARATH/36-83           TSIDSLPND........................LLLNCFARVSRMY.........YPALSRVSKRFRSIVTSPEIYNTRSL
FBK25_ARATH/25-72           ISIMSLPYD........................LLLNCFSLVSRLY.........YPTLSLVSKTFRSIITSRELYEIRSR
FBK81_ARATH/10-57           CNMPYLPDD........................LLLNILGRVSRLY.........YPILSLVSKRFRSLVGSLELYKIRTL
FK101_ARATH/21-68           TTNLFLPDD........................ILLSSLSRISRLY.........YPTFSLVSKSFRSLIASPELYQTRSI
FBK89_ARATH/25-72           TTNPSLPDD........................LVLVIIARVSILY.........YPILSLVSKSFRSLLASPELYKVRSL
FBK94_ARATH/25-72           MSISSLPDE........................IVLSFLALISKSY.........YRSLSLVSKSFYSLLSSTEIYAARSH
FK106_ARATH/15-62           LSFSSLPHE........................IVVSCLARVSGSY.........YPKLCLVSKQFRSIILSNEIYKARSH
FBK83_ARATH/174-221         VACNQLADD........................IVLNILARISTSY.........YQTLSLVSKTFRLLILSKELDMERSY
FB114_ARATH/15-62           PESNSLPND........................LIVTILARLSQSY.........YPKLSLVSKTFRAILASPELYQTRIL
FBK79_ARATH/11-58           SLFSLLPND........................IVLNILARVPRWY.........HPILSCVSKNLRFLVSSSELKITRSL
FBK47_ARATH/22-69           PSLFSLPVD........................IVLNILALVPKRY.........YPILCCVSKSLRSLIRSPEIHKTRSL
FBK48_ARATH/26-73           SLFLSLPLE........................IISMILARVPKRY.........YPILCSVSKNMRSLVRSPEIHKARSL
FBK33_ARATH/24-71           LLFSSLPYD........................VVLNCLARVSRRY.........YPNLSCVSKSFQSLVRSPELAHMRSL
FBK34_ARATH/29-76           PSFTSLPDE........................IVLDCLQRVPRSY.........YLNLCRVSKTLRSLVRSPELSRLRTL
FBK42_ARATH/9-56            SSLSCLPDE........................MVLNCLARVPRRY.........YENISCVSVRLRSLVRTPELYRMRSL
FBK95_ARATH/19-66           CLISLLPEE........................IVVDIVARVPRCY.........YPTLSQVSRRFRSLVASPEIYKRRSF
SKIP6_ARATH/19-66           QLIPLLSED........................VALSCLARVPRCH.........YPILSLVSKTFRSLPTSPLLYATRAL
FBK96_ARATH/32-79           SYLLLLPDE........................IILNCLARLPKCY.........YPVISLVSKTFRRLIASPEIYVERSL
Q8SX86_DROME/265-312        PSLLGLPDE........................LYFEIFRYLDKSQ.........LNVVARVNRHLHFYSKEVERKRLKGG
O22512_SOYBN/108-156        TSIESLPDE........................CLFEILRRLPAGQ........DRSVCASVSKRWLMLLSSICKTEIHSY
EBF1_ARATH/62-110           VSIDVLPDE........................CLFEIFRRLSGPQ........ERSACAFVSKQWLTLVSSIRQKEIDVP
FBL8_ARATH/72-118           DYISNLPDE........................CLSLIFQSLTCAD.........LKRCSLVCRRWLT.IEGQCRHRLSLK
FBL16_ARATH/39-85           DFTANLPDD........................CLAHIFQFLSAGD.........RKRCSLVSKRWLL.VDGQNRHRLSLD
FB237_ARATH/23-71           DHFDNLPDS........................ILLLIFNNIGDVK........ALGRCSVVSKRFHSLIPQVENVFVRVD
Q22842_CAEEL/16-63          RQITELPPK........................ALQQIFATCSATD.........MTRCSLVNKQFREVIEDMEDERAESL
RCY1_YEAST/2-48             DDLLKVP.E........................IVTNIASYLSTVD.........YLSFQQVNKRVYAIINGKNDSKYWSL
O41072_PBCV1/85-133         VSLDILPND........................ILEKLPDYLDNYG........DLVSLSFVNKTFNTIFSKHMKNKTKEY
Q9W281_DROME/22-70          VNLNVLPDE........................ILEFIFTYLPPYG........DLEHCSLVCKRWHAIVKNLVRRSRHNL
FBX40_HUMAN/571-618         NSLTSLPLE........................ILKYIAGFLDSVS.........LAQLSQVSVLMRNICATLLQERGMVL
Q20775_CAEEL/100-147        VGLENLPNR........................AYSHIFTILDMQS.........INALSLTSTKLCSRVKTYVSTHDFFR
Q9PTL4_XENLA/34-80          DTLLGLPIV........................AIENIFNFMNYDE.........ISQLRLVCKRMDAVCQRM.LNQGFLR
FBX21_HUMAN/28-77           SCLVNLPGE........................VLEYILCCGSLTAA.......DIGRVSSTCRRLRELCQSSGKVWKEQF
FBX22_HUMAN/21-67           FVLSNLA.E........................VVERVLTFLPAKA.........LLRVACVCRLWRECVRRVLRTHRSVT
Q9VMY0_DROME/39-88          RSLFDVCWDD......................VLIPQVAVYLSLKD.........LFNLRCCSRTAQRFVEAALEKRQELH
FBX18_MOUSE/208-256         SHICRLPSE........................VLRHIFAFLPVED........LYWNLSLVCHLWREIINDPLFIPWKKL
FBSP1_CAEEL/80-127          VSASRLPLK........................VLNQIFQYLPLKD.........LRSAMLTCHSWNNALSMEDSDIWQYL
TIR1_ARATH/4-52             RIALSFPEE........................VLEHVFSFIQLDK........DRNSVSLVCKSWYEIERWCRRKVFIGN
FBSP1_DROME/3-51            DPVAALCNY.......................NVLEVIFSYLELDD.........LSHCSQVCKSWYHFLNDENSDVWRWH
FBX10_HUMAN/1-48            MEAGGLPLE........................LWRMILAYLHLPD.........LGRCSLVCRAWYELILSLDSTRWRQL
FB241_ARATH/8-55            NSWSDLPHD........................LLNLVFERLSFAN.........FNRARSVCSSWYSASRQSVPKNQIHW
FB333_ARATH/408-455         SSWSKLPSD........................LLNMVFERLGFAD.........FQRAKSVCPSWLDASRQSASKNQIPW
FB1_ARATH/9-56              PNWSELVTD........................ILSLVFKHLSFTD.........FARAKTVCSSWYFASKSSSPRKNHTP
FB102_ARATH/7-54            RTWSELPPD........................LLGSIFHRLSFTD.........FHRAKIVCWNWNLSSKLTVPKKIRSP
FB123_ARATH/6-53            YDWSKLCHD........................ILRLILESLHYKD.........YHRARTVCSNWYTASTTCKRPLYPWR
FB122_ARATH/6-53            NGWSKLYPD........................LLRSIFESLSCLD.........FHRAGTVCSNWYAVSRSCPLYPWRIV
FBX7_ARATH/20-67            HDWSKLCPD........................ILRKIIESLSSLD.........FYRAKIVCSDWYSVWKTCVKRPLRPW
FB97_ARATH/20-67            QDWSKLCPD........................LLRPILESLSSID.........FHRAKTVCSDWYSVWKTCKGYDSKWN
FB134_ARATH/12-59           AKQPILVLD........................LVRLVLERLSFVD.........FHRARCVSSVWYSASKSCIGGTNPTA
FB99_ARATH/8-55             ASWSELCPD........................VLRCVFELLSFSD.........LNRTRSVCSSWHSASRHCVPTQNQIP
FB242_ARATH/19-64           NSWSELPLD........................LLTAVFERLSYAN.........FQRAKSVCSSWHS..GSRQSVPIQIP
TLP9_ARATH/31-87            FSWSELPEE........................LLREILIRVETVDGGDWPSRRNVVACAGVCRSWRILTKEIVAVPEFSS
Q9ST78_ORYSA/54-109         SKWAGLPPE........................LLRDVMKRLEEDDSNWP.SRKDVVACASVCTTWRDMCKDIVRNPEFCG
TLP1_ARATH/55-110           TPWANLPPE........................LLRDVIKRLEESESVWP.ARRHVVACASVCRSWRDMCKEIVQSPELSG
SKP2B_ARATH/26-73           SEWKDIPVE........................LLMKILNLVDDRT.........VIIASCICSGWRDAVSLGLTRLSLSW
FBK27_ARATH/3-51            PNWSQLPEE........................LLNLISKNLDNCF........DVVHARSICRSWRSAFPFPSSLSTLSY
FBK35_ARATH/14-63           PDWSQLPEE........................LLHIISTHLEDHYF.......DAVHARSVCRSWRSTFPFPSSLLRQSY
FB49_ARATH/106-153          KEDLFLPSD........................LVRLILSRLSFKD.........NIRSSTVCKAWGDIAASVRVKSRRCW
