# Supplementary material for: Genome-Wide Analyses of the Soybean F-Box Gene Family in Response to Salt Stress
Source: Int J Mol Sci. 2017 Apr 12;18(4):818. doi: 10.3390/ijms18040818 (PMC5412402; doi:10.3390/ijms18040818)
Supplement: Supplementary file 1 [file ijms-18-00818-s001.zip › ijmssupplementary/ijmstables.xlsx]

## Sheet: Table S1
Table S1. List of soybean F-box proteins.
Gene name	Sequence id	Protein sequence	No. of intron in ORF	pI	Molecular Weight(kDa)	C- terminal motif	predicted subcellular localization
GmFBX1	Glyma.01G026500.1	MKHRTWPRAFSSLPYSNRSEFSAARSTRLCARPPPPSPPGVGGEFSSLPYDVLAKIAASFDDPNLRAASLVCRAWCEALRPLREAMVLLRWGKRFKHGRRGVRPNVDKALDSFTKAAVRGSALAMVDAGLIYWERGEKPKAMELYLKAAELGNPSAQCNLGLSYLQAEPPNTEKAVKWLRKASVCGNVRAQYQLALCLHRSGGRVRSNLKEAAKWYMKAAEGGYVRAMYNISLCFSFGEGLASNHQLARKWMKRAADRGHSKAQFEHGLALFSEGDMMKAVVYLELATRAGEKGAAHVKNAVLHRLSSVSRDHAMHLANSWRALPSS*	3	10.09	36181.8	Sel1	Mitochondrion, cytoplasm, and nucleus
GmFBX2	Glyma.01G028800.1	MSSTAEAPIHGDILEAIFSHVPLIHLVPASHVSNSWKRAVSSSLAHVRPIKPWLIVLTQSLRHSHVTTLHAYDPRSHVWLQIKNTARSHASPVRSSHSTLFYALTPSEFSFSLDALHLKWHYAPSPRVWRTNPVVARVGSRVVVAGGACEFEDDPLAVEMYDVNSQAWEACPSMPALLKSSTASSWLSVAVAGEIMHVTEKHSGVTYSFETISKTWKGPFSLRPHESVFHCVTGTLGERLMVAGLIGKVGNVKGVKLWEVRVRGGLGSGMEEVGEMPKEMVRKLFSGSELGSVEVTWIGDFVYVRNTSEPEELVLCEVLNHLNGVGCEWRSVRNAAVRCGARMVFCGGSVCMEDLQRAVMSENPTFSMKHV*	0	7.72	40847.9		Cytoplasm, chloroplast, and peroxisome
GmFBX3.1	Glyma.01G072000.1	MDDAMGPDLISDLPQSIIESILVQLPIRDAVRTSILSSKWRYKWASITRLVFDDKCVPFSNDREVVEKSVVKFITRVLFLRQGPIHKFQITNSKLQSCPEIDQWILFLSRNDIKELVMELGEGEFFRIPSSLFNCGKLTRLDLSRCEFDPPHSFKGFVCLRSLNLHQVLISPDAIESLISRCPLLESLSLSYFDNLALTICAPNLKYLYLEGEFKDICLEDTPLLVEITIAMYMTDDIAEHFEQISNCNFVKFLGGVPNLEKLVGLIYFTKYLSIGIDFVHPPMMYNNLETIELYQVNFEDMVEILVILRLITSSPNLKELQISGSSNIPVSVDTPDLDFWEKECLSDSTLNKLKTVKLSEMGGWLHEIEIIKYLLGHSPVLETLSIIPCVFDVENNLK…	3	4.95	48192.2	LRR+FBD	Cytoplasm (also possible: nucleus)
GmFBX3.2	Glyma.01G072000.2	MDDAMGPDLISDLPQSIIESILVQLPIRDAVRTSILSSKWRYKWASITRLVFDDKCVPFSNDREVVEKSVVKFITRVLFLRQGPIHKFQITNSKLQSCPEIDQWILFLSRNDIKELVMELGEGEFFRIPSSLFNCGKLTRLDLSRCEFDPPHSFKGFVCLRSLNLHQVLISPDAIESLISRCPLLESLSLSYFDNLALTICAPNLKYLYLEGEFKDICLEDTPLLVEITIAMYMTDDIAEHFEQISNCNFVKFLGGVPNLEKLVGLIYFTKTIELYQVNFEDMVEILVILRLITSSPNLKELQISGSSNIPVSVDTPDLDFWEKECLSDSTLNKLKTVKLSEMGGWLHEIEIIKYLLGHSPVLETLSIIPCVFDVENNLKMLIELVKCQRASTRAEVIF…	3	4.98	45956.6	LRR+FBD	Cytoplasm (also possible: nucleus)
GmFBX3.3	Glyma.01G072000.3	MDDAMGPDLISDLPQSIIESILVQLPIRDAVRTSILSSKWRYKWASITRLVFDDKCVPFSNDREVVEKSVVKFITRVLFLRQGPIHKFQITNSKLQSCPEIDQWILFLSRNDIKELVMELGEGEFFRIPSSLFNCGKLTRLDLSRCEFDPPHSFKGFVCLRSLNLHQVLISPDAIESLISRCPLLESLSLSYFDNLALTICAPNLKYLYLEGEFKDICLEDTPLLVEITIAMYMTDDIAEHFEQISNCNFVKFLGGVPNLEKLVGLIYFTKYLSIGIDFVHPPMMYNNLETIELYQVNFEDMVEILVILRLITSSPNLKELQISGSSNIPVSVDTPDLDFWEKECLSDSTLNKLKTVKLSEMGGWLHEIEIIKYLLGHSPVLETLSIIPCVFDVENNLK…	3	4.95	48192.2	LRR+FBD	Cytoplasm (also possible: nucleus)
GmFBX3.4	Glyma.01G072000.4	MDDAMGPDLISDLPQSIIESILVQLPIRDAVRTSILSSKWRYKWASITRLVFDDKCVPFSNDREVVEKSVVKFITRVLFLRQGPIHKFQITNSKLQSCPEIDQWILFLSRNDIKELVMELGEGEFFRIPSSLFNCGKLTRLDLSRCEFDPPHSFKGFVCLRSLNLHQVLISPDAIESLISRCPLLESLSLSYFDNLALTICAPNLKYLYLEGEFKDICLEDTPLLVEITIAMYMTDDIAEHFEQISNCNFVKFLGGVPNLEKLVGLIYFTKVAFCSRLFIVLIHPQRKGALMLCMANFFILFVSALS*	2	5.63	35094.2		Peroxisome and cytoplasm (also possible: plasma membrane)
GmFBX4	Glyma.01G083900.1	MKKVDRFLNSGILIEILSHVPAKDLLSLKRVCKEWHHVISSRCFVEAQLQRTKEEALNGFIFQEKFMWCNEDIKTISYISVEVTTKGGSKVNQKVFDFLPEDVVMMASCKGGNNCLRSMVLALAFDFDPSKGFVEKFKLVRVKLVEVEGEEEEAQEEEEEGEGELFITFELYSSEKGAWKTCNEICQCYNMINNGGIYIGGVMHWLNGDNVLTFNVENELSWLVLAPVPASEFMMVPEACIGESEGRLHYVVVSEQGVHVWCLEDYYDYKWAIVYCKPLEEIEGEWPLFLNLKSHALEKVNGPWVNPLAFKDGLLLIKVCVSLYLFDVKNNSMTKACSIQDLKSQCMFNPTVIAHSLSLVHLSPA*	1	5	41498.9		Cytoplasm (also possible: peroxisome)
GmFBX5	Glyma.01G100400.1	MNLNVVDLAVASLVCKMWNKACHDPSLWRKIDLSELNNSYLFNIQNNKPGAYKHSRGKITQFLKYVLSLSNGNTNCLIFNYNVDLTDEQFIIAAERTPNLKRLVLPKTCVFSRKAVHTAMKSWGGLESITISFDDPNKYIFSAIAKYCKNITEMKFSHGCLLFEENYVKALLKCAPNLKALSIRCIMTSMGALCGVFTSFQHLEAVNICHSSIIDAPYSDFGVVDITYVQKHLPPSNYGKLIYCKEGSCLRCKNDRSIIPAGIFQITSILIHASEDLWREDEITSLAH*	1	8.61	32477.7		Cytoplasm and peroxisome (also possible: nucleus)
GmFBX6	Glyma.01G154100.1	MTLSDDEDENLAQFLESEVLSEVSDKEEENVEEPKAKRARLEEDEITKQKQSSDSLSAPKNIVVNNGVVPRRIETGYFSQIPPELFHHILKFLSSEDLVSCSLVCRFLNYAASDEALWRRLYCMRWGMLPPTRKLRECPWKMLYIQRDGEDMVELVRSCQNEFKEYYIQMQAAKRSQAPHPSQLKDDRIILDKTLADQVSSWKSSRGLSDTVVTDHACSGETCSYYHIGDVFICEKTGQVHVCDDTCREVVMDPTNELLVCTISGHCFDRLLSPSEMEPDTEQQQGGVTDEAEPFMGSGRFARAYSLGYNCADEKELEATLRFC*	8	4.75	37003.6	Herpes_UL92	Nucleus (also possible: cytoplasm)
GmFBX7.1	Glyma.01G173700.1	MSLKSIVRELKEMRDGIGSMSRRGVESRRWNGRTKSHVAPDVILTSLEPIQQGQWANLPPELLLDIIRRVEDSETTWPARAVVVYCGSVCKSWRAVTKEIVKTPEQCGRLTFPISLKQPGPRDSPIQCFIRRNRETSTYLLYIGLVPSENETDKLLLAAKKVRRATGTDFVISLVADDFFRSSNTYVGKLRSNFLGTKFTIYDSQPPQGAAIQPDNRSSRRFHSKQVSPRVPACNYVVSTIAYELNVLRARGPRRMHCTMNSISVSAVQEGGNAPTPTSFPQIIDEPFSPSPALKGKGPIRDLDNASLPELLPVQSQDSAEPLVLKNKAPRWHEQLQCWCLNFNGRVTVASVKNFQLVAAVDPSHNVSAAEQEKVILQFGKIGKDIFTMDYRYPLSAFQ…	4	9.37	46341.1	TUB	Cytoplasm (also possible: nucleus)
GmFBX7.2	Glyma.01G173700.2	MSLKSIVRELKEMRDGIGSMSRRGVESRRWNGRTKSHVAPDVILTSLEPIQQGQWANLPPELLLDIIRRVEDSETTWPARAVVVYCGSVCKSWRAVTKEIVKTPEQCGRLTFPISLKQPGPRDSPIQCFIRRNRETSTYLLYIGLVPSENETDKLLLAAKKVRRATGTDFVISLVADDFFRSSNTYVGKLRSNFLGTKFTIYDSQPPQGAAIQPDNRSSRRFHSKQVSPRVPACNYVVSTIAYELNVLRARGPRRMHCTMNSISVSAVQEGGNAPTPTSFPQIIDEPFSPSPALKGKGPIRDLDNASLPELLPVQSQDSAEPLVLKNKAPRWHEQLQCWCLNFNGRVTVASVKNFQLVAAVDPSHNVSAAEQEKVILQFGKIGKDIFTMDYRYPLSAFQ…	4	9.37	46341.1	TUB	Cytoplasm (also possible: nucleus)
GmFBX8	Glyma.01G187800.1	MDVEAEIDRLPIDLLAHIFVLFTSFTDLAQASGVCKKWKQGVKESLARRHNLSFAGWKMDDDSTARLVYHAYNLTKLDIPRSRWGCQITDAGLLRISFAKCISNLTSISLWGLTGITDEGVVQLISRTRSLQHLNVGGTFITDESLFVIARSCPKLETIVLWSCRHVTESGLFALVDQCLKLKSMNVWGTRVPEECLNNLLICKSSSSDKSLKLDCMYRMAFKVLK*	4	8.72	25420.6	LRR	Cytoplasm (also possible: peroxisome)
GmFBX9.1	Glyma.01G189600.1	MGQSPSTSAAPPPDLNRLQIAQLHPNTDSDSTDYTLRLSDDCLAAIFHFLNTADRKRCSLVCLRWRLVDGQRRHRLSLNAQPELLDFVPSLFNRFDSVTKLALRCDRKCASINDEALVLISLRCRNLTRLKLRGCRDITELGMAGVGDNCKALKKLSCASCMFGAKGIAAVLDRCFTLEDLTLKRLRGVHHIGDMAVGAAASLKSICLKELVNGQSFAPLLIGSKKLRTLKVIGCTGDWDETLVRVGCSNNGLVEVHLEKLQVTDVGLVAVSKCLGLDTLHVVKTAECSDVGLCAVAERCKLLRKVHIDGWRTNRIGDDGLVAIAKHCLNLQELVLIGVYPTFSSLAAIASNCGNLERLALCGIGTVGDAEIECIADKCVALRKLCIKGCPVSNAGIGA…	1	8.73	56393.2		Cytoplasm (also possible: nucleus and peroxisome)
GmFBX9.2	Glyma.01G189600.2	MGQSPSTSAAPPPDLNRLQIAQLHPNTDSDSTDYTLRLSDDCLAAIFHFLNTADRKRCSLVCLRWRLVDGQRRHRLSLNAQPELLDFVPSLFNRFDSVTKLALRCDRKCASINDEALVLISLRCRNLTRLKLRGCRDITELGMAGVGDNCKALKKLSCASCMFGAKGIAAVLDRCFTLEDLTLKRLRGVHHIGDMAVGAAASLKSICLKELVNGQSFAPLLIGSKKLRTLKVIGCTGDWDETLVRVGCSNNGLVEVHLEKLQVTDVGLVAVSKCLGLDTLHVVKTAECSDVGLCAVAERCKLLRKVHIDGWRTNRIGDDGLVAIAKHCLNLQELVLIGVYPTFSSLAAIASNCGNLERLALCGIGTVGDAEIECIADKCVALRKLCIKGCPVSNAGIGA…	1	8.73	56393.2		Cytoplasm (also possible: nucleus and peroxisome)
GmFBX10	Glyma.01G232700.1	MKDMNSTLPRTLPEDLITEILMMLPVRSILRFKCMCKSWFSLISDPEFARSHFALAATPTTRFFVSADDHQVKCIDIEASLHDDNSAKVVFNFPLPSPEDQYYDCQIDMVGSCRGFILLITRGDVFGFIIWNPSTGLRKGISYAMDDPTYDFDLDRFGFGYDSSTDDYVIVNLSCKWLFRTDVHCFSLRTNSWSRILRTVFYYPLLCGHGVFVNGALHWFVKPFDRRRLRAVIISFDVTERELFEIPLPLNFDLKDPIYDLTVMEGCLCLSVAQVGYGTRIWMMKEYKVQSSWTKLFVPIYNQRHPFFPVFCSICLTKKDEFLGSNHKTLVKLNKKGDLLEHRARWHYVDYCSILVRRGVYRESLLSLPE*	0	7.1	43101.9	FBA	Golgi apparatus (also possible: peroxisome)
GmFBX11	Glyma.02G036400.1	MATEEAPIHGDILEAIFSHVPLIHLVPASHVSNSWKRAVSSSLAHVRPIKPWLIVLTQSL RASHVTTLHAYDPRSHVWLQINNSKYCHTSPVRSSHSTLFYTLTPSEFAFSLDALHLNWH HAPSPRVWRTDPVVARVGTCVVVAGGACEFEDDPLAVEMYDLKSQSWEACPSMPALLKGS TASSWLSVAIAGEIMHVTEKHSGVTYSFDTVSKTWKGPFNLRPHESVFHCVTGTLGERLM VAGVVWEVGNVKGVKLWEVRVGSGMEEVGEMPKEMVRKLFSGSELDSVEVTWIGDFVYVR NTFEPEELVLCEVLNHLNGVGCEWRSVRNAAVRCGARMLFCGGDVCLEDLQRAVMSENPT FSIEQV*	0	5.97	40616.5	Kelch	Cytoplasm(also possible: nucleus)
GmFBX12.1	Glyma.02G038300.1	MKHPTWPRTSSSPFSSLPFSNRSEFFTTRLCARPPLPSPPGAGDFSALPYDVLAKIAASFDDPNLRAASLVCRAWCEALRPLREAMALLLWGKRFKHGHRGVGPNPDRALDSFIKAAARGSALAMVDAGLIYWERGEKPKAMEFYHKAAELGNPSAQCNLGLSYLQAEPPNTELAVKWLHKASVCGNVRAQYQLALCLHRGGGRVRSNLKEAAKWYMKAAEGGYVRAMYNISLCFSFGEGLTRNHQLARKWMKRAADRGHSKAQFEHGLALFSEGDMMKAVVYLELATRAGEKGAAHVKNAVLHRLSSASRDHAMHLANSWRALPSS*	3	9.85	36057.5	Sel1	Cytoplasm and chloroplast (also possible: nucleus)
GmFBX12.2	Glyma.02G038300.2	MKHPTWPRTSSSPFSSLPFSNRSEFFTTRLCARPPLPSPPGAGDFSALPYDVLAKIAASFDDPNLRAASLVCRAWCEALRPLREAMALLLWGKRFKHGHRGVGPNPDRALDSFIKAAARGSALAMVDAGLIYWERGEKPKAMEFYHKAAELGNPSAQCNLGLSYLQAEPPNTELAVKWLHKASVCGNVRAQYQLALCLHRGGGRVRSNLKEAVGALSISSPLLIMSEAVNLFFQRG*	3	9.66	25787.8	Sel1	Cytoplasm and chloroplast
GmFBX13	Glyma.02G041600.1	MATAEDAPVLPEDLIVEILSWVEVKNLMRFRCVSKSWNSLIFNPTFIKLHLQRSSQNIHILLTFDQDSSNPYPYHDDNYISVVAAPCSIQRLLENPSSTIYNIVHFLEAQSTSSSSTIYFDVCYRFKHTYLFLGVCNGLVCLLDCLYEDEFEEYWVRFWNPATRAMSADSPHLRVHSSNYKLGDIAVKHAFGYDDSSDTYKVLAILFNVKSQDWELRVHCMGDDTGWRNVLTCSAFPILQQVYGQFVSGTLNWLALDNSSGSDHYQWETVTVDQLVIFSYDLKNETYSYLSMPDGLSEISLDEPYLGVLNGCLCLSHDHRRTNLVVWLMREFGAEKSWTQLLNVSYHHLQVLDFPPCPVVPLCKSENDDVLLLEDYGGGAEFVLVDKRDNSIDRMEGFN…	0	4.82	48437.6		Cytoplasm and nucleus
GmFBX14	Glyma.02G045900.1	MGKVSPKEKGWKVKVRSSGKNKYLRPGALAQLRCSKPSSGSSGGGASKCCCTDLGKKRVAFFHTRKSGCGCGGGGGGGSAHGYYGEKNTRVFYKSPLMLSPVNLVKHNGGFFGTPKTPRLDDSLSESSKLESLPMDLLVKILCHLHHDQLRAVFHVSQRIRKAVIMARQFHFNNTTPDRSRQEMLSTTTPCPTEHWPFLCKGDGKGIRIPSPHTPKAPRHGLRPSSRLKISEMQQVTAVLFPESTFPSHCLVPSVIPKPLCKSLASNRVLFYEDELCQAVAQNKLR*	3	9.97	31382.4		Nucleus, cytoplasm, and mitochondrion
GmFBX15.1	Glyma.02G055300.1	MSLRSIVRELKEMRDGIGSTSKRGAESKHRLSRTKSHVAPDVLATPFEPIQQGQWANLPSELLLDIIQRVEESETSWPARAVVVFCASVCKSWRSITREIVKTPEQCGRITFPISLKQPGPRDSPIQCFIRRNKETSTYLLYFGLVPSENDSNKLLLAAKRIRRATGTGFVISLAADDFSRASNKYVGKLRSNFLGTKFTVYDSQAPHDSAIQSNCQSSRRFHSKQVSPRVPACSYLVSTVSYELNVLCTRGPRRMHCVMNSIPVSAIQEGGNAPTPTSFPQIFDEPFSPSPALKEKAQVTDLNSASLSEPPVLSQGSTEQLALKNKAPRWHEQLQCWCLNFKGRVSVASVKNFQLVAAVDPSHNISAEEQEKVILQFGKIGKDIFTMDYCYPLSTFQA…	4	9.18	46043.6	TUB	Cytoplasm (also possible: nucleus)
GmFBX15.2	Glyma.02G055300.2	MSLRSIVRELKEMRDGIGSTSKRGAESKHRLSRTKSHVAPDVLATPFEPIQQGQWANLPSELLLDIIQRVEESETSWPARAVVVFCASVCKSWRSITREIVKTPEQCGRITFPISLKQPGPRDSPIQCFIRRNKETSTYLLYFGLVPSENDSNKLLLAAKRIRRATGTGFVISLAADDFSRASNKYVGKLRSNFLGTKFTVYDSQAPHDSAIQSNCQSSRRFHSKQVSPRVPACSYLVSTVSYELNVLCTRGPRRMHCVMNSIPVSAIQEGGNAPTPTSFPQIFDEPFSPSPALKEKAQVTDLNSASLSEPPVLSQGSTEQLALKNKAPRWHEQLQCWCLNFKGRVSVASVKNFQLVAAVDPSHNISAEEQEKVILQFGKIGKDIFTMDYCYPLSTFQA…	4	9.18	46043.6	TUB	Cytoplasm (also possible: nucleus)
GmFBX15.3	Glyma.02G055300.3	MSLRSIVRELKEMRDGIGSTSKRGAESKHRLSRTKSHVAPDVLATPFEPIQQGQWANLPSELLLDIIQRVEESETSWPARAVVVFCASVCKSWRSITREIVKTPEQCGRITFPISLKQPGPRDSPIQCFIRRNKETSTYLLYFGLVPSENDSNKLLLAAKRIRRATGTGFVISLAADDFSRASNKYVGKLRSNFLGTKFTVYDSQAPHDSAIQSNCQSSRRFHSKQVSPRVPACSYLVSTVSYELNVLCTRGPRRMHCVMNSIPVSAIQEGGNAPTPTSFPQIFDEPFSPSPALKEKAQVTDLNSASLSEPPVLSQGSTEQLALKNKAPRWHEQLQCWCLNFKGRVSVASVKNFQLVAAVDPSHNISAEEQEKVILQFGKIGKDIFTMDYCYPLSTFQA…	4	9.18	46043.6	TUB	Cytoplasm (also possible: nucleus)
GmFBX16	Glyma.02G057300.1	MDNSNSAATTGVWNDFRSIDIIITILMSLNVVDLAVASLVCKMWNKACRDPSLWRKIDLSELNNSYLFNIQNNKPGAYKHSRGKITQFLKYVLSLSNGNTNCLIFNYNVDLTDEQFIIAAERTPNLKRLVLPNTCVFSRKAVHTAMKSWGGLESITISFDDPNKYIFSAIAEYCKNITEMKFSHGCLLFEENYVEALLKCAPNLKALSIRCIMTSMGALCGVFTSFQHLEAVNICHSSIIDAPYSDFGVVDITYVQKHLPPSNYGKLIYCKEGSCLRCKNDRSIIPAGIFQITS	3	8.36	32977.2		Cytoplasm and peroxisome (also possible: nucleus)
GmFBX17	Glyma.02G064600.1	MAPKHDLAYTKPGSAVEVSIDDDGFSGSWFSATIVSSWAIDRFLVKYHNLVENELSHTPLQEVVCLHQLRPLPPPEKHRDFKSGDKVDAFHNDGWWEGHITGKLGNGRFRVYFRDTEENMVFSKKQLRTHCKWINHNWVFPTTDHKVSVSGKETEGKKRRRDERDRISELPDCILMHIMSFLDTKDAVQTCILSKRWKDLCKCLTDLTFRSPFRCKCKKYFRKFVSWVLSSRNDSCSLLNVDINNSCIETEELDRVIKYVMFHNVQKLTMYIGLSSRPNLDSLPLVFCSKSLTSLKLCLMHDPSSRIVLPKSLHLPALTSLHLQCVNFTAIDNDCAEPFSNCHLLNTLFLWNCEMHDNAKVLRISNSTLSHLKITSYISFLTTQAFQIALSTPNLSSFT…	2	8.4	58671.6	Agenet	Cytoplasm, nucleus, and peroxisome
GmFBX18	Glyma.02G065300.1	MNFFPDEVIEHIFDYVTSQRDRNDLSLVCKNWHRLERCSRKSLFIGNCYSISPERVIERFPELKSLTLKGKPHFADFNLVPHGWGGFVSPWIEAMVKSRVDLEELRLKRMVVTDKSLELLSRSFMNFKSLVLVSCEGFTTDGLAAIAANCRFLKELDLQENEVDDHRGQWLSCFPDCCTSLVSLNFACLKGQINLGALERLVARSPNLKSLRLNHTVPLNALQRILRRAPQIVDLGIGSFIPDPNSNVFIKLMNTIIECKSITSLSGFFEVTPRCLPAIYPVCMNLTAMNLSYAAGIQSRELIKLICRCGKLQRLWIMDCIGDFGLHVVASTCKDLQELRVFPSVRVGRNDPAGVTEKGLVAISMGCPKLHSLLYFCQQMTNAALITVAKNCPNFIRFR…	2	8.49	64550.3	LRR	Cytoplasm, peroxisome, and nucleus
GmFBX19	Glyma.02G079600.1	MRKDNLRGVRSVFLPQELIIEILLRLPVKSLVRFKCVCRLWLSLISDPSFAISHFEPMATHTKRLVFLTPRACEFRSIDFNASVHDDSASTALKLGFLPTKSYYVRILGSCWGFVLFDCCQSLHMWNPSTGVHEQLSYSPVAFDMDVRFFTFLYGFGYDSSTDDYLVVQASNNPSLDDYTTRLEFFSLRANVCKELEVGSLLNGALQWITSRYDLSIHVIVVFDLMERSFPEIPLPVDFDIEYFYDFSFCQLGVLGECLSLCVVGYYSPAVIWIMKEYKVQLSWTKIIVCKSIDSIAMVQMDTRWLCILSLYFHSLLTSPNWQ*	1	5.65	37266.3		Plasma membrane (also possible: extracellular space)
GmFBX20.1	Glyma.02G081800.1	MSFRSIVRDVRDGFGSLSRRSFDVRISGGGKLNSLVHEAHERQLVIQNSRWASLPPELLCDVIKRLEESESTWPARKHVVACAAVCKSWREMCKEIVTSPEFCGKITFPVSLKQPGSRDGTIQCFIKRDKSNLTYHLFLCLSPALLVENGKFLLSAKRTRRTTCTEYIISMDADNISRSNSTYIGKLRSNFLGTKFIIYDTQPPYNNAQLSPPGRSRRFYSKKVSPKVPSGSYNIAQITYELNVLGTRGPRRMNCTMHSIPMSALEPGCTVPGQPELLPRSLEDSFRSISFARSIDNSTEFSSSRFSDIFVAGNEEEQGKGRPLVLKNKSPRWHEQLQCWCLNFRGRVTVASVKNFQLIAATQPPAAGAPTPSSQPAQSDHDKIILQFGKVGKDIFTMD…	5	9.46	47548.5	TUB	Cytoplasm
GmFBX20.2	Glyma.02G081800.2	MSFRSIVRDVRDGFGSLSRRSFDVRISGGGKLNSLVHEAHERQLVIQNSRWASLPPELLCDVIKRLEESESTWPARKHVVACAAVCKSWREMCKEIVTSPEFCGKITFPVSLKQPGSRDGTIQCFIKRDKSNLTYHLFLCLSPALLVENGKFLLSAKRTRRTTCTEYIISMDADNISRSNSTYIGKLRSNFLGTKFIIYDTQPPYNNAQLSPPGRSRRFYSKKVSPKVPSGSYNIAQITYELNVLGTRGPRRMNCTMHSIPMSALEPGCTVPGQPELLPRSLEDSFRSISFARSIDNSTEFSSSRFSDIFVAGNEEEQGKGRPLVLKNKSPRWHEQLQCWCLNFRGRVTVASVKNFQLIAATQPPAAGAPTPSSQPAQSDHDKIILQFGKQTIYVLLPC…	6	9.58	46012.9	TUB	Cytoplasm (also possible: mitochondrion)
GmFBX20.3	Glyma.02G081800.3	MSFRSIVRDVRDGFGSLSRRSFDVRISGGGKLNSLVHEAHERQLVIQNSRWASLPPELLCDVIKRLEESESTWPARKHVVACAAVCKSWREMCKEIVTSPEFCGKITFPVSLKQPGSRDGTIQCFIKRDKSNLTYHLFLCLSPALLVENGKFLLSAKRTRRTTCTEYIISMDADNISRSNSTYIGKLRSNFLGTKFIIYDTQPPYNNAQLSPPGRSRRFYSKKVSPKVPSGSYNIAQITYELNVLGTRGPRRMNCTMHSIPMSALEPGCTVPGQPELLPRSLEDSFRSISFARSIDNSTEFSSSRFSDIFVAGNEEEQGKGRPLVLKNKSPRWHEQLQCWCLNFRGRVTVASVKNFQLIAATQPPAAGAPTPSSQPAQSDHDKIILQFGKVGKDIFTMD…	5	9.46	47548.5	TUB	Cytoplasm
GmFBX20.4	Glyma.02G081800.4	MSFRSIVRDVRDGFGSLSRRSFDVRISGGGKLNSLVHEAHERQLVIQNSRWASLPPELLCDVIKRLEESESTWPARKHVVACAAVCKSWREMCKEIVTSPEFCGKITFPVSLKQPGSRDGTIQCFIKRDKSNLTYHLFLCLSPALLVENGKFLLSAKRTRRTTCTEYIISMDADNISRSNSTYIGKLRSNFLGTKFIIYDTQPPYNNAQLSPPGRSRRFYSKKVSPKVPSGSYNIAQITYELNVLGTRGPRRMNCTMHSIPMSALEPGCTVPGQPELLPRSLEDSFRSISFARSIDNSTEFSSSRFSDIFVAGNEEEQGKGRPLVLKNKSPRWHEQLQCWCLNFRGRVTVASVKNFQLIAATQPPAAGAPTPSSQPAQSDHDKIILQFGKVGKDIFTMD…	4	9.46	47548.5	TUB	Cytoplasm
GmFBX20.5	Glyma.02G081800.5	MSFRSIVRDVRDGFGSLSRRSFDVRISGGGKLNSLVHEAHERQLVIQNSRWASLPPELLCDVIKRLEESESTWPARKHVVACAAVCKSWREMCKEIVTSPEFCGKITFPVSLKQPGSRDGTIQCFIKRDKSNLTYHLFLCLSPALLVENGKFLLSAKRTRRTTCTEYIISMDADNISRSNSTYIGKLRSNFLGTKFIIYDTQPPYNNAQLSPPGRSRRFYSKKVSPKVPSGSYNIAQITYELNVLGTRGPRRMNCTMHSIPMSALEPGCTVPGQPELLPRSLEDSFRSISFARSIDNSTEFSSSRFSDIFVAGNEEEQGKGRPLVLKNKSPRWHEQLQCWCLNFRGRVTVASVKNFQLIAATQPPAAGAPTPSSQPAQSDHDKIILQFGKVGKDIFTMD…	4	9.46	47548.5	TUB	Cytoplasm
GmFBX21	Glyma.02G083400.1	MEEEAGIYRLAEDSLRQIFCRLPLREIMICRSVSKFFLQLLSTPSFLQVLSSSHPPLQLLALRNRHHTPSHTSLPLFDPATKSWLHFPLDFLPFHSPLPVASSLGLLYLWAHNNSNSNSKSLICCNPLTRTFRVLPHLGSAWSRHGSVLVDSEDRVMVLTELAALYCHRNTTTWLKFSSNLPSKPRSSLLINDSAFALCDVGSPWRNRWKLFSCTIKSTTTSVVPVWSPLDRHEWGDVFDVLNRPRLVRGGHGNFILMVGGLKSSFALNAPCSTILVLRLDLDNLRWDEAARMPPEMFRAFRESTKFKVFGGAGDMVCFSAKRIGKLALWDRRASEGHEWRWIDNLPENGKGLYRGFVFEGRLNAVP*	0	9.5	41657.1		Cytoplasm and nucleus (also possible: peroxisome)
GmFBX22	Glyma.02G094600.1	MGKDLFSNLPDEILGRIVSFLPNESSLETSLLSTRWRDLWNEALVKHGTQEDIIGVVAGFITRFEEFDPLKHPRKLQFHFAEDSVVSATVANNNKLMLHFSPWKEEIQMGYELEFKQTKQHKPPTIKTLYLKSVSCFTSNIAASIVSNLEHLQNLVVIDCKGLESLSVDSTSELHMLTILDCLELKTLHLKTSRLKSFRYRGPLPLLRPEYHFNLRDAMLDFRLGLSCSGLKTKDFDATLLTIKNCEVLTLCKWTFEELIWPSISPLSGSFIFYKLRELWWIDNYHEDEYNTDALFSFLKLCPSLEHLFVTIDPESYSAGGSNSCLMKGTKCTELEHLKLIKFMGFSSRKDEISLAKCLIHLIKGKPPKIKTSDGNCLDAVFVQ*	3	6.37	43923.9		Cytoplasm (also possible: nucleus and peroxisome)
GmFBX23	Glyma.02G126900.1	MTAQFQKIVVADHMDRISDLPSHLIDFILQRLPLQDVVRTSLLSSKWRYKWTSIPKLDFSNDFFQKCRDLELHEVSSTITEILLIHDGQLDEFVLCIPENVPIKIESLNKWILCLSRKGIKELELWNLQTDPCETPSHIFSCQGLTYLQLHNFKLSTVPNFSSFKSLVYLMLVDIIFESSAIDLMFGCPSLVMLSICYCSGFECINVSSPALEVLHVQGEQVIKSICLEKAKRMTDVSLMADNPGDNFDMDTISNLIKGLSEVESMCLTEGYIQIFSTAYTLPKSLQKPLNCLESLELEGVNFDDTTELLFVISLLKSSPNLEKLFIQGNYSTGVDLPQILEKSKYNGCCLSHLLTVHIKAYKPCENTMNFIRFLLANSTSLELLTFCIIPAHDQQHHS…	3	5.08	48363.1	FBD	Cytoplasm and nucleus (also possible: peroxisome)
GmFBX24	Glyma.02G127100.1	MTARFHKIVVADPMDRISDLPSHLIDFILQRLQLQDVVRTSLLSSKWRYKWTSVPKLDFSNDFFQKCRDLELHEVSSTITEILLIHDGPLDEFVLCIPENVPIKIESLNKWILCLSRKGIKELELWNLQTDPCETPSHIFSCQGLTYLQLQNFKLSTVPNFSSFKSLVYLILVDIIFESSAIDLMFGCPSLEMLSISYCSGFECINVSSPALEVLHVQGEQVIKSIYLEKAKRMTDVSLMADNPGDNFDMDTISNLIKGLSEVESMCFTEGYIQIFSTAYTLPKSLQKPLNCLESLELEGVNFDDTTELLFVISLLKSSPNLEKLFIQGNYIAGVDLPQILEKSKYNGCCLSHLLTVHIKAYKPCENTMNFIRFLLANSTSLELLTFYICWTRTETNGT…	3	5.15	46182.6	FBD	Cytoplasm (also possible: nucleus)
GmFBX25	Glyma.02G127700.1	MGDVMGPDLISDLPQSIIESILVQLPIRDAVRTSILSSKWRYKWASITQLVFDDKCVPFSNDREAVEKSVVKFITRVLFLHQGPIHKFQITNSKLQSCPEIDQWILFLSRNDIKELVMELGEGEFFRIPSNLFNCGKLTRLELSRCELDPPHSFKGFAGLRSLNLHQVLISPDAVESLISRCPLLESLSLAYFDNLALTICAPNLKYLYLEGEFKDICLEDTPLLVEISIAMYMTDDIAEHFEQSSNCNFVKFLGGVPNLEKLVGLIYFTKYLSIGIDSVHPPMMYHNLESIELYQVNFEDMVEILVILRLITSSPNLKELQISGSSNIPVAVDTPDLDFWEKECLSDSTLNKLKTVKLSEMGGWPHEIEFIKYLLGRSPVLETLSIIPCVFDMENNLK…	3	5	47961.8	FBD	Cytoplasm and nucleus
GmFBX26.1	Glyma.02G128400.1	MMEREKGLPLMISNTNLSSSSSSVMRVNKNLPDEIMLFKILPLLPSKTLIRFRCVCKLWDCFIRDPSFLHLRKLTNNPTHHFLFLSPNQNSSHPFLYGAPHPNNSIVTTPLRPSILFALPNNLQISETNVQCVNGLLCFYPRSHVSFYSHADAFTLIANPTTREIITLPSDNYYSVKANSEFFASTHFGYDPVRDQFKVLRFLKYQATLQVKVFTLGRDTSWRLVTAETPFAMLHLENLLSSHGNSSSLCVNGAIYWRHLDGLLMFDVAAEQFREILVPSGDGSVLGFSLYPDLREIDGCLCLVGFSNHGLKLWILRDYQAQLWEHETGDLRAGPKASLAVGPILGDLPPLYPLCRVPTGEILLLPHYVPTGVERVNFRAIYYDMDTKSSRSAVIMEMP…	1	8.01	47871.4	FBA	Golgi apparatus (also possible: plasma membrane and vacuole)
GmFBX26.2	Glyma.02G128400.2	MMEREKGLPLMISNTNLSSSSSSVMRVNKNLPDEIMLFKILPLLPSKTLIRFRCVCKLWDCFIRDPSFLHLRKLTNNPTHHFLFLSPNQNSSHPFLYGAPHPNNSIVTTPLRPSILFALPNNLQISETNVQCVNGLLCFYPRSHVSFYSHADAFTLIANPTTREIITLPSDNYYSVKANSEFFASTHFGYDPVRDQFKVLRFLKYQATLQVKVFTLGRDTSWRLVTAETPFAMLHLENLLSSHAEQFREILVPSGDGSVLGFSLYPDLREIDGCLCLVGFSNHGLKLWILRDYQAQLWEHETGDLRAGPKASLAVGPILGDLPPLYPLCRVPTGEILLLPHYVPTGVERVNFRAIYYDMDTKSSRSAVIMEMPLTWTTTFREVGIVFCQESFRLLK*	2	8.32	45050.2	FBA	Golgi apparatus (also possible: plasma membrane and vacuole)
GmFBX27	Glyma.02G142300.1	MDRPPIPAALPPAHGGDAADAAKHGKKRGSYNCGRCGLPKKGHNCTVKTLASTADATPDSSLSVVSVPSAAAPSLRKPSSNLRRALSFDDLDERLPVVDRSEPDEEVDSDVFDETDPDLDLDADACGLPARLLWEVMRRLPPPGLLSAAKVCKGWRDTAKRMWRAAEELKIRVPANVPVGFVASMLQKCPGIVRLSLRMESDFDSTMLACIAFSCPNLECMEILTFDTATIRINGDELGRFVADKKSLKSLKMEGCSNLGGFVLCSSSLSTLWLSDLHSLSKMVFNCPQLREVSLEFSCQENDSTDLKTMIEGLGRSCLRLQNIHIASIWLSHSAVLALTAAQLRGLRMLSLVLGSEITDASVAAIASSYPNLELLDLSGSGISDSGISMICNVFPDTL…	10	6.19	64319		Cytoplasm and nucleus
GmFBX28.1	Glyma.02G148100.1	MFFDSHRIIVMAVAPVESITSLSSDLFYDILRRLDGPTLASAACTCASFSSISKEESLWENVCSSVWPSTNREDVKSLISSIGGYRKFYADCFPLIVNKEVGEYQWNNNLQYPDDWTEAEYYGDMIEFESISPSDFVSIVDIRFKEKPICSKVLWGIPNANGYDEWFFNCPFRIDLLSCADRDDNNDGVVTLSVSDGLPPITSMEREKKDGKLWQELRDGLLLSWIIVNKKIKQSANLASWSPLDGQRHWPTDKDFVFRFGSVLSAKGILPSEAVQCILIMKFRVVHIEEEGVQTNLKATELSMQLEDMECAHVNGRNSLLILKEALSCRRSNNFSEVLESCLMYSKVQNKLKEEKIKNESRLDTLCILSGIVAVMTFWYYVL*	2	4.92	43648.9		Cytoplasm (also possible: peroxisome and nucleus)
GmFBX28.2	Glyma.02G148100.2	MAVAPVESITSLSSDLFYDILRRLDGPTLASAACTCASFSSISKEESLWENVCSSVWPSTNREDVKSLISSIGGYRKFYADCFPLIVNKEVGEYQWNNNLQYPDDWTEAEYYGDMIEFESISPSDFVSIVDIRFKEKPICSKVLWGIPNANGYDEWFFNCPFRIDLLSCADRDDNNDGVVTLSVSDGLPPITSMEREKKDGKLWQELRDGLLLSWIIVNKKIKQSANLASWSPLDGQRHWPTDKDFVFRFGSVLSAKGILPSEAVQCILIMKFRVVHIEEEGVQTNLKATELSMQLEDMECAHVNGRNSLLILKEALSCRRSNNFSEVLESCLMYSKVQNKLKEEKIKNESRLDTLCILSGIVAVMTFWYYVL*	2	4.87	42402.4		Cytoplasm and nucleus (also possible: peroxisome)
GmFBX28.3	Glyma.02G148100.3	MLQVAPVESITSLSSDLFYDILRRLDGPTLASAACTCASFSSISKEESLWENVCSSVWPSTNREDVKSLISSIGGYRKFYADCFPLIVNKEVGEYQWNNNLQYPDDWTEAEYYGDMIEFESISPSDFVSIVDIRFKEKPICSKVLWGIPNANGYDEWFFNCPFRIDLLSCADRDDNNDGVVTLSVSDGLPPITSMEREKKDGKLWQELRDGLLLSWIIVNKKIKQSANLASWSPLDGQRHWPTDKDFVFRFGSVLSAKGILPSEAVQCILIMKFRVVHIEEEGVQTNLKATELSMQLEDMECAHVNGRNSLLILKEALSCRRSNNFSEVLESCLMYSKVQNKLKEEKIKNESRLDTLCILSGIVAVMTFWYYVL*	2	4.87	42572.6		Cytoplasm and nucleus (also possible: peroxisome)
GmFBX28.4	Glyma.02G148100.4	MAVAPVESITSLSSDLFYDILRRLDGPTLASAACTCASFSSISKEESLWENVCSSVWPSTNREDVKSLISSIGGYRKFYADCFPLIVNKEVGEYQWNNNLQYPDDWTEAEYYGDMIEFESISPSDFVSIVDIRFKEKPICSKVLWGIPNANGYDEWFFNCPFRIDLLSCADRDDNNDGVVTLSVSDGLPPITSMEREKKDGKLWQELRDGLLLSWIIVNKKIKQSANLASWSPLDGQRHWPTDKDFVFRFGSVLSAKGILPSEAVQCILIMKFRVVHIEEEGVQTNLKATELSMQLEDMECAHVNGRNSLLILKEALSCRRSNNFSEVLESCLMYSKVQNKLKEEKIKNESRLDTLCILSGIVAVMTFWYYVL*	2	4.87	42402.4		Cytoplasm and nucleus (also possible: peroxisome)
GmFBX29	Glyma.02G152700.1	MSFRSIILERKGFEVKFGYSMRSRSQSHSDAIAQDSLVVLDGLKQSCWANMPPELLRDVLMRIEASEDSWPAQKHVVACAGVCRSWREIMKEIVKSPQLSGKLTFPISLKQPGPRDSLLQCYIKRNRSNQTYYLFLGLNQASTDEGKFLLSARKCRRATHTDYIISLNCDDVSRGSSTYIGKLRSNFLGTKFTVYDAHPPIYGAKVTKSRSTRLVSLKQVSPRVPAGNYPIAHVSYDLNVLGSRGPRIMQCVMDAIPASAVEPGGVAPTQTQFLHSRIDTSPSIPFFRSKSTRMDNLPTVPLTCQNEGTLVLRNKSPRWHEHLQCWCLNFNGRVTVASVKNFQLVASPKNGVSEQAQENVILQFGKVGKDVFTMDYQYPISAFQAFAICLSSFDTKIAC…	5	9.47	44763.5	TUB	Cytoplasm
GmFBX30.1	Glyma.02G152800.1	MRPRVAYSFPEEVLEHVFSFIECDKDRGSISLVCKSWYEIERWCRRRVFVGNCYAVSPATVVNRFPKVRSIAIKGKPHFADFNLVPEGWGAYVGPWIKAMAAAYPWLQEIRLKRMVIADECLELIAKSFKNFQVLVLTSCEGFTTDGLAAIAANCRNLRELELRESEVDDICGHWLSHFPDSYTSLVSLNISCLGNEVNLSALERLVSRCPNLQTLRLNRAVPLDRLATLLRGAPQLVELGTGAYTTEMRPEVFTNLAEAFSGCKQLKGLSGFWDVLPSYLPAVYPICSNLTSLNLSYATIQSPDLIKLVGQCESLQRLWVLDYIEDAGLEVIAASCKDLRELRVFPSDPFGLEPNVALTEQGLVSVSEGCTKLQSVLYFCRQMSNAALDTIARSRPNM…	2	6.31	65526.8	LRR	Cytoplasm and peroxisome
GmFBX30.2	Glyma.02G152800.2	MRPRVAYSFPEEVLEHVFSFIECDKDRGSISLVCKSWYEIERWCRRRVFVGNCYAVSPATVVNRFPKVRSIAIKGKPHFADFNLVPEGWGAYVGPWIKAMAAAYPWLQEIRLKRMVIADECLELIAKSFKNFQVLVLTSCEGFTTDGLAAIAANCRNLRELELRESEVDDICGHWLSHFPDSYTSLVSLNISCLGNEVNLSALERLVSRCPNLQTLRLNRAVPLDRLATLLRGAPQLVELGTGAYTTEMRPEVFTNLAEAFSGCKQLKGLSGFWDVLPSYLPAVYPICSNLTSLNLSYATIQSPDLIKLVGQCESLQRLWVLDYIEDAGLEVIAASCKDLRELRVFPSDPFGLEPNVALTEQGLVSVSEGCTKLQSVLYFCRQMSNAALDTIARSRPNM…	3	6.31	65526.8	LRR	Cytoplasm and peroxisome
GmFBX31	Glyma.02G188000.1	MLEITTKMPKILLSPTAGGESESPRCHASPVLLEELISNILHRVPVRSLLQFKCVCKSWNSLISDPLFAKDHLCASTADPNMTHQRLLSFTVCDPKIVSFPMHLLLQNPPTPAKPLCSSSLNDSYLILGSCNGLLCLYHIPRCYVALWNPSIRFTSKRLPTGLSPGEGFSTFHGFGYDAVNDKYKLLLAMRVLGETVTKIYTFGADSSCKVIQNLPLDPHPTERLGKFVSGTLNWIAPKMGVSDEKWVICSFDFATETSGQVVLPYGDRDNVCKPVINAVRNCLCVCFFDSRKAHWAVWLMKEYGVQDSWTKLMVIPRFVQEDSWPWKLIPHDELCTCRGFPALEPLCISGNE*	1	7.82	39499	FBA	Peroxisome and cytoplasm (also possible: nucleus)
GmFBX32	Glyma.02G191900.1	MSPPPWEALILVATYLDPKTLAMASCVSKSWFSSMSSDIIWKPILATHFPSLSTLPSSAP TVAYRRLFSMGHTATTHRLRGPSKPSLSLGDLVFAVSICTRDSNIVSIASPCDALRVDAP GVFRFGVGCDGAVLREGVEEVRMAWNVVLRGWRGVFTMMERVGKVGFAPGGEGWFSQELP APGCCSGAVESAVVADLKVRMCGGEDKNVNGVRVNEVSVGILSVVDWRYVRVEDGLRYLQ HFLLTNYAN*	0	8.18	27014.2		Cytoplasm(also possible: peroxisome)
GmFBX33.1	Glyma.02G205200.1	MKTETEPNETESDWSELTRECLINILSRLSVEDRWRGTMLVCKSWFSVFKEPSLHFVFNLDPQFDSPTESTRWWTPEFEAKIDNMLRSVVEWAQSSLTHIRIRHCSDRSLALVAQSCPNLEVLFIRSCPRVTDDSISRIALSCPKLRELDISYCYEITHESLVLIGRNCPNLKVLKRNLMNWLDPSQHRGIVPDDYLNACPQDGDDEAAAIANSMPGLEQLEIRFSKLTAKGLNSICQGCPNLEFLDLSGCANLTSRDIANASSSLVHLKEIKKPNFYIPRSVFHTERYGHWSLYDERFQTDIFQI*	1	5.45	35208	LRR	Nucleus and cytoplasm
GmFBX33.2	Glyma.02G205200.2	MKTETEPNETESDWSELTRECLINILSRLSVEDRWRGTMLVCKSWFSVFKEPSLHFVFNLDPQFDSPTESTRWWTPEFEAKIDNMLRSVVEWAQSSLTHIRIRHCSDRSLALVAQRSCPRVTDDSISRIALSCPKLRELDISYCYEITHESLVLIGRNCPNLKVLKRNLMNWLDPSQHRGIVPDDYLNACPQDGDDEAAAIANSMPGLEQLEIRFSKLTAKGLNSICQGCPNLEFLDLSGCANLTSRDIANASSSLVHLKEIKKPNFYIPRSVFHTERYGHWSLYDERFQTDIFQI*	1	5.55	34091.7	LRR	Nucleus and cytoplasm
GmFBX34	Glyma.02G211800.1	MRDKSESHPSTNSEDDHRSSPLLDLACAEITESSNSKTRTCGPFPGSGPSEPQAPFPDQVLENVLENVLHFLPSRRDRNAASLVCRSWYRAEALTRSELFIGNCYALSPTRATARFTRVMSVTVKGKPRFADFDLMPPDWGAHFGPWASALAQAYPWLEKLHLKRMLVTDADLALIADSFAGFRELVLVCCEGFGTPGLAAVASKCRLLRVLELVESVVEVEDDEEVDWISCFPETQTNMESLVFDCVEVPINFEALEGLVARSPRLKKLRLNQFVSMAQLYRLLLRAPQLTHLGTGSFSATEAGVVGDQEPDYAAAFEACRSLVCLSGFREIWADYLPAIYPVCANLTSLNLSYADINTDQLKSVICHCHKLQIFWVLDSIRDEGLQAVAATCKDLRE…	2	5.19	70174.4		Cytoplasm, nucleus, and peroxisome
GmFBX35	Glyma.02G238900.1	MDDTGSTRPRICDGVIDDKPPILSLPSDLLEEIIAKAASKSSIDLVNIKLSCKDFLHASEANNVWKNVSLEDFPSGWYPHQTAIDFLQHCREKGNIDILYRDGVKEFCNYLVANVSGHEKLKYAAECDLKQAKYLYEIILLCSDDNETRQEGMQHLRDLVTNKCFLETKRSVFNFLGNF*	0	5.22	20393.2		Nucleus and cytoplasm
GmFBX36	Glyma.02G273700.1	MAFECLNNTEVSQNLAHFVANPGIGIVEPNQLSPKSFSEGVATSKFVPDTKSESGKGVKLKGASTINSKKGIKAPVSALNQLSIPGDVIFNCGLSITDLPPALISEILNCLDPKDLGVVSCVSTIFQRVASEHGAWKQFYCERWGLPTASLAVDSGVVDDDKSWRELFVEREFRTKTFMGRYSIDVLYGHTEAVRTVFLLASAKLIFTSGYDSVVRMWDMENGLSIASSRPLGCTIRAVAADRKLLVAGGTDGFIHCWRAVEDLLHLFELRATQNQNTEVRLWGHEGPITSLALDLTRIYSGSWDTTVRVWDRLSMKCTAVLRHSDWVWALVPHNTTVASTSGSDVYVWDTNSGALVTIVHNAHVGNTYALARSHTGDFLFTGGEDGAIHMYEIVNDGY…	1	8.94	62890.9	WD40	Cytoplasm (also possible: nucleus)
GmFBX37.1	Glyma.02G278300.1	MLLYFITCISFFLFLKPILSLKSLPSWASEVRLISPLFYKDLSVKSISKLFRKRLWLGFLGQIPTRMSLVNKSSKVEIIEDSQDMSVLDLPELVLECILEKLPPPSLCQMAGVCRSLRESCVSDHLWERHMKQKWGRVIGQAAYREWKWHAASKGNVGTLRHGKQRSLLRLVSLSWPFSWMRTKVDANNSIKQQSYLPPDSLMTWYLALETGNFWFPAQVYNRENGHVGFMLSCYDAELSYDPHTDTFQARYPPHGRRAVAVEHGIPWERLRAPPVDTPPHDLHISDCLYDLHPGDHVEIQWRRNKEFPYGWWYGVVGHLEVCDGNENYCRCHSSDTVVLEFNQYNPDSRWGKTTISRRDHREEGNEADGFYGGIRKIKSETEISIWKSIWPSEVLD*	4	7.99	46191.9		Golgi apparatus, extracellular space, plasma membrane, and ER
GmFBX37.2	Glyma.02G278300.2	MLLYFITCISFFLFLKPILSLKSLPSWASEVRLISPLFYKDLSVKSISKLFRKRLWLGFLGQIPTRMSLVNKSSKVEIIEDSQDMSVLDLPELVLECILEKLPPPSLCQMAGVCRSLRESCVSDHLWERHMKQKWGRVIGQAAYREWKWHAASKGNVGTLRHGKQRSLLRLVSLSWPFSWMRTKVDANNSIKQQSYLPPDSLMTWYLALETGNFWFPAQVYNRENGHVGFMLSCYDAELSYDPHTDTFQARYPPHGRRAVAVEHGIPWERLRAPPVDTPPHDLHISDCLYDLHPGDHVEIQWRRNKEFPYGWWYGVVGHLEVCDGNENYCRCHSSGELMHFPFK*	3	8.6	40039.2		Golgi apparatus, extracellular space, and ER
GmFBX38	Glyma.02G289100.1	MAVSSDCFCLLPIEVVLTILSLLPFKEVVRTCVLSKDWLDICKSTPNIEFNELFFVKPDQSNETREAQRRAFLEFIKSWIENHKGATIDKFSLSLSMPANVGEIINESVAFATQRGVKELDLDFVDRSKNENGDCSYDSDEALFELPSRVYEHISLESLKLYSCSFIETKVLNFHALKEVSLGWMEVRLTAIKAFLFNCKKLECLSFTRCWNSDKFDLGEEEHMGLTKLFLDKCNFDFDYFRVKAPNLKIFKYCGWINFAVVEIDSLAMEEVDLDFSLESSFEEFGHPIYNLVKDVCTARVLTVCSFVLQVIPTGPEQLRMEVDMDARHLIMKTALDDDEFIGISFFLNSCPLLERLTIEIGPKSELSDYEPAFEFTSLLFWIEYLNVCECLISSLEVV…	2	4.71	53772.1	FBD	Plasma membrane and extracellular space
GmFBX39	Glyma.02G289200.1	MASSDRISSLPIQLLMTIVSLLPFKESMRASIISSKWLKACKLTKNIKEILRRDLVEFIHFWIDNYKGTVMEKFSLRFSMPGNHDSDIIDQCNENNIYYGDYDEALFELPEQQYSCSFVETEVLNNFHELKEVSLGWIEVRLSAIKALLSNYNMLESLSFKRCWNLEKFDLGEEQHTEENLNFSLEYGFEGLGHPLYNTVISTGLELLGFQSDDMLVQHLIMKTYGFAQEQVLGNHILPQKLPNVPKKIRFLEVVVINGFSGTENQLLVLMYFIANGDMLKSISKKHAEG*	6	5.25	33411.4	FBD	Chloroplast, cytoplasm, mitochondrion, and nucleus
GmFBX40	Glyma.02G294800.1	MEKERYSIYKSGVTKSWIDVKIREARKLGVAAKEKKRSRVVKKDRLSNLPDEVLHRILSSLDAKSAVQTCVLSKRWTHVWTSLPVLNFCDSSFDDSLYFQCFVDHVLSRRDSSSNVYELNFACTDELEDGHIVDSVVDHVSLTSIQVLSILAECVIGKLPQLSLCQSLTTLKLAHISTETTTFDFVSLENLYLLDCRFECGVEELLDPFRGCVNLKHLYLHRCQYYGGIHRFQIFVPQLTHLSISWMGMNEMFDSDCVVELFTPKLQYFRYHDSDLYDFSIEGNLPFIEQVDIDVGCLTNDTDSLLLLIQLFEMMGSARFVSLSPAIIQALAMIPDLLDGRASPFSRVHTFELNMDRPSSSFVIPPNVMAYLFSGSPAFDFHEWEGSKECKTI*	2	5.31	44871.5		Cytoplasm and nucleus
GmFBX41	Glyma.02G304900.1	MVQQQQHRVEQEKRPRFFINDNIDILREILKRLDGPSLGVAACVCRLWCSLTSNDDSLWEHLCFRHVSSPPPASVKAVVVALGGYKRLYMVCVRPVLSRLGDSERVRKRVWTRHEVQLSLSLFCIDSYERLGSGRIPSDASASSLMFLCNSVNV*	0	9.13	17517.3		Cytoplasm (also possible: nucleus)
GmFBX42.1	Glyma.03G017000.1	MGASFSSCVCDGDGTPLRPRLGDIPESCVALVLMYLDPPDICKLARLNRAFRDASSADFIWESKLPLNYKFIVEKALKDVSVEQLGKRDIYARLCRPNSFDNGTKEIWLDKRTGGVCLAISSQALRITGIDDRRYWSRISTEESRFHTVAYLQQIWWLEVEDDVDFQFPPGKYSVFFRLQLGRSSKRLGRRVCKTDDIHGWDIKPVKFQLTTSDGQRAVSQSHLDNPGHWVLYHAGNFVSKSPNDLMKIKFSLTQIDCTHTKGGLCVDSVFICNSDLKKEV*	2	8.47	31949.5	PP2	Cytoplasm (also possible: nucleus and peroxisome)
GmFBX42.2	Glyma.03G017000.2	MGASFSSCVCDGDGTPLRPRLGDIPESCVALVLMYLDPPDICKLARLNRAFRDASSADFIWESKLPLNYKFIVEKALKDVSVEQLGKRDIYARLCRPNSFDNGTKEIWLDKRTGGVCLAISSQALRITGIDDRRYWSRISTEESRFHTVAYLQQIWWLEVEDDVDFQFPPGKYSVFFRLQLGRSSKRLGRRVCKTDDIHGWDIKPVKFQLTTSDGQRAVSQSHLDNPGHWVLYHAGNFVSKSPNDLMKIKFSLTQIDCTHTKGGLCVDSVFICNSDLKKEV*	3	8.47	31949.5	PP2	Cytoplasm (also possible: nucleus and peroxisome)
GmFBX43	Glyma.03G020200.1	MAPLSHDELLEIFSRLPAKAIYRFTSTSKSFSKLPKETYFASKQTQNSLLRDDTCFFIQPYITQSYNVHVEFHPLPGEELSSGVPQSSLEFLSNSAKILSSSNGLILCRATGENEVKLLITNPATQSWLPIPTPDEYKQNGTSIGAVDLKIVLECDDKDDYLVYLFYDNLVDWSSSNLDCKVYHSNEGVWKSKQERFFTGSRKLKFDMPVHHRGAVHFISDCFPSWNKKSPYFRPYIMSYNFESGNSRMLRVPKEARKATDPNQSICLVRLRKHVFTIWTLTHYETSEWRRVLKIRVKAMVKDHPIIRVKGYAVLNGDLLVFATEKKVYGCGLNDMRIQEICDHEFDFNVLRFTSYKDTLRTFGTGAGTLPLSLHTCGTRAGTLPLPSHKQCW*	1	8.85	45056.6		Cytoplasm and nucleus
GmFBX44	Glyma.03G106100.1	MDVEVEIDRLPIDLLAYIFVLFTSFTDLAQASGVCKKWKQGVKESLARRHNLSFAGWKMDDDSTSRLVFHAYNLTKLDMYAVVTIVYDKSKKLLAES*	1	6.71	11106.9		Cytoplasm (also possible: nucleus)
GmFBX45.1	Glyma.03G116000.1	MIRNATLAATIFPGELIGAILLWLPVRSVLRFKCVCKSWLSVISDPHFAKSHFELAIAPTHRVLKLLNNFQVNSIDVDNDDDSADILFNTPLLPPPHAAPKYVYIAGSCRGFILLELVSDLNSIHLVVWNPSTGLVKRIHHVNHLNLFDIDSHLCGIGYDSSTDDYVVVTMACQRPGRVVNCLSLRTNSWSFTEKKQLTAAYDDNEVGHVTREFLNGAFHWLEYCKGLGCQIIVAFDVREKELSEVPRPRDLPVESEDNFIYDLITMGECLCLCFVRCQNRTRVYEMWTMKEYKVQASWTRSFVFSTSYYSYLCSISPICFTKNEEILGLKENKLVRINGKGEVFEHRPRDNFAGRPCLHVIYTGSLLSLPRTTLKN*	1	6.88	42945.5		Golgi apparatus, extracellular space, and ER
GmFBX45.2	Glyma.03G116000.2	MIRNATLAATIFPGELIGAILLWLPVRSVLRFKCVCKSWLSVISDPHFAKSHFELAIAPTHRVLKLLNNFQVNSIDVDNDDDSADILFNTPLLPPPHAAPKYVYIAGSCRGFILLELVSDLNSIHLVVWNPSTGLVKRIHHVNHLNLFDIDSHLCGIGYDSSTDDYVVVTMACQRPGRVVNCLSLRTNSWSFTEKKQLTAAYDDNEVGHVTREFLNGAFHWLEYCKGLGCQIIVAFDVREKELSEVPRPRDLPVESEDNFIYDLITMGECLCLCFVRCQNRTRVYEMWTMKEYKVQASWTRAVWWISGGRTVLELN*	1	6.12	35975.5		Golgi apparatus, extracellular space, ER, and plasma membrane
GmFBX46	Glyma.03G126600.1	MLYFLISFVSFLILSKSFTSRPFSSGERGIKPGSIGFWGSLSSWLVSRLKKGSTTGTTPFSFFQFSLGMLLKKNSLVSKVENEEEEGNVSLLDLPDLPLECILEHLSPAELCRVATVCTSLRDRCRSDHLWKKHMERKWGKVFGDAAYRQWKWHVASKNREKISSNQHNQKGIFAFLRGGFLPFIWIKAKSEKGTESSSSLPEDSIAALYLSLESGKFWFPAQVYNRENGHAGFMLSCYDAQLCYDSRSDTFLARYSPHGRWTTEENIQWDRLRVPPIATSPHALHISDCLDDLRPGDHIEIQWRRNKEFPYGWWYGVIGHLEQCQGHGNHCHCHYNDIVILEFTQYTAGSRWRQTVINRKHHIEKGNEIDGFYGGIRKLHSKEEIARWKNLWPTKIVI…	4	8.88	46345.7		Golgi apparatus (also possible: vacuole)
GmFBX47.1	Glyma.03G126700.1	MSSEKNYASKLDKQKDCKVSSLLDLPEWTLDCILECLPPQDLCRVAQVCTSLRDRIRSDALWEKKIKHKWGRLLGDVAHQEWQLHTTKINTQSFLLLQQNQSGSYGSFSGVWPFLIFHSYLENFIDLISLFKNCSKMALYISLESGLFWFPVQVFKITNLFCYDAIVSYDSRTDTFKSRSPTGGWRMIEGNIQRDRLRLAPAETSPMTFYMSNSMNDLKPGDHIEIQIRRRKESPYNWWYAVIGHLETCNQNVNHCHCQYSDGSNMKCYCCIVEDSLVVEFKQYQPENRMRRAMLNRNVNVEQGSTFRLRWFGGIRKLYKEEEIEKWNNLLASR*	4	8.6	39257.9		Cytoplasm and nucleus
GmFBX47.2	Glyma.03G126700.2	MSSEKNYASKLDKQKDCKVSSLLDLPEWTLDCILECLPPQDLCRVAQVCTSLRDRIRSDALWEKKIKHKWGRLLGDVAHQEWQLHTTKINTQSFLLLQQNQSGSYGSFSGVWPFLIFHSYLENFIDLISLFKNCSKMALYISLESGLFWFPVQVFKITNLFCYDAIVSYDSRTDTFKSRSPTGGWRMIEGNIQRDRLRLAPAETSPMTFYMSNSMNDLKPGDHIEIQIRRRKESPYNWWYAVIGHLETCNQNVNHCHCQYSDSLVVEFKQYQPENRMRRAMLNRNVNVEQGSTFRLRWFGGIRKLYKEEEIEKWNNLLASR*	4	8.83	37811.2		Cytoplasm and nucleus
GmFBX48	Glyma.03G126800.1	MSLLNLPYPILDCILKLLSPMDLTRMSEVCTFLRDRCRSDPLWELHMKQKWGGVIGDVAYKEWLWHITTPKEKGINQLNQHNNQNGSMGPFSGTWPMLYLRSYLEDCSYLNSSSLANSFMMALYFSLENGNFWFPAQIYRGLYFRDALVRYDSKTDNFQARQQNAGWKIMGNNIQWDKLRAPPVDTLPSVRYVSDCLQDLKPGDHIELQWKSSRDIPYDWWYAVIGHMESCNENENFCRCRYSETLIVEFEQYPLGSRMRRVKLLKNGDQCEESTGCYGGIRKLYSEEEIQRWENILSRGMAGTRNTSYICRSGAMPRPPRGGV*	6	7.95	37809.1		Plasma membrane and extracellular space
GmFBX49	Glyma.03G126900.1	MSLLNLPEPILDCILKLLSPMELVSMSEVCTCLRDRCRSDPLWEVHIKKKWGGVIGDVAYKEWHWHITTTKEKGINQLHQQHNIQNGSLGPFSGTWPMLYLRSYLEDCSHLNTSLANSFMMALYFSLENGKFWFPAQIYRGLLVRDALVRYDSKTDKFQARQQNGGWQVMGNNIQWDILRAPPVDTPPWNLHVSDCLQDLKPEDHIEIQRKPRRESTPYETLIVEFKQYSHGSSMRRVKLPRNGEQFEEPTRCYGGIRKLHSDEEIQRWEKLLPPHQTPVYIA*	3	7.66	33117		Cytoplasm, nucleus, and plasma membrane
GmFBX50	Glyma.03G152300.1	MSVAPVDGIPSLNSDLFYDIFRRLDGATLASAACTCAALCSISKEESLWENVCSSMWPSTNREDVKSLISSVGGFRKFYADCFPLIVNKEVVGYQPNNYLEYPDNWTEAEYYGDMNESESISPSDFVSIVDIRFKGKPICSKVLWGIPNANGYDGWFYNCPFRIDILTYADRDDNNDGAVHLSVSDGLPPITSLERERKDGKLWRELREGLQLSWIIVNRKIKQAANLASWSPLGGQRHWPTDKDFVIRFGSVLPAKDILPCQVAECILIMKFRVIHTEEDGFQTTLKLTELSMQLEDMEGAHVNGRNSLLILKEALSSRRSKNYGEVLESCHMYSKVQNELKEEKMRNESRLDRLCILSGIAAFMTFWYCVL*	1	5.2	42358.3		Cytoplasm and nucleus (also possible: peroxisome)
GmFBX51.1	Glyma.03G155100.1	MDSHSPVIPSTTSLSMAAKRPCPSQNPRAENNLGEVERRLEAFLSLSHVASLSLDLSFERLLQSLPSDSDSDLIDRALKMASLLLDAAKHSSRKRASNHNSLSWPLPPDLTIKVFSMLDTQSLCYASATCLLFSKCAKDPMCYANLDLTTLVPKVNNAVVATMIQRAGKGLRSLKLGVVPSAATSLGSCPPFVCTIRNAIVEVPNFSWNDKRSRQGRESSILTRCCLSPLSGDGGAPGALLRKLHLYNIERMDNASLGAALSACPSLLDLEIVGLHVELRQTLMSVSANCHLIERLFFESSKTGRDDSLKAQTCFELVNNCPHLTSLSLRGFKLHDCKVRVLVKGFRKLKYVDFSTSYSITGNFLRNLGSCNGGNLLEVLILRDCMHLKEMEVARLLTA…	12	5.85	57787.9		Chloroplast
GmFBX51.2	Glyma.03G155100.2	MDSHSPVIPSTTSLSMAAKRPCPSQNPRAENNLGEVERRLEAFLSLSHVASLSLDLSFERLLQSLPSDSDSDLIDRALKMASLLLDAAKHSSRKRASNHNSLSWPLPPDLTIKVFSMLDTQSLCYASATCLLFSKCAKDPMCYANLDLTTLVPKVNNAVVATMIQRAGKGLRSLKLGVVPSAATSLGSCPPFVCTIRNAIVEVPNFSWNDKRSRQGRESSILTRCCLSPLSGDGGAPGALLRKLHLYNIERMDNASLGAALSACPSLLDLEIVGLHVELRQTLMSVSANCHLIERLFFESSKTGRDDSLKAQTCFELVNNCPHLTSLSLRGFKLHDCKVRVLVKGFRKLKYVDFSTSYSITGNFLRNLGSCNGGNLLEVLILRDCMHLKEMEVARLLTA…	11	8.78	47598		Chloroplast
GmFBX52.1	Glyma.03G156000.1	MSGLIERLPDAVAIRCLARVPFYFHPVLELVSRSWQAAIRSPELFKARQEVGSTEDLLCVCAFDPENLWQLYDPMRDLWITLPVLPSKIRHLSNFGAVSTAGKLFVIGGGSDAVDPLTGDQDGCFATDEVWSYDPVVRQWAPRASMLVPRSMFACCVLNGKIVVAGGFTSCRKSISQAEMYDPDKDVWIPMPDLHRTHNSACSGVVIGGKVHVLHKDLSTVQVLDNAGPGWTVEECVWLQGQMAVVGDALYVMSHGLIFKQDKEVRKVVGSASEFRKRIGFAMTGLGDDLYVIGGFIGPDRWNWDIKPLSEVDVLTLGSERPTWRQAAPMTRCHGPILGCTLLRI*	2	6.07	38115.1	Kelch	Cytoplasm and peroxisome
GmFBX52.2	Glyma.03G156000.2	MSGLIERLPDAVAIRCLARVPFYFHPVLELVSRSWQAAIRSPELFKARQEVGSTEDLLCVCAFDPENLWQLYDPMRDLWITLPVLPSKIRHLSNFGAVSTAGKLFVIGGGSDAVDPLTGDQDGCFATDEVWSYDPVVRQWAPRASMLVPRSMFACCVLNGKIVVAGGFTSCRKSISQAEMYDPDKDVWIPMPDLHRTHNSACSGVVIGGKVHVLHKDLSTVQVLDNAGPGWTVEECVWLQGQMAVVGDALYVMSHGLIFKQDKEVRKVVGSASEFRKRIGFAMTGLGDDLYVIGGFIGPDRWNWDIKPLSEVDVLTLGSERPTWRQAAPMTRCHGPILGCTLLRI*	1	6.07	38115.1	Kelch	Cytoplasm and peroxisome
GmFBX53	Glyma.03G158900.1	MLPLPSSLTKRNSNTMQHFHPEPLIVPTVSSDANRGGKKRGNYNCGRCGLPKKGHDCSSKTTPTPTSASTVTPSHSSFSAVSASFRPSSHLRRALSFDEDETGRFDPSEPVDAWPEEDDLDSSGLPGNLLWEVLRRLPPAGLLSAAKVSRGWREMTRSLWRAAEELRIRVPAWAQVGFVSSILQKCPGIVKLSLRMESDVDSTMLACIAFSCLNLAFLEISVSDTAVNRISGVELARFVADKKSLKSLKMEGCSNLGGFVLCSSSLSTLWLSDLYSLSKMVFNCPQLREISLEFAHRESDSTDLSNMVQGLGRSCPRLQNMHISSMRLSHAAVLALTAAKLSGLRMLSLILGSEVTDASIAAIASSYLNLELLDLSGSSVSDSGVSMICNVFSETLTRL…	10	8.14	64260.7		Cytoplasm, nucleus, and mitochondrion
GmFBX54	Glyma.03G160600.1	MNSDWDSGGGGGGATLIPGLPNDVAASILSKVPYSHHGRLKATCKSWKLLLSSKSFLASLNKRNHLLCIFPQDPSLASPFLFDPNSLAWCPLPPMPCSPHVYGLCNFAAVSVGPHLYVLGGSLFDTRSFPIDRPSPSSATFRFNFHDFSWEPRASMLSPRGSFACAVVPAGGSIYVAGGGSRHTMFGAAGSRIRSAERYEVGRDRWVPMENLPGFRAGCVGFVGGEGREFWVMGGYGASRTISGVFPVDEYYRDAVVMGVESGAWREVGDMWGNGERVRVGKIVVVDDNGCPMLFMLDANEILRYDMSSNRWLYESRVPRKAPYNSSFGVVVLDGELYVVTHLCVVDFTETRRSRQHKRAGTLFIQIYDPKKKTWRSLVAKSPFHYPIDINSAVLSSIC…	2	8.96	43957.3	Kelch	Peroxisome and cytoplasm (also possible: nucleus)
GmFBX55	Glyma.03G189500.1	MGASLSNLGSNGSAAAPGLGDIPENCVARVFLHLTPPEICNLARLNRAFRGAASADSVWQTKLPRNYQDLLDLMPPERHRNLSKKDIFALLSRAVPFDDGNKEVWLDRVTGRVCMSISAKAMSITGIDDRRYWTWVPTEESRFNTVAYLQQIWWFEVDGEFSFPFPADIYTLSFRLHLGRFSKRLGRRVCSYEHTHGWDIKPVRFELSTMDGQQASSECYLDETEPDDLHGNHKRGHWVDYKVGEFIVSGSEPTTKVRFSMKQIDCTHSKGGLCVDSVFIIPRDLRERKRSGILK*	2	8.14	33587.2	PP2	Cytoplasm (also possible: nucleus)
GmFBX56.1	Glyma.03G196600.1	MSGKRKRKLKLLSDAITDNRRKTVAEVKTENLELQSWADLPAELLESILSRLILVDNIRASSVCKRWHSVASDVRVVNQSPWLMYFPKFGDCYEFYDPVQHKTLTFELPELNGSRVCYTKDGWLLLYRPRTHRVFFFNPFTRELIKLPRFEMTYQIVAFSCAPTSPGCVLFTVKHVSPTVVAISTCYPGATEWTTVNYQNRLPFVSSIWNKLVFCNGLFYCLSLTGWLGVFDPVECTWSVLAVPPPKCPENFFAKNWWKGKFMAEHEGDILVIYTCCSENPIIFKLDQTLMKWEEMTTLDGVTLFASFLSSHSRTDLIGIMRNSVYFSKVRFYGKRCISFSLGDYRYYPRKQCHDWGEHDPFENIWIEPPKDFSACM*	2	8.53	43848.8		Plasma membrane (also possible: cytoplasm and nucleus)
GmFBX56.2	Glyma.03G196600.2	MSGKRKRKLKLLSDAITDNRRKTVAEVKTENLELQSWADLPAELLESILSRLILVDNIRASSVCKRWHSVASDVRVVNQSPWLMYFPKFGDCYEFYDPVQHKTLTFELPELNGSRVCYTKDGWLLLYRPRTHRVFFFNPFTRELIKLPRFEMTYQIVAFSCAPTSPGCVLFTVKHVSPTVVAISTCYPGATEWTTVNYQNRLPFVSSIWNKLVFCNGLFYCLSLTGWLGVFDPVECTWSVLAVPPPKCPENFFAKNWWKGKFMAEHEGDILVIYTCCSENPIIFKLDQTLMKWEEMTTLDGVTLFASFLSSHSRTDLIGIMRNSVYFSKVRFYGKRCISFSLGDYRYYPRKQCHDWGEHDPFENIWIEPPKDFSACM*	3	8.53	43848.8		Plasma membrane (also possible: cytoplasm and nucleus)
GmFBX57	Glyma.03G198600.1	MACTDKTATVTDEASGGGATTIFAVHPDIIQTHILTCLDGRALASVASTCSQLHALSDHEPLWENICHSTWPSTNSPRVRHVISTFPCASRSFFSDSFPSFAAREGSNIDRAPELISAVDIFHRRRVVLSRVVETETESGWFRCSPFRIDVLDQKEAVATAMEYPLSDGACEILGEDLRLSWIVVNPKGKRAVNVSSGTAVSVERHWLSGEVKVRFATVVDGGERGTPAEVALCSVTVTFGNEMQVREACLQMEDMDGMFLNGRESLGILKRALEGKRGTLLKDGKEEGRSRYLEFMNRKMERKEKKQRDERRLDMLCLALAVLSFAAFSTLFLF*	0	6.11	37129.3		Cytoplasm and nucleus
GmFBX58	Glyma.03G205200.1	MALDDYCTLCNAYPETLSHALGDCTWVRGAWNNLGINDTWNFFQHNVHRSLVHDNSARDEFIKALQLHASLESMLHEYPAEDLAAFWKARLGGIVTHSHIETETKNLAVDDNTMRSFRMRNLLSSVKKKTIENRNKTSRNCISITKELARLVEEEEEEEEVNEEGFNIKSSAPSHTHGVQPLGNLYLNTGSTNSRDTGLGNLHTLSDDLVLDILGFLDASSLGILATVSKSFYVFTNHEPLLEESRCIDNWGVLRNWDRDYLVRLCGDVKFSVGSLEMKLGEYFGYSGQVREERPLYLFDPKFAEKVSKLGDDYDVPVYFREDLFGVLGNERPDYRWVIIGPSGSGSSFHVDQNSTSAWNAVIKGSKKWILFPPDVIPPGVHPSPDGADAASPVSIIEW…	4	5.37	60068.6	Cupin_8(JmjC)	Cytoplasm (also possible: nucleus and peroxisome)
GmFBX59	Glyma.03G209400.1	MQKMAYTFSFPEEVLEHVFSFIWSERDRNAISLVCKSWYEIERWCRRKVFVGNCYAVSPLMVIKRFPELRSIALKGKPHFADFNLVPEGWGGYVCPWIAAMARAFPCLEEIRLKRMVITDESLELIAKSFKNFKVLVLTSCEGFTADGLTAIASNCRNLRELDLQESEVEDLSGHWLSHFPDSYTSLVSLNISCLNHEVSLSALERLLGRCRNLRTLRLNRAVPLDRLPNLLLRCPQLVELGTGVYSTEMRPEVFSNLEAAFSGCKQLKSLSGFWDVLPSYLPAVYPICSRLTSLNLSYAIIQSSDLIKLISQCPNLLRLWVLDYIEDAGLYALAASCKDLRELRVFPSEPFGLEPNVSLTEQGLVSVSEGCPKLQSVLYFCRQMSNAALHTIARNRPN…	2	6.03	66287.8	LRR	Cytoplasm and peroxisome (also possible: nucleus)
GmFBX60	Glyma.03G214300.1	MDSEIEKKKNLFSELTDDIVLNIFYKLEDDPRHWARLACVCTKFSSLVRDFCWKTKCSLTIPQDLLSAAASDPPLSLHKLSFCCPGLRHAGLLFDTSDFGLERDLGPGNFNVITDDSPSNTTPPPPPPPPQQQQQQPPQSDDCSSSCWSLYDDLYYDTLYVPTESESPRLTESVSVRAGVDVASISACSKKRKLSRAWSSHLASGSWTLSREQGSKLLARKFRYDCLYVCEWPGCVHKEEKRKYCLFRGVFKNFRRTMVWRTIQDGKKRKMDLPCAFCACEFTWDLHSSFCLRPGFGFHDDGEPMVRAYVCENGHVSGAWTDLPIYT*	0	6.7	37175.2		Cytoplasm and nucleus
GmFBX61	Glyma.03G233800.1	MSHMASSCSFNIESLPHDCVSEILSHTSPLEACMVSLVSPTLRSCANSDTVWRSFLPSDYEDIVSSAVNPFILSFSSYKQLFHALCHPLLIDQGNKSFKLEKSSGKKSYIISARELSIAWSSDPMMWSWKPIPESRFPEAAELRTVSWLEIEGKIRTRILTPNTSYSAYLIMNVSHRAYGLDFAPSEVSVTVGKNVRRGKAYLGHKDENKRKMETLFYGNRTEVLRNAAFDEGIASPSKREDGWMEIELGEFFNGEGDEEIKMCLREVGYQLKGGLVLEGIQLRPKP*	2	6.2	32331.9	PP2	Cytoplasm and nucleus (also possible: chloroplast)
GmFBX62.1	Glyma.03G233900.1	MELLPYDCFAHILSFTSTQDVCRSSLVSSIVQSMADSDAVWEKFLPLNHQEIVSRLVPPSLLCSSKKELFVKLCKPRPIDDGNKMLSIEKTTGKICYLLSARQLSITWGNSSMYWSWKPIKGPRSRQRQKNLFIAFSNHRTVVVEKGAESNAEGVGIR*	2	9.32	17849.7	PP2	Nucleus and cytoplasm
GmFBX62.2	Glyma.03G233900.2	MELLPYDCFAHILSFTSTQDVCRSSLVSSIVQSMADSDAVWEKFLPLNHQEIVSRLVPPSLLCSSKKELFVKLCKPRPIDDGNKHDCKL*	1	6.25	10050.7		Nucleus and extracellular space (also possible: cytoplasm)
GmFBX63	Glyma.03G249300.1	MKQKMRMKRNNSVYPAALNCDDILHEILLRIPPPTISKLIIVSKIWLRVICSPSFRQCYVRQWGQSFRLLGFFVCNFLYLGRPRDGYRRPRWEPALPILSTCKDGDDLKLSGILKHLGYFVDSSKGIILSGFHPKAYYVYNTVTKQKCECKLKERNTVSIETYSSKSRQWKQSTLMCSTTLALCPRTAAMVVGGVVHWFAMWGKLAIYDPRLGDRYIALIKLPTGVLTHEHEESVLGESSDGLLQYGQSNNLGLEIWILEKEAGANSSIYCNCTHLKYKWILRWRLNFKVLWKQMPSLSTHSKETQILSFLPQNSTSIFIRSGWNILLCDLETKTVEIVNYQGRGGTISWESSKVVPYFLPAWPHTSSVSVS*	2	9.49	42630.7		Golgi apparatus, plasma membrane, and extracellular space
GmFBX64	Glyma.03G253900.1	MDNKSRNKVMVLEAEEEVGGGEFEHLPEGCIANIVSFTTPPDACVLSLVSSSFRSASVTDFVWERFLPSDYQAIISQSSKPSTLTNYSSKKDLYLHLCHNPLLIDAGKKSFALDKLNGKICYMLSARSLSIVWGDTPRYWRWTSVPAARFSEVAELVSVCWLEIKGGIKSGTLSEKTLYGAYLVFKQRSGGAYGFYNQPVEVSVEGRRRTVYLEEAETPRRPREQIVPGIFSRVRSRFLDSFDAAPPPPPPNAKGGGEYPKERSDGWMEVELGDFFNVGGEKEKEKEVEIGVYEVKSGGWKAGILVQGIEIRPKHKN*	2	6.92	35373.2	PP2	Cytoplasm and nucleus
GmFBX65	Glyma.03G254500.1	MAGETSWISHYDDRQRETGAFDSFLELSEEGEKEATAVSLDVLPDDLLERILAYLPIASIFRAGCVSKRWHEIVNSERFVWNLSHVLPQKPWYFMFTSSDEPGGHAFDPLLRKWYSIELPCIGTSNWFIASSYGMVCFMDNDSRSELCICNPITKTYRKLEEPPGLKFSDYSALAISVNRESHRYTVAIVKSKQVPDNYVQWDISIHLYNSENAIWVTSLTEVLMGWRGGNESVICNEMLYFLVYSTGGGQSENRHALVAYNMSNHSSQGSLTRNFIPVPCSLTCGRLMNLKEKLVMVGGIGKPDRPDIIKGIGIWLLNDKKWEEIARMPHKFFQGFGELDDVFASSGADDLIYIQSYGAPALLIFDVNHKQWKWSQKCPVSKRFPLQLFTGFCFEPRL…	1	5.64	45908.4		Cytoplasm and nucleus (also possible: peroxisome)
GmFBX66.1	Glyma.04G016300.1	MFSERLGADESHCQDLQSLSVSKRLVRSVSQKWRKKSNRNSGEEADDVNGVSLRCLNLYGRGGGCKVGADTGDDFGDSSSRRRSSASDEGKGYKPICGPEETAVDCFSYGVKDRFWRRHNRKNSELEELFTNNRMHIFLPDDILEMCLVRLPLTSLMNARLVCKKWRSLTTTPRFLHMRREGSYQSPWLFLFGVVKDGFCSGEIHALDVSLNQWHRIDAHFLRGRFLFSVAGIQDDIFIVGGCSSLTNFGKVDRSSFKTHKGVLAFSPLTKSWRKMPSMKYARSNPILGISEVSLDFPTCQSHQSRQDRRFPRSRIGGVSDVYEDPHKLSMRRHCKPAFNETEASSLPSRKAYKFLRQKSDHSSSKGSKRFLLIAVGGLGSWDEPLDAGEIYDSVSNKW…	2	9.07	65676.8	Kelch	Cytoplasm and nucleus
GmFBX66.2	Glyma.04G016300.2	MFSERLGADESHCQDLQSLSVSKRLVRSVSQKWRKKSNRNSGEEADDVNGVSLRCLNLYGRGGGCKVGADTGDDFGDSSSRRRSSASDEGKGYKPICGPEETAVDCFSYGVKDRFWRRHNRKNSELEELFTNNRMHIFLPDDILEMCLVRLPLTSLMNARLVCKKWRSLTTTPRFLHMRREGSYQSPWLFLFGVVKDGFCSGEIHALDVSLNQWHRIDAHFLRGRFLFSVAGIQDDIFIVGGCSSLTNFGKVDRSSFKTHKGVLAFSPLTKSWRKMPSMKYARSNPILGISEVSLDFPTCQSHQSRQDRRFPRSRIGGVSDVYEDPHKLSMRRHCKPAFNETEASSLPSRKAYKFLRQKSDHSSSKGSKRFLLIAVGGLGSWDEPLDAGEIYDSVSNKW…	2	9.07	65676.8	Kelch	Cytoplasm and nucleus
GmFBX66.3	Glyma.04G016300.3	MFSERLGADESHCQDLQSLSVSKRLVRSVSQKWRKKSNRNSGEEADDVNGVSLRCLNLYGRGGGCKVGADTGDDFGDSSSRRRSSASDEGKGYKPICGPEETAVDCFSYGVKDRFWRRHNRKNSELEELFTNNRMHIFLPDDILEMCLVRLPLTSLMNARLVCKKWRSLTTTPRFLHMRREGSYQSPWLFLFGVVKDGFCSGEIHALDVSLNQWHRIDAHFLRGRFLFSVAGIQDDIFIVGGCSSLTNFGKVDRSSFKTHKGVLAFSPLTKSWRKMPSMKYARSNPILGISEVSLDFPTCQSHQSRQDRRFPRSRIGGVSDVYEDPHKLSMRRHCKPAFNETEASSLPSRKAYKFLRQKSDHSSSKGSKRFLLIAVGGLGSWDEPLDAGEIYDSVSNKW…	3	9.07	65676.8	Kelch	Cytoplasm and nucleus
GmFBX66.4	Glyma.04G016300.4	MFSERLGADESHCQDLQSLSVSKRLVRSVSQKWRKKSNRNSGEEADDVNGVSLRCLNLYGRGGGCKVGADTGDDFGDSSSRRRSSASDEGKGYKPICGPEETAVDCFSYGVKDRFWRRHNRKNSELEELFTNNRMHIFLPDDILEMCLVRLPLTSLMNARLVCKKWRSLTTTPRFLHMRREGSYQSPWLFLFGVVKDGFCSGEIHALDVSLNQWHRIDAHFLRGRFLFSVAGIQDDIFIVGGCSSLTNFGKVDRSSFKTHKGVLAFSPLTKSWRKMPSMKYARSNPILGISEVSLDFPTCQSHQSRQDRRFPRSRIGGVSDVYEDPHKLSMRRHCKPAFNETEASSLPSRKAYKFLRQKSDHSSSKGSKRFLLIAVGGLGSWDEPLDAGEIYDSVSNKW…	2	9.07	65676.8	Kelch	Cytoplasm and nucleus
GmFBX67	Glyma.04G019900.1	MGVEWGELPPELLESISKTLTIYVDYLRFRSVCRSWRSSVPKIPLHLPPQLPWLMLSRRAFFDLSLNKTHLLNPQPSHRTRICGSSHGWLVMLDETPQIRLLNPLTRATRPLPPLHAFPNVVAFDHANVGREYLIQNPYGGLYAFNLRQMCNSFLGKVVLSASPTLNDDFAALAIVGQNNLAFCRNGYDSWIFLNGEEEEMNCWEDVVNYNGLFFAVSKGGTIAVCDAGEGCFPPRVSIIQTTTPFGFAGDIHYAVFSAGDMLLLIRVLDQDFSDHAGEESDLVYRTVGFEVFKMNWGLLTWQRVETLGERVLFVGGNSSLSFCASDFVGCSADCIYFTDDYSESNDDDACGKHDLGVFRLRDKSIEPLPCFNQNSCSRLRWPLPIWVSPNPC*	0	5.22	44200.4	DUF295	Cytoplasm and nucleus (also possible: peroxisome)
GmFBX68	Glyma.04G041800.1	MFGYLYTELQYSKRIPRMGKAVSIDEIPDECLGCIFQLFSPGERKMFSLVCSRWLKIEGQTYQRLSLTADGLLSIPCTFSRFSSLTELTLINSLSKSIGDEALTLLTHRCCPNLTFFTLHSSIHSDACLENFAMNHKGLKKFSAVSCIFTYKGLKAFMDHCVSLEELRLKYLNSNPNIANADEDGFVTSSSLKALYLEGVDFSILKAISKRSSLEVLHLEMIGMCSDEGLVAVLEGCNLLRELRIRRSYCWEANLMGDKVLIAIVECCPNLQELVLDGLNPSTKASLEMLAFKCRSIGRLALRGKSSISYSDLASILAKLFQSDGYMQSADAMGFFGVRKELQYSNIITRIDDIPDNCLASIFQLFPPVDHKNFSLVCRRCLKVQGQTHHRLCLTLPYS…	1	7.15	77513		Cytoplasm (also possible: nucleus)
GmFBX69	Glyma.04G042900.1	MKRPLSPSASGVNVEDRKMKKKAKAVENEDDNGERVEGLAHFDDNLLFEVLKHVDARTLAMSGCVNKQWHKTAQDERLWELICTKQWANTGCGEQQLRSVVLALGGFRRLHALYLFPLSKPQQTPSSSSSSTSSSSSSAWGPTIPQVIRSKPLRLGKDEVHLSLSLLSIRYYEKMNFNNRTTR*	0	9.57	20600.4		Cytoplasm and nucleus
GmFBX70	Glyma.04G045200.1	MDPRIWSKLPPDVVEHILLLLPLKTLLNLRPTCKAFTSLLFSPSFVSKHSSSSSSPFSSYLLISHPQCPHYFRLYDSNLCSWRTLSLSLSNSLHLSASFTLVSSSGGLFCLYNPTSSSFLVHNLFVRSSRKIESPITRSRHLGHVTFVTTPLGYYIVLLCSKSTSNTSVFVYDSSKLSWRCFEGFNVVFSDSFHQQGTFFDGGLYFTTPEPFSVVFFDLESGEWERYVAELPQQVTFVRLVSDEEGKLYLLGGVGNDGISRSIKLWELIKGERVWVEVVGLPEIMCRKFVSVCYHNYEHVYCFWHEGMICVCFYMWPEILYYSVLRRTWDWLPRCPYLPLKFSCGFKWFSFVPKLYASV*	0	8.35	41392.8		Plasma membrane (also possible: extracellular space)
GmFBX71.1	Glyma.04G055700.1	MERNRRRSDGESSSVSAEDTRRKRARVYFDFDGPHCIVKCSNAGKSSASVDEFVDYDNFQRSSLRSNDDDALRSMSAGEESNFDEGDDSDISKVDDLEVKMDLTDDLLHMVFSFLDHPNLCKAARVCKQWWTASAHEVFWKSLNFEDRSISVEQFEDICRRYPNIMAIRMSGPACNQLVMKAISSLRNLEALTLGRAHIMDNFFHALADCSMLKRLTINDAILGSGIQEISVNHDRLCHLQLTKCRVMRIAVRCPQLETMSLKRSNMAQTALNCPLLQELDIGSCHKLPDSAIRSAVTSCSQLVSLDMSNCSSVSDETLREISMNCANLSFLDASYCPNLFLETVRLPMLTVLKLHSCDGITAASMAAISHSYMLEVLELDNCSLLTSVSLDLPRLQNI…	15	5.19	99104.4	LRR	Cytoplasm and nucleus
GmFBX71.2	Glyma.04G055700.2	MERNRRRSDGESSSVSAEDTRRKRARVYFDFDGPHCIVKCSNAGKSSASVDEFVDYDNFQRSSLRSNDDDALRSMSAGEESNFDEGDDSDISKVDDLEVKMDLTDDLLHMVFSFLDHPNLCKAARVCKQWWTASAHEVFWKSLNFEDRSISVEQFEDICRRYPNIMAIRMSGPACNQLVMKAISSLRNLEALTLGRAHIMDNFFHALADCSMLKRLTINDAILGSGIQEISVNHDRLCHLQLTKCRVMRIAVRCPQLETMSLKRSNMAQTALNCPLLQELDIGSCHKLPDSAIRSAVTSCSQLVSLDMSNCSSVSDETLREISMNCANLSFLDASYCPNLFLETVRLPMLTVLKLHSCDGITAASMAAISHSYMLEVLELDNCSLLTSVSLDLPRLQNI…	16	5.27	98544.6	LRR	Nucleus and cytoplasm
GmFBX71.3	Glyma.04G055700.3	MWCSSLGGPHCIVKCSNAGKSSASVDEFVDYDNFQRSSLRSNDDDALRSMSAGEESNFDEGDDSDISKVDDLEVKMDLTDDLLHMVFSFLDHPNLCKAARVCKQWWTASAHEVFWKSLNFEDRSISVEQFEDICRRYPNIMAIRMSGPACNQLVMKAISSLRNLEALTLGRAHIMDNFFHALADCSMLKRLTINDAILGSGIQEISVNHDRLCHLQLTKCRVMRIAVRCPQLETMSLKRSNMAQTALNCPLLQELDIGSCHKLPDSAIRSAVTSCSQLVSLDMSNCSSVSDETLREISMNCANLSFLDASYCPNLFLETVRLPMLTVLKLHSCDGITAASMAAISHSYMLEVLELDNCSLLTSVSLDLPRLQNIRLVHCRKFADLNLMTLTLSSILVSN…	16	5.16	95447.4	LRR	Cytoplasm and nucleus
GmFBX72	Glyma.04G058200.1	MECNDQHVSVNLKRKSPENGERVLFNTFSLDDLNEDLFERILSWLPTSTFFRLNSVCKRWKSVAASASFKLACSHIPSRDPWFLMVAPNLNQSVILDSAESTWKRLNHPPLLQEESNQDCVPVAASGGLICYRKSSGNFIVTNPVTGSCRKLPPLQFASQNQPLNAIVMSTSSKDQLSFKIVLVFGELPNLLFKVYNSGSNCWEGETALRRKTEDNSIEYDSTDDNVVYFLSKAGFVVASNMQRSPSKQFSSVITNKDGQEIVYFLSSSGNVVACNLTCKCFFEYPRLLPVFSEYSIDVVECNGEMLVVLLSEFLEIATLRVWKYDEASRGWHQIAAMPAANSHEWYGKKADINCVGAGNQIFICLNSPELCTYVVCDLETNKWVEFPKCCINGEVIDF…	1	5.26	46354.8		Cytoplasm (also possible: plasma membrane, nucleus, and peroxisome)
GmFBX73	Glyma.04G066900.1	MSKVFSFTGNDDFYHGGPIYPNPKEPCLFLSLGRQVDVYLPLQKRSRFSVPFDISGEWFEQKPKTSIESLPDECLFEILRRLPAGQDRSVCASVSKRWLMLLSSICKNETYSNESTGNENQEISDEGYLSRSLEGKKATDVRLAAIAIGTASRGGLGKLTIRGCNSDRGVTSVGLKAIAHGCPSLKVCSLWDVATVDDEGLIEIASGCHRLEKLDLCKCPNISDKTLIAVAKNCPKLAELSIESCPNIGNEGLQAIGKCPNLRSISIKDCSGVGDQGVAGVLSSASFALTKVKLESLNVSDLSLAVIGHYGIAVTDLVLSCLPNVSEKGFWVMGNGHGLQKLTSITIDCCRGVTDVGLEAIGRGCPNVQNFKLRKCAFLSDKGLVSFARAAPSVESLQL…	1	7.33	67884.6	LRR	Cytoplasm and peroxisome (also possible: plasma membrane)
GmFBX74	Glyma.04G093500.1	MNQIDDGRTLSPLPDQVLENVLESVLHFLTSRRDRNAASLVCKSWYRAEALTRTELFIGNCYAVSPRRATGRFPRVRSVTIKGKPRFADFDLMPLNWGAHFTPWVTALSQSYHSSLNKLHLKRMSLTDHDLTLLSHSLPSFQDLLLTCCEGFGTTALAALASNCRLLRVLELVECVVEVGDEELDWISCFPEIDAQTYLESLVFDCVECPINLEALERLVARSPSLRKLRLNRYVSMSQLHRLMHRAPQLTHLGTGSFSASELDQELDFASAFAACKSLVCLSGFREIWPDYLPAIYPACANLISLNFSYADISADQLISVIRHCHKLQTFWVLDTICDEGLQAVAETCKDLRELRVFPVNTREEIEGPVSEVGFEAISRGCRKLQSILFFCQRMTNAA…	2	5.92	65820	LRR	Cytoplasm and peroxisome (also possible: nucleus)
GmFBX75	Glyma.04G107000.1	MGAFFSVASTKPEQREWNEISPNETCKRQRMSPTVDEESPTLIPNLPDELSLQIIARLPRICYFNVRLVSKRWKSTIMSSELYKLRKELGTTEEWLYLLIKVGENNLLWHALDPHSKTWQRVPNAFDEMPFCGCAIGAVDGCLYVLGGFSKTSTMRCRFDPIQNTWSKVTSMSRGRAYCKTGVLNNKLYVVGGVSQGQAGLVPLQSAEVFDPSTDTWSHVPSMPFSGAPVLPSAFLADMPKPVATGLSSYMGRLCVPQSLFSWIFVNVGGQIYDPETNSWIEMPAGMGEGWHVRQAGTKLSVVVDGELYAFDPSNFVDGGRIKVYDQGEDAWKVVIGKVPIYDSSDSESPYLLAGFHGKLHVITKDANHDIAVLQAGLRDNLDSSPSLSTLSPSTSQES…	1	5.31	47759.3	Kelch	Cytoplasm (also possible: nucleus)
GmFBX76.1	Glyma.04G112600.1	MSMLLRKVWERVLWRSDSSTSASASASSSSSSSPPEVACSDMGELELLPSDILMHILRLLGPKEAAKLSVVCKALRSLVSDNRLWIHFLQTHQAEPSGDSVFFAETTLSYGYPLPPFAGHWPQLSFKHIYGQRALVPGSIIIDGGSGYCKFGWSKYAYPSGRSATFLEFGNIESPMYTRLRHFFATIYNRMQVKPNKQPVIVSVPICHYDDTESAKASRQQLKEAIYASLFDMNVPAVCAINQATLALYAAKRTSGIVVNIGFQVTSIVPILNGKVMRKVGVEVVGLGALKLTGFLREKMQLNNLSFQSLYTVRTLKENLCYVALDYEAELLKDTKASFEAAGEGWFTLSKGRFQTAEILFQPHLAGVQAMGLHQAIALCVEHCHSADLACDSDWYKTI…	10	8.44	54650.3	Actin	Plasma membrane and vacuole
GmFBX76.2	Glyma.04G112600.2	MSMLLRKVWERVLWRSDSSTSASASASSSSSSSPPEVACSDMGELELLPSDILMHILRLLGPKEAAKLSVVCKALRSLVSDNRLWIHFLQTHQAEPSGDSVFFAETTLSYGYPLPPFAGHWPQLSFKHIYGQRALVPGSIIIDGGSGYCKFGWSKYAYPSGRSATFLEFGNIESPMYTRLRHFFATIYNRMQVKPNKQPVIVSVPICHYDDTESAKASRQQLKEAIYASLFDMNVPAVCAINQATLALYAAKRTSGIVVNIGFQVTSIVPILNGKVMRKVGVEVVGLGALKLTGFLREKMQLNNLSFQSLYTVRTLKENLCYVALDYEAELLKDTKASFEAAGEGWFTLSKGRFQTAEILFQPHLAGVQAMGLHQAIALCVEHCHSADLACDSDWYKTI…	11	8.9	52731	Actin	Vacuole (also possible: peroxisome, mitochondrion, and cytoplasm)
GmFBX77	Glyma.04G138300.1	MSTDTSFPDHKLCGFLCAVLTLTPRDDTDTEIAFAERCEIFGEGGVVGFRTQNGVVLDPVLDSSQCGDSGSNKTKRRNKIGMVNGSMSVVHQLHAMVTRKFIKIDARVVCVEALPRIVVLVDVYVPVQVWSGWQFPRSGPVAGAIFHHLSCDWNERSSMLSYPDYCKKTHGENESIWNLSDCHVLGCKLHSRGRNSSRKRLFELHEIFKTLPGVGKRQTFNSSKIMPMDNICRSGIWELSDDILTKILASLGPMDLTRVSATCHHLRSLAASVMPYTKLNLFPHQREAVEWMLHREQNAERLPHPLFVVLSTDDGFSFHVNTVTGEIVTGEAPTIKDFCGGMFCDEPGLGKTVTALSLIMKTRGTLADPPNGAQVVWCQHNGNQKCGYYEISGNNITGV…	8	8.14	149380	SNF2_N+zf-CW+Helicase_C	Nucleus (also possible: cytoplasm)
GmFBX78	Glyma.04G147000.1	MPTLVNYSGDDELYHGGSFCQNPIDLGRLCTYGSIVDEYYYTPSKRARINALDAFEFLGREQDQKPTIDVLPDECLFEVFRWLSSGKERSSCAYVSKRWLMLMSSICKAEIHKSDKMIEGSASGYVEMASVDEDQGIEDNGYLTRCLEGKKATNVRLAAIAVGTSARGGLGKLSIRGSNSVRGVTDVGLSAVAHGCPSLRSFSLWNVSSVGDEGLSEIAKGCHMLEKLDICQASFISNKSLIAIAKGCPNLTTLNIESCPKIGNEGLQAIARSCPKLQCISIKDCPLVGDHGVSSLLSSAIHLSKVKLQDLNITDFSLAVIGHYGKAILNLVLCGLQNVTERGFWVMGVAQSLQKLMSLTVSSCRGITDASIEAMGKGCVNLKQMFLRRCCFVSDNGLV…	1	6.21	69729.7	LRR	Cytoplasm (also possible: nucleus and peroxisome)
GmFBX79	Glyma.04G150400.1	MLIVCLINTHCSSSQRLCHINFSSHNPTHAHLKPKTTNTLHFRYMDDHRNSTPKNAIGLCLLPQELIQNIFLSLVLPEIIRLKLVNKSFSRIISDHAFVRQCNNFSTSTTWLFVYKKRWLRDAVLHAFTDRSSDRWFRIPISELLKPIHFHGEDLYFLAASNNVFLFASNTVLEVVAVNLITVTVKKIPPSPLGPRGTSSWRRSGMKLVTDSSGSGQFRFMFAEFVDNRPVLFAYESETDTWKSTEAEEDNNKEFSFSFSPRGASHVFLNVVHGPMESVLVAATPECDKPVVLRPRFNVTEANDDLTVGFSWGNVMDMLHVYGDGYMMIVKSEGGNTRNVRVLKGVELWGLSLNGRKWEFVSAVPGVIEKPYAAMMGCLEEKNGVVRAALVSNCEGVWD…	0	8.66	49772.3		Golgi apparatus, mitochondrion, and cytoplasm
GmFBX80	Glyma.04G195700.1	MRRPCKHSKKKHDLFECLPDDLLVLILSKLSSTASSPSDFINIILTCKRLNRLGLHRLVLSKAASKLFAIKPKNWSEYAHSFLKHCANAGNVDACYTLGMIRFYCLKNRGSGLSLMAKAAMKLHAPALYSLAVIQFNGSGGSKRDKDLRAGVALSARASLLGHIDALRELGHCLQDGYGVRQNVTEGRRLLVQANVRELAYVLRAVAPSRCYETSLLTWRALRCQRNNNNNNAVVACPLLSDYGYNVAAPEVQPANWFLREWFESGKGKLEEGLRLCAHIGCGRPETRPHEFRRCSVCGKVNYCSRGCQALDWKLRHKMECSPVEMYDGGVDGENEFVVPNDAV*	2	9.32	38341.3	Sel1+zf-MYND	Nucleus
GmFBX81.1	Glyma.04G196900.1	MEKPSSSSSSRRKSSTKVKASTDANTNLSMLNEDLLQNILARLPALHFASAACVSKSWNSLCNRILTRPKLSSAISLNPSLPDAVNEVVHKVLSEPIRPHFAIANIGTGFSTAKTLCLIRQSLGSNIPVIVTVASGIMGRDAVTDEFKEVKWGALFSGFGEESYTRFINEGLVLTVGYLPGLKVEAVPLRRPTKTQAIWVDNFIKDIKEYSASVSSSPFPVGIILFGEASSDMKLVLEKLDHAMPMDTVIVGDERGSFDFVHKSGNDSRIICSKKGNIEAVALVFARDRNRSLGTIRFHVALSNGVSTVGPRYKAASVKSNNADCSTWLTARREGQQENLDGQSILLDINNLLDNHVESPDLHIGVIKHRKLSTGAEKPMPRTCISYHGVVGGDEEYLY…	9	7.91	58353.5	FIST	Chloroplast
GmFBX81.2	Glyma.04G196900.3	MEKPSSSSSSRRKSSTKVKASTDANTNLSMLNEDLLQNILARLPALHFASAACVSKSWNSLCNRILTRPKLSSAISLNPSLPDAVNEVVHKVLSEPIRPHFAIANIGTGFSTAKTLCLIRQSLGSNIPVIVTVASGIMGRDAVTDEFKEVKWGALFSGFGEESYTRFINEGLVLTVGYLPGLKVEAVPLRRPTKTQAIWVDNFIKDIKEYSASVSSSPFPVGIILFGEASSDMKLVLEKLDHAMPMDTVIVGDERGSFDFVHKSGNDSRIICSKKGNIEAVALVFARDRNRSLGTIRFHVALSNGVSTVGPRYKAASVKSNNADCSTWLTARREGQQENLDGQSILLDINNLLDNHVESPDLHIGVIKHRKLSTGAEKPMPRTCISYHGVVGYDIKLLL…	8	9.11	45484.2	FIST	Chloroplast
GmFBX82	Glyma.04G219400.1	MMSWACRSEESESPNNLIPYLPNDVALNCLARIPRSHHPTLSLVSKPIRSLLYSPLLFTTRSLLQCTQPLLYLTLRSRDSSLQWFTLHRTNPNPLLAPLPPIPSPAVGSAYAVLGPTIYVLGGSIQDVPSSHVWLLDCRFHRWLRGPPMRVAREFAAAGVLHGKIYVLGGCVADTWSRSANWAEVLDPASGRWERVASPTEVREKWMHASAVVGDRIYAMADRGGIAFEPRSCAWESVGGELDHGWRGRACVVEGILYCYDYLGKIKGFDVGRGVWEELKGLENALPRFLCGATMADLGGKLCVVWECQCNGKEMEIWCAEIGVKKNSDGELWGQLGWFGKVLSVPKGSSIVNCSSVSL*	0	8.17	39612.7	Kelch	Cytoplasm and plasma membrane
GmFBX83	Glyma.04G232600.1	MEMLPLEICMKIFCLLDYQHLAVAQQVCRKWKLVASDNTLWSNLFKERWGEDHAAFYAPMGSKSWKDVYEVQDRCDRIGLGMKIIREGIDYYLVHQGEIQRHLGSRKNHEKETGHNSHTLNSEIDFNGEGSLAEERSCRGILDRILFFIGDLEVASAEAKRSRVI*	2	6.16	19102.8		Cytoplasm (also possible: nucleus)
GmFBX84	Glyma.04G242700.1	MQILSLVDDQTVITASGVCRGWRDAIYFGLARLSLSWCSKSMNNLVLSLVPKFVKLQTLILRQDKPQLEDNAVETIAKCCHELQILDLSKSFKLTDHSLYELALGCRDLTKLNISGCSAFSDNALAYLASFCRKLKVLNLCGCVRAASDTALQAIGQYCNQLQSLNLGWCDNVGDVGVTTLAYGCPDLRIVDLCGCVRITDDSVIALATRCPHLRSLGLYYCKNITDRAMYSLAHSKVNNRMWGSVKGGNDEDGLRTLNISQCTALTPSAVQAVCDSFPSLHTCSGRHSLIMSGCLNLTSVHCACAVHAHRAFTTFPHPAH*	3	8.17	35025.5	LRR	Cytoplasm (also possible: nucleus and peroxisome)
GmFBX85.1	Glyma.04G247500.1	MASGSDFALAVSSELESVLRLETVNYFVTRRPWLDLYGVNVRPVAPVGSASRRPYVDPALIHRSLPDELLFEVFARMTPYDLGRASCVCRKWKYTIRNPVFWRNACLKAWQLSGIVENYRILQSKYDGSWRKMWLSRPRLRTDGLYVSRNTYIRAGVAEWKITNPVHVVCYFRYLRFFPSGRFLYKNSSQKVKDVAKCMNFRSSKADCVFGGHYTLSDDKVVEAAVLYPGMRPTVLRIRLRIRGTTSGANNRMDLISLVTSGVNSSEASAPEEDILGVVEGWQDDETHNPDVPAVSHKRGMTPFVFVPFEEVETSVLNLPVEKMDYFVPG*	10	9.31	37629.2		Cytoplasm (also possible: peroxisome and nucleus)
GmFBX85.2	Glyma.04G247500.2	MASGSDFALAVSSELESVLRLETVNYFVTRRPWLDLYGVNVRPVAPVGSASRRPYVDPALIHRSLPDELLFEVFARMTPYDLGRASCVCRKWKYTIRNPVFWRNACLKAWQLSGIVENYRILQSKYDGSWRKMWLSRPRLRTDGLYVSRNTYIRAGVAEWKITNPVHVVCYFRYLRFFPSGRFLYKNSSQKVKDVAKCMNFRSSKADCVFGGHYTLSDDKVEAAVLYPGMRPTVLRIRLRIRGTTSGANNRMDLISLVTSGVNSSEASAPEEDILGVVEGWQDDETHNPDVPAVSHKRGMTPFVFVPFEEVETSVLNLPVEKMDYFVPG*	10	9.31	37530.1		Cytoplasm (also possible: peroxisome and nucleus)
GmFBX85.3	Glyma.04G247500.3	MASGSDFALAVSSELESVLRLETVNYFVTRRPWLDLYGVNVRPVAPVGSASRRPYVDPALIHRSLPDELLFEVFARMTPYDLGRASCVCRKWKYTIRNPVFWRNACLKAWQLSGIVENYRILQSKYDGSWRKMWLSRPRLRTDGLYVSRNTYIRAGVAEWKITNPVHVVCYFRYLRFFPSGRFLYKNSSQKVKDVAKCMNFRSSKADCVFGGHYTLSDDKVVEAAVLYPGMRPTVLRIRLRLGFDVPLYSYHVRK*	9	9.99	29661.5		Cytoplasm (also possible: peroxisome and nucleus)
GmFBX85.4	Glyma.04G247500.4	MASGSDFALAVSSELESVLRLETVNYFVTRRPWLDLYGVNVRPVAPVGSASRRPYVDPALIHRSLPDELLFEVFARMTPYDLGRASCVCRKWKYTIRNPVFWRNACLKAWQLSGIVENYRILQSKYDGSWRKMWLSRPRLRTDGLYVSRNTYIRAGVAEWKITNPVHVVCYFRYLRFFPSGRFLYKNSSQKVKDVAKCMNFRSSKADCVFGGHYTLSDDKVEAAVLYPGMRPTVLRIRLRLGFDVPLYSYHVRK*	9	9.99	29562.3		Cytoplasm and peroxisome
GmFBX86	Glyma.05G004500.1	MDRVIQPPLVDTTACLCRVDTGLKTVAGAKRYVPGTKLCLRPDIKPSIHPTRNKPARGDRSRSQSPLLPGLPDDLAIACLIRVPRVEHRKLRLVCKRWYRLLVGNFFYSLRKSLGIAEEWIYVIKRDRDGKISWHAFDPVYQLWQPLPPVPKEYSGALGFGCAVLNGCHLYLFGGKDPLKGSMRRVIFYNARTNKWHRAPDMLRRRHFFGSCVINNCLYVAGGENEGVHRSLRSAEVYDPNKNRWSFISDMSTAMVPFIGVVYDGKWFLKGLGSHRQVLSEVYQPENDSWYPIYDGLVSGWRNPSTTLNGKLYALDCKDGCKIRVYDEVADSWSKHIDSKLHLGSSRALEAAALVPLNGKLCIIRNNMSISLVDVSKLEDLKGSSAEQLWETIAGKGQF…	1	9.6	48380	Kelch	Cytoplasm and peroxisome
GmFBX87	Glyma.05G049400.1	MRVHSVKSKSDTAVWRKQRKAQNQVPLLTYKLTTFSFRHIKSTIISHFHFNVTLMGLRFSSSEAAASESASPSSSLGELPESCVAQIMTYMDPPQICKLATLNRAFRGASSADFVWESKLPPNYDILLRRIFADFPSHLGKRGIYARLCRLNSLDDGTKKVWLDRGMGKLCLCVSAKGLSITGIDDRRYWNHIPTDESRFSSVAYLQQIWWFQVDGEVEFPFPAGKYSVFFRIHLGRAGKRFGRRVCNTEHVHGWDKKPVRFQLWTSDGQYVASQCFLNGPGKWIFYHAGDFVVEDGNASTKVKFSMTQIDCTHTKGGLCLDSVLVYPSEFRKVKAFLNYS*	2	9.55	38798.5	PP2	Mitochondrion (also possible: cytoplasm)
GmFBX88	Glyma.05G071300.1	MAKETFPIELIVEILSWLPVKPLIRFRCVSKTWKSLISHPIMVKLHLQRSSKNPHVLLTFEDNNRNNDNCYSFAATCSIRRLLENPSSTVDDGCYQFNDKNHFVVGVCNGLVCLLNSLDRDDYEEYWVRFWNPATRTMSEDSPRLSLHWRKYKTGRNDWVCGYPRCGFGYDGLSDTYKVVIILSNVKLQRTEVRVHSVGDTRWRKTLTCPVFPFMEQLDGKFVGGTVNWLALHMSSSYYRWEDVNVNEIVIFSYDLKTQTYKYLLLPDVNFKFSKASFSSATTIQSSGFPSKYLPSQNLRLRRLPLSWAASPQSRTNAARYVFSPLMAASCARFLPEKPSPTWKPPPDFLCPRHVAVSGRERKQILPHGRRRKQSWVPDEVSFRLGVIDDDSYQHLQVH…	2	8.99	54101.8		Plasma membrane, Golgi apparatus, and extracellular space
GmFBX89	Glyma.05G071400.1	MPHASLLPEELIVEILSWVPVKALMQFRCISKTWNSLILHPTFVKLHLHRSSKNTHILVMYKDINAEDDKLVTCVAPCSIRHLLENPSSTVDDGCHRFNANYLVSGVCNGLVCLRDSFAGDEFQEYWFRFLNPATRVVSIDSVPLRLHSSNYKTKWYPVKCALGYDDLSETYKVVVVLSDIKLQKMEVRVHCLGDTCWRKILTCLDFHFLQQCDGQFVNGTVNWLALRKLSSDYIWRYELVIFSYDMKNETYRYLLKPDGLSEVSFPEPRLGVLKGYLCLSCDHGRTHFVVWLMREFGGEKSWTQLLNVSYEHLQLDQFPFPSISMIPLCMSEDEDVMLLASYGRKEFVLVNKRDNRMDDIGGFDGKYYWSYSYDYVPSLVLPYRN*	0	6.35	44937.9		Cytoplasm and plasma membrane (also possible: extracellular space)
GmFBX90	Glyma.05G071600.1	MAKETFPIELIVEILSWLPVKPLIRFRCVSKTWKSLISHPIMVKLHLQRSSKNPHVLLTFEDNNRNNDNCYSFAATCSIRRLLENPSSTVDDGCYQFNDKNHFVVGVCNGVVCLLNSLDRDDYEEYWVRFWNPATRTMFEDSPRLSLHWRKYKTGRNDWVCGYPRCGFGYDGLSDTYKVVIILSNVKLQRTEVRVHSVGDTRWRKTLTCHVFPFMEQLDGKFVGGTVNWLALHMSSSYYRWEDVNVNEIVIFSYDLKTQTYKYLLLPDGLSEVPHVEPILGVLKGCMCLSHEHRRTHFVVWQMMDFGVEKSWTQLLNVSYQHLQVHDFPSCPMIPLCMTENIDLFLLANNEGEEFVVYNRKDNRVQCTEVFKNGKFSFFFL*	0	7.19	44681.4		Plasma membrane, Golgi apparatus, extracellular space, and ER
GmFBX91	Glyma.05G071700.1	MPHASLLPEELIVEILSWVPVKALMQFRCVSKTWNSLILHPTFVKLHLHRSSKNTHILVMYKDINAEDDKLVTCVASCSIRHLLENPSSTVDDATRVMSIDSVPLRLHSSNYKTKWYHVKCALGYDNLSETYKVVVVLSDIKSQRMEVRVHCLGDTCWRKILTCLDFHFLQQCDGQFVNGTVNCSDYLWRYELVIFSYDMKNETYRYLLKPDGLSEVSFPEPRLGVLKGYLCLSCDHGRTHFVVWLMREFGVEKSWTQLLNVSYEHLQLDQFSFPSTLMIPLFMSEDEDVMLLASYGRKEFVLVNKRDNRMDDIGGFDGKYYWPYSYDYVPSLVLPYRN*	2	6.35	39593.7		Plasma membrane (also possible: extracellular space)
GmFBX92.1	Glyma.05G073500.1	MDSCGKSSFLVPQEKGSCPSIGSVFDGYLIKNCSRLGNSFSLCGFNENLDEETCFEMINALLGDLDDSEEVVIDDDVLDRLPMDPFGMNITAFSDWIGDFEWGFRPEDVEFGVDETHEKIGDHDHLHFLGLSWAWNGPENLQPHKVNAKGNDMSVSGDVLNGYQNFDVVFDEGIVVDGSTRGFLSVSHGDYRVQSREVEELRNCTEIECDAEGGVPHDALFFVLGYLGVRDLLSVEGVCRSLCDAVRGDPLLWRTMHIDQPLNERITDDTLVKLTNRAQGTLQHLALVNCLWITDSGLRRVLQSNPRLTKLSVPDCIRLTIEGILFHLRALKSSGKLGIKHLRIGGLAGVCHVTDQQFDELKELLDASKYLQQGDQKPQFFGEYSHIICEDDRAIDIEV…	1	4.86	55666.1		Cytoplasm and peroxisome (also possible: nucleus)
GmFBX92.2	Glyma.05G073500.2	MDSCGKSSFLVPQEKGSCPSIGSVFDGYLIKNCSRLGNSFSLCGFNENLDEETCFEMINALLGDLDDSEEVVIDDDVLDRLPMDPFGMNITAFSDWIGDFEWGFRPEDVEFGVDETHEKIGDHDHLHFLGLSWAWNGPENLQPHKVNAKGNDMSVSGDVLNGYQNFDVVFDEGIVVDGSTRGFLSVSHGDYRVQSREVEELRNCTEIECDAEGGVPHDALFFVLGYLGVRDLLSVEGVCRSLCDAVRGDPLLWRTMHIDQPLNERITDDTLVKLTNRAQGTLQHLALVNCLWITDSGLRRVLQSNPRLTKLSVPDCIRLTIEGILFHLRALKSSGKLGIKHLRIGGLAGVCHVTDQQFDELKELLDASKYLQQGDQKPQFFGEYSHIICEDDRAIDIEV…	2	4.86	55666.1		Cytoplasm and peroxisome (also possible: nucleus)
GmFBX93	Glyma.05G097100.1	MRDKHVLVHSIPHQNPAFHIIFFFISPMGQAPSTPVSSTDLSHRDIFTTDESIGRDYTADIPDECLAGIFQFLSSVDRKTCSAVCRRWLRVDGENRQRLSLNAKASLVDFVPSLFSRFDSVTKLALRCDRKSTSVNDDALVLISLRCRNLVRLKLRGCREVTEHGMADVAKNCTNLKKLSCGSCAFGAKGVYAFVNNSIVLEEVSIKRLRGVEKDNNDGVDGAESLPLSVTSSSLRSICLKELVNGHCFAPLIVNSKKLETLKLIRCLGDWDVTLESVGKLNSGLVEIHLEKVQVSDVGLLGVSKCLKLESLHLVKTPECSDVGLCEVAERCKMLKKLHIDGWRTNRIGDCGLMSVAKHCPNLQELVLIAMYPTSLSLAAIVSGCQGLERFALCGICTV…	9	8.46	61038.4		Cytoplasm (also possible: nucleus and peroxisome)
GmFBX94.1	Glyma.05G119400.1	MGNILNLNNSKTRWKDSYGVLQGESCKRQRLSPNPCGYNARLIPSLPDEISIQILARVPRIYYLNLKLVCRAWKETLVSSELFCVRKELGTMEEWLYILTKVKDDKLLWYALDPLSRRWQRLPPMPKVGFEDETKKGLISFPLRMWSMMGPSIRIVDVIMSWLGRRDALDWMPFCGCSIGAVDGCIYALGGFSRASAMKYVWQYDPIKNSWTEASPMSVGRAYCKTGILNNKLYVVGGVTRGRGGLSPLQSAEVYDPHTGMWSQLPSMPFARAQVLPTAFLADLLKPIATGMASYRGRLFVPQSLYCWPFFVDVGGEVYDPNLNSWLEMPIGMGEGWPARQAGTKLSITVNDDLYALDPSNSLDSAKIKVYDYEGDTWKVAAGDVPNHDFTDSESPYLL…	2	6.95	53942.8	Kelch	Cytoplasm, peroxisome, and nucleus
GmFBX94.2	Glyma.05G119400.2	MGNILNLNNSKTRWKDSYGVLQGESCKRQRLSPNPCGYNARLIPSLPDEISIQILARVPRIYYLNLKLVCRAWKETLVSSELFCVRKELGTMEEWLYILTKVKDDKLLWYALDPLSRRWQRLPPMPKVGFEDETKKGLISFPLRMWSMMGPSIRIVDVIMSWLGRRDALDWMPFCGCSIGAVDGCIYALGGFSRASAMKYVWQYDPIKNSWTEASPMSVGRAYCKTGILNNKLYVVGGVTRGRGGLSPLQSAEVYDPHTGMWSQLPSMPFARAQVLPTAFLADLLKPIATGMASYRGRLFVPQSLYCWPFFVDVGGEVYDPNLNSWLEMPIGMGEGWPARQAGTKLSITVNDDLYALDPSNSLDSAKIKVYDYEGDTWKVAAGDVPNHDFTDSESPYLL…	2	6.95	53942.8	Kelch	Cytoplasm, peroxisome, and nucleus
GmFBX94.3	Glyma.05G119400.3	MGNILNLNNSKTRWKDSYGVLQGESCKRQRLSPNPCGYNARLIPSLPDEISIQILARVPRIYYLNLKLVCRAWKETLVSSELFCVRKELGTMEEWLYILTKVKDDKLLWYALDPLSRRWQRLPPMPKVGFEDETKKGLISFPLRMWSMMGPSIRIVDVIMSWLGRRDALDWMPFCGCSIGAVDGCIYALGGFSRASAMKYVWQYDPIKNSWTEASPMSVGRAYCKTGILNNKLYVVGGVTRGRGGLSPLQSAEVYDPHTGMWSQLPSMPFARAQVLPTAFLADLLKPIATGMASYRGRLFVPQSLYCWPFFVDVGGEVYDPNLNSWLEMPIGMGEGWPARQAGTKLSITVNDDLYALDPSNSLDSAKIKVYDYEGDTWKVAAGDVPNHDFTDSESPYLL…	2	6.95	53942.8	Kelch	Cytoplasm, peroxisome, and nucleus
GmFBX94.4	Glyma.05G119400.4	MGNILNLNNSKTRWKDSYGVLQGESCKRQRLSPNPCGYNARLIPSLPDEISIQILARVPRIYYLNLKLVCRAWKETLVSSELFCVRKELGTMEEWLYILTKVKDDKLLWYALDPLSRRWQRLPPMPKVGFEDETKKGLISFPLRMWSMMGPSIRIVDVIMSWLGRRDALDWMPFCGCSIGAVDGCIYALGGFSRASAMKYVWQYDPIKNSWTEASPMSVGRAYCKTGILNNKLYVVGGVTRGRGGLSPLQSAEVYDPHTGMWSQLPSMPFARAQVLPTAFLADLLKPIATGMASYRGRLFVPQSLYCWPFFVDVGGEVYDPNLNSWLEMPIGMGEGWPARQAGTKLSITVNDDLYALDPSNSLDSAKIKVYDYEGDTWKVAAGDVPNHDFTDSESPYLL…	2	6.95	53942.8	Kelch	Cytoplasm, peroxisome, and nucleus
GmFBX94.5	Glyma.05G119400.5	MGNILNLNNSKTRWKDSYGVLQGESCKRQRLSPNPCGYNARLIPSLPDEISIQILARVPRIYYLNLKLVCRAWKETLVSSELFCVRKELGTMEEWLYILTKVKDDKLLWYALDPLSRRWQRLPPMPKVGFEDETKKGLISFPLRMWSMMGPSIRIVDVIMSWLGRRDALDWMPFCGCSIGAVDGCIYALGGFSRASAMKYVWQYDPIKNSWTEASPMSVGRAYCKTGILNNKLYVVGGVTRGRGGLSPLQSAEVYDPHTGMWSQLPSMPFARAQVLPTAFLADLLKPIATGMASYRGRLFVPQSLYCWPFFVDVGGEVYDPNLNSWLEMPIGMGEGWPARQAGTKLSITVNDDLYALDPSNSLDSAKIKVYDYEGDTWKVAAGDVPNHDFTDSESPYLL…	1	6.95	53942.8	Kelch	Cytoplasm, peroxisome, and nucleus
GmFBX94.6	Glyma.05G119400.6	MGNILNLNNSKTRWKDSYGVLQGESCKRQRLSPNPCGYNARLIPSLPDEISIQILARVPRIYYLNLKLVCRAWKETLVSSELFCVRKELGTMEEWLYILTKVKDDKLLWYALDPLSRRWQRLPPMPKVGFEDETKKGLISFPLRMWSMMGPSIRIVDVIMSWLGRRDALDWMPFCGCSIGAVDGCIYALGGFSRASAMKYVWQYDPIKNSWTEASPMSVGRAYCKTGILNNKLYVVGGVTRGRGGLSPLQSAEVYDPHTGMWSQLPSMPFARAQVLPTAFLADLLKPIATGMASYRGRLFVPQSLYCWPFFVDVGGEVYDPNLNSWLEMPIGMGEGWPARQAGTKLSITVNDDLYALDPSNSLDSAKIKVYDYEGDTWKVAAGDVPNHDFTDSESPYLL…	2	6.95	53942.8	Kelch	Cytoplasm, peroxisome, and nucleus
GmFBX94.7	Glyma.05G119400.7	MGNILNLNNSKTRWKDSYGVLQGESCKRQRLSPNPCGYNARLIPSLPDEISIQILARVPRIYYLNLKLVCRAWKETLVSSELFCVRKELGTMEEWLYILTKVKDDKLLWYALDPLSRRWQRLPPMPKVGFEDETKKGLISFPLRMWSMMGPSIRIVDVIMSWLGRRDALDWMPFCGCSIGAVDGCIYALGGFSRASAMKYVWQYDPIKNSWTEASPMSVGRAYCKTGILNNKLYVVGGVTRGRGGLSPLQSAEVYDPHTGMWSQLPSMPFARAQVLPTAFLADLLKPIATGMASYRGRLFVPQSLYCWPFFVDVGGEVYDPNLNSWLEMPIGMGEGWPARQAGTKLSITVNDDLYALDPSNSLDSAKIKVYDYEGDTWKVAAGDVPNHDFTDSESPYLL…	2	6.95	53942.8	Kelch	Cytoplasm, peroxisome, and nucleus
GmFBX94.8	Glyma.05G119400.8	MGNILNLNNSKTRWKDSYGVLQGESCKRQRLSPNPCGYNARLIPSLPDEISIQILARVPRIYYLNLKLVCRAWKETLVSSELFCVRKELGTMEEWLYILTKVKDDKLLWYALDPLSRRWQRLPPMPKVGFEDETKKGLISFPLRMWSMMGPSIRIVDVIMSWLGRRDALDWMPFCGCSIGAVDGCIYALGGFSRASAMKYVWQYDPIKNSWTEASPMSVGRAYCKTGILNNKLYVVGGVTRGRGGLSPLQSAEVYDPHTGMWSQLPSMPFARAQVLPTAFLADLLKPIATGMASYRGRLFVPQSLYCWPFFVDVGGEVYDPNLNSWLEMPIGMGEGWPARQAGTKLSITVNDDLYALDPSNSLDSAKIKVYDYEGDTWKVAAGDVPNHDFTDSESPYLL…	1	6.95	53942.8	Kelch	Cytoplasm, peroxisome, and nucleus
GmFBX94.9	Glyma.05G119400.9	MGNILNLNNSKTRWKDSYGVLQGESCKRQRLSPNPCGYNARLIPSLPDEISIQILARVPRIYYLNLKLVCRAWKETLVSSELFCVRKELGTMEEWLYILTKVKDDKLLWYALDPLSRRWQRLPPMPKVGFEDETKKGLISFPLRMWSMMGPSIRIVDVIMSWLGRRDALDWMPFCGCSIGAVDGCIYALGGFSRASAMKYVWQYDPIKNSWTEASPMSVGRAYCKTGILNNKLYVVGGVTRGRGGLSPLQSAEVYDPHTGMWSQLPSMPFARAQVLPTAFLADLLKPIATGMASYRGRLFVPQSLYCWPFFVDVGGEVYDPNLNSWLEMPIGMGEGWPARQAGTKLSITVNDDLYALDPSNSLDSAKIKVYDYEGDTWKVAAGDVPNHDFTDSESPYLL…	2	6.95	53942.8	Kelch	Cytoplasm, peroxisome, and nucleus
GmFBX94.10	Glyma.05G119400.10	MGNILNLNNSKTRWKDSYGVLQGESCKRQRLSPNPCGYNARLIPSLPDEISIQILARVPRIYYLNLKLVCRAWKETLVSSELFCVRKELGTMEEWLYILTKVKDDKLLWYALDPLSRRWQRLPPMPKVGFEDETKKGLISFPLRMWSMMGPSIRIVDVIMSWLGRRDALDWMPFCGCSIGAVDGCIYALGGFSRASAMKYVWQYDPIKNSWTEASPMSVGRAYCKTGILNNKLYVVGGVTRGRGGLSPLQSAEVYDPHTGMWSQLPSMPFARAQVLPTAFLADLLKPIATGMASYRGRLFVPQSLYCWPFFVDVGGEVYDPNLNSWLEMPIGMGEGWPARQAGTKLSITVNDDLYALDPSNSLDSAKIKVYDYEGDTWKVAAGDVPNHDFTDSESPYLL…	2	6.95	53942.8	Kelch	Cytoplasm, peroxisome, and nucleus
GmFBX95	Glyma.05G134000.1	MEGFHPSMSSPFSYTFPISGAGTSNYSTSTPWMNSRIWSKLPQRLLDRVIAFLPPPAFFRARCVCKRWYALLFSNTFLELYLQVSPHQHWFLFFKHHKTRKSYIYKNNNNGTSGGCGHHGGAFEGYLFDPYEMAWYRISFALVPSGFSPASSSAGLLCWVSDEAGPKTMLLSNPLIGSLTQLPPTLRPRLFPSIGLTISPTCIDVTVAGDDMISPYAVKNLTSESFHIDGGGFFSLWGTTSSLPRLCSLESGRMVYAEGKFYCMNCSPFSVLAYDITSNTWFKIQAPMRRFLRSPNLVECKGKLLLVAAVEKSKLNVPKSLRVWSLQACGTMWVESERMPQQLYVQFAELEDGNGFECVGHGEFIVIMIRGTDKALLFDICRKRWQWIPPCPYIAHDGF…	0	8.71	48378.8		Nucleus, cytoplasm, and chloroplast
GmFBX96	Glyma.05G144800.1	MALNFSHRPIFSEDNLVSPMRMGIPEKSVVDNCFDYGRERGGGGANHDDILDLLPSDPFGMDISTTVTAITGWLEDLEIVDYGGYRRDELGASDGNYQLFAGLNFIWNNAMRFHASCVEEKRGFGESCSVRNDGAAAASSNFGFGSVNNYDEVSGLPAISRSGDVVRRVGGAGRGDVARPDGGGSGGEELAPHPALSFSLGYLGLSDLLVVERVCKSLHSTVCGDPLLWRSIHVDPPLNERITDDVLFQLTNRAQGHLQCLSLVECTRITDDGLKRVLQSNPKLTKLSVPGCTRLSIEGIVGILKAYNSMGTQGLKHLHIGGLYGVTQKHFEELSFLLGADGPLLQHSHKPHYYCRGNLYLSCDDDRVIDIEVCPLCQNLRLVYDCPAESCQGVEHTTQ…	1	5.22	50542		Cytoplasm, nucleus, and peroxisome
GmFBX97	Glyma.05G147400.1	MRTRRGACYSGVVSRMCSDARVSKKKNKDLHMHMHMHMHVPAGDSIIYSRKRQKKTPEKTAGADYEFFESLPDDLVISIFCKLSSTATKPSDFVNILITCKRLNRLALHSLVLSKASPKTFTIKARDWCDSAHKFLKHCADAGNVEACYTLGMIRFYCLQNRGSGASFMAKAAINSHARALYALAVIQFNGSGGTKSDKDLRAGVALCARAAFLGHVDAMRELGHCLQDGYGVRQNIAEGRRFLVQANARELAAVLSTGAAARTWLSWNLQPQQLRQGSGCPLLSDFGCNVPAPEVHPASLFMAEWFAARGGSPGPGLRLCSHAGCGRPETRKHEFRRCSVCGVVNYCSRACQALDWKFRHKAECSPVQRWLEEDGEDVGNDDGDGEVEVMVDS*	2	9.05	43349.6	Sel1+zf-MYND	Nucleus
GmFBX98.1	Glyma.05G147900.1	MEEEEGLAMLITHLHLHLHHFSHSLSPPFTLHPPVSHQLPRFSFFDIDDYSVDDFCGLVMAAGKSGSSRMMEPLKHPSKKSRRDRSCGKSSGRSSRDEAMEQQIWKNLPEDLFEPVIARLPIATFFRFRSVCQRWNSLLSSQSFSLHCAQVKQANPWFYTVTHEHANSGAMYDPSMKKWYHPTISTLPAELIVLPVASAGGLVCFLDIYHQNFYVCNPLIQSLKELPARSVRVWARDAVGMTVNGNSTGAGYKILLVGCDGEYEIYDSLTKSWSHPEKMPSDIKLPLSLNFRSHAVSINSTLYFMHSDPKGIVSYDMATGVWTQYIIPAPLHLTDHMLAECDGRLLLVGLLTKNAATCICIWELQKMTFLWKEVDRMPNVWCLDFYGKHVRMTCLGNKD…	1	8.57	51740.9		Cytoplasm (also possible: peroxisome)
GmFBX98.2	Glyma.05G147900.2	MEEEEGLAMLITHLHLHLHHFSHSLSPPFTLHPPVSHQLPRFSFFDIDDYSVDDFCGLVMAAGKSGSSRMMEPLKHPSKKSRRDRSCGKSSGRSSRDEAMEQQIWKNLPEDLFEPVIARLPIATFFRFRSVCQRWNSLLSSQSFSLHCAQVKQANPWFYTVTHEHANSGAMYDPSMKKWYHPTISTLPAELIVLPVASAGGLVCFLDIYHQNFYVCNPLIQSLKELPARSVRVWARDAVGMTVNGNSTGAGYKILLVGCDGEYEIYDSLTKSWSHPEKMPSDIKLPLSLNFRSHAVSINSTLYFMHSDPKGIVSYDMATGVWTQYIIPAPLHLTDHMLAECDGRLLLVGLLTKNAATCICIWELQKMTFLWKEVDRMPNVWCLDFYGKHVRMTCLGNKD…	2	8.57	51740.9		Cytoplasm (also possible: peroxisome)
GmFBX99.1	Glyma.05G155000.1	MNQLVESSTTTQRVSRVQAPLVDSVSCYCKVDSGLKTVVGARKFVPGSKLCIQPDINPNAHRSKNSRRERTRVQPPLLPGLPDDLAIACLIRVPRVEHSKLRLVCKRWYRLLSGNFFYSLRRSLGMAEEWVYVIKRDRDGRISLHAFDPIYQLWQSLPPVPGEYSEALGFGCAVLSGCHLYLFGGRDPLKGSMRRVIFYNARTNKWHRAPDMLRKRHLFGSCVINNCLYVAGGECEGIQRTLRSAEVYDPNRNRWSFISEMTTAMVPFIGVVHNGTWFLKGLGSNRNVICESYSQETDTWTPVSNGMVNGWRNPSISLNGQLYALDCQDGCKLKVYDRATDSWKKFIDSKLHLGSSHALDAAALVPLNGKLCIIRNNMSISLVDVLSSNRRVESNPQLW…	1	9.67	49201.7	Kelch	Cytoplasm
GmFBX99.2	Glyma.05G155000.3	MNQLVESSTTTQRVSRVQAPLVDSVSCYCKVDSGLKTVVGARKFVPGSKLCIQPDINPNAHRSKNSRRERTRVQPPLLPGLPDDLAIACLIRVPRVEHSKLRLVCKRWYRLLSGNFFYSLRRSLGMAEEWVYVIKRDRDGRISLHAFDPIYQLWQSLPPVPGEYSEALGFGCAVLSGCHLYLFGGRDPLKGSMRRVIFYNARTNKWHRAPDMLRKRHLFGSCVINNCLYVAGGECEGIQRTLRSAEVYDPNRNRWSFISEMTTAMVPFIGVVHNGTWFLKGLGSNRNVICESYSQETDTWTPVSNGMVNGWRNPSISLNGQLYALDCQDGCKLKVYDRATDSWKKFIDSKLHLGSSHALDAAALVPLNGKLCIIRNNMSISLVDVLSSNRRVESNPQLW…	2	9.67	49201.7	Kelch	Cytoplasm
GmFBX99.3	Glyma.05G155000.4	MNQLVESSTTTQRVSRVQAPLVDSVSCYCKVDSGLKTVVGARKFVPGSKLCIQPDINPNAHRSKNSRRERTRVQPPLLPGLPDDLAIACLIRVPRVEHSKLRLVCKRWYRLLSGNFFYSLRRSLGMAEEWVYVIKRDRDGRISLHAFDPIYQLWQSLPPVPGEYSEALGFGCAVLSGCHLYLFGGRDPLKGSMRRVIFYNARTNKWHRAPDMLRKRHLFGSCVINNCLYVAGGECEGIQRTLRSAEVYDPNRNRWSFISEMTTAMVPFIGVVHNGTWFLKGLGSNRNVICESYSQETDTWTPVSNGMVNGWRNPSISLNGQLYALDCQDGCKLKVYDRATDSWKKFIDSKLHLGSSHALDAAALVPLNGKLCIIRNNMSISLVDVLSSNRRVESNPQLW…	2	9.67	49201.7	Kelch	Cytoplasm
GmFBX100	Glyma.05G155600.1	MHRCHYPCAPTSWIMMTYLTASFYLYKCLKRHTLSLLTVMDNNTISDLIQFNDLIPKLPSELGLECLTRLPHSAHRVALRVCSQWHCLLQSDAFYSHRKKTGHTRKVTCLVQAREDQPLQEKNNASVASVYGISVFDPESMTWDRVDPVPDYPSGLPLFCQLASCDGKLVLMGGWDPASYEPLTAVFVYDFRTSEWRRGKDMPEKRSFFAIGAGVGRVYVAGGHDENKNALSTAWAYDPRSDEWAGLDPMGRERDECEGVVIGDEFWVVSGYSTERQGMFDGSAEVLDIGSGGWREENGFWEEGQCPRSCVGVGKDGRLVNWRGWDPGLRVGVCGVAVGSRVVLSGSDYEGAPHGFYLVDNRKLTKINVPEGFSGFVQSGCCVEI*	0	5.62	42939.6	Kelch	Plasma membrane (also possible: Golgi apparatus)
GmFBX101	Glyma.05G166200.1	MAAILSEDLIVEILTWVPVKSLMRFRCVSKSWNSLIFHPAFVKLHLQHQRASKNTHLLLRCRRDSMLNLSDEFIGPCSIHGLLENPSSTVDDACHQLHPGYFFIGSCNGLVSLLYHSRSLVRHGSIEYRVRFWNPATRIMSLNLSHLTFHSSQDHDPGFGFGYDDLSDTYKVVLLLLDIKTNNWEVRVHCLGDTDTCWRNTVTVTCPDFPLWGGRDGKLVSGTLNWLAVRWETDTVNQLVIFSYDLNMETYKYLLLPGGLSEHADNPSLGVLKGCLCLYHGQEQVRTRFVVWLMREFGVENSWTPWLNMSFELVQLFPPWQLLAAPLCMFENDDVMLLANYPRSQYIFYNRRDNRIVRTEDFNDKVPLFSHDDYVQSLVLPYRN*	1	6.23	44514		Plasma membrane (also possible: extracellular space)
GmFBX102.1	Glyma.05G169600.1	MDSMPDAILQCILSRITNARDVSSCNCVSKRWKDSTPYIRTLYFPRSSFETPSSSSEGADNIIKRMVSRVVKLEELIVYSPFSPDGLASWLSLAGQTLLQLELRMDNLADNRGFHESPSKLDYIGAAKNLESLKLWGVLMVRSPKWDVFPNLKNLEIIGVRLEDPVLSVVLRSCPVLTRLLLLGCEGVRSVSIELPCLEECKLDFYGMGNSSLTLTSPQIESLEVQGCSWIRVPETKHLRNLSISNSAGRVYMVDFGNLSALEYLCMRGIQWCWDAICKMLRLASKVKHLYMKVEFTGDYDALQPFPEIDFVDFFNSHQKLQKFDIHGAMFAALCQKNSLKHVDSGFGIPFLEEVVITVRSPLNAEQKMSTLESLLKYGKNLRRMVIKILEMKSCHSSA…	2	7.05	47784.5		Cytoplasm (also possible: peroxisome and nucleus)
GmFBX102.2	Glyma.05G169600.2	MDSMPDAILQCILSRITNARDVSSCNCVSKRWKDSTPYIRTLYFPRSSFETPSSSSEGADNIIKRMVSRVVKLEELIVYSPFSPDGLASWLSLAGQTLLQLELRMDNLADNRGFHESPSKLDYIGAAKNLESLKLWGVLMVRSPKWDVFPNLKNLEIIGVRLEDPVLSVVLRSCPVLTRLLLLGCEGVRSVSIELPCLEECKLDFYGMGNSSLTLTSPQIESLEVQGCSWIRVPETKHLRNLSISNSAGRVYMVDFGNLSALEYLCMRGIQWCWDAICKMLRLASKVKHLYMKVEFTGDYDALQPFPEIDFVDFFNSHQKLQKFDIHGAMFAALCQKNSLKHVDSGFGIPFLEEVVITVRSPLNAEQKMSTLESLLKYGKNLRRMVIKILEMKSCHSSA…	3	7.05	47784.5		Cytoplasm (also possible: peroxisome and nucleus)
GmFBX102.3	Glyma.05G169600.3	MDSMPDAILQCILSRITNARDVSSCNCVSKRWKDSTPYIRTLYFPRSSFETPSSSSEGADNIIKRMVSRVVKLEELIVYSPFSPDGLASWLSLAGQTLLQLELRMDNLADNRGFHESPSKLDYIGAAKNLESLKLWGVLMVRSPKWDVFPNLKNLEIIGVRLEDPVLSVVLRSCPVLTRLLLLGCEGVRSVSIELPCLEECKLDFYGMGNSSLTLTSPQIESLEVQGCSWIRVPETKHLRNLSISNSAGRVYMVDFGNLSALEYLCMRGIQWCWDAICKMLRLATIKSYKSLIFMEPCLQLYARRTVSNMWIQDSGFRFWRRL*	4	8.56	36729.8		Cytoplasm (also possible: nucleus and peroxisome)
GmFBX103.1	Glyma.05G194000.1	MLSPEPCDLSFLLCLPDDVFGLVSRFLLPRDVCNLSLCCKSLYALGSSEKVWFTQCDMVGVVPQKDLVEWREGVSSYKSLCRFLLSVKPLLGIWVNQNPELGNLVYVMPGFVSVVGCRIIPQELGPLGIQDGPIQWSSVFEVIGDFDGSATFFLHGREEGMDYVYRGSVKYIDESCNVLLLEVQPREQDNGSNLLQSRSLDDSGGTISGKVCRSNSELSRFQKMGGNDEAMAPFSKLSFSDRRKLLEVTIGLLRQEVSSVAAGPLFPRLRDDCDNFQKDLVLLKERRAIFCEMNNLGSGQIDNEEVSQGAVGPMQLELDDIRKSCYWWKDISDLLNKEDGHIQCTKKKCLGGYLWGSFKQIVGRSSSINESHTIFRKLTARREIKHARLEDFLRSSDAI…	1	5.95	69443.5		Peroxisome, plasma membrane, and cytoplasm (also possible: extracellular space)
GmFBX103.2	Glyma.05G194000.2	MLSPEPCDLSFLLCLPDDVFGLVSRFLLPRDVCNLSLCCKSLYALGSSEKVWFTQCDMVGVVPQKDLVEWREGVSSYKSLCRFLLSVKPLLGIWVNQNPELGNLVYVMPGFVSVVGCRIIPQELGPLGIQDGPIQWSSVFEVIGDFDGSATFFLHGREEGMDYVYRGSVKYIDESCNVLLLEVQPREQDNGSNLLQSRSLDDSGGTISGKVCRSNSELSRFQKMGGNDEAMAPFSKLSFSDRRKLLEVTIGLLRQEVSSVAAGPLFPRLRDDCDNFQKDLVLLKERRAIFCEMNNLGSGQIDNEEVSQGAVGPMQLELDDIRKSCYWWKDISDLLNKEDGHIQCTKKKCLGGYLWGSFKQIVGRSSSINESHTIFRKLTARREIKHARLEDFLRSSDAI…	2	5.95	69443.5		Peroxisome, plasma membrane, and cytoplasm (also possible: extracellular space)
GmFBX104	Glyma.05G217900.1	MEIFSVLSEPFLVALAVTALCFLFALFALLRSSFSLPRRFTPPRKHHCDCASNSDAGAVPYLNGGCTEMLEPSPVPAPAVLTERRTGSSMMEELVPEITTHALSYLDYPSLCRLSMTNSLMRKAANDDNAWKALYHKDFTLEQDSVTPTNGWKAYYAATRAIVNINTEFFNIVRDKSLQAMSRFWLNADYVKCIHASGELFSGYNAVMQSWQLAFNWEQGLNTQVQDVRARILTDMAWVTMKTYVDMDTGPFNVTNIYEFHNGRWYMVHHHSCVMNGDVDLMIVHG*	2	5.91	32408	SnoaL_3	Plasma membrane (also possible: Golgi apparatus and extracellular space)
GmFBX105	Glyma.05G234400.1	MEKEMINAKRQMVSGKDGEDYERERLSDLPECILLHIMKFMNTRHAVQTCVLSKRWKDLWKRLTSFSMSYYNGRIHSYNNFLSRFLFCRDDSISLLNLDFIVFRSTARSKLLKNILEHAASHNIQQLTITTDFTLTKIPNSFVPLIFGCHSLKFLELFMSSGSTLNLPKSLLLPSLKSLHLTNVSFAASDNGCTEPFSNCKSLNTLVLQHSIHHDAQVFCISNSNLSTLKLVNIVNPTFQPKIVLSTPNLVSVTIDVSVFLSCYELASTCDLPFLEEVNIDTGALIDSSVIISWLQVLSNVKILTLSSHIKDLSSLTATKIQPPCFVRLESLKMKKVLPWNMISDDEVKTITEYLLQNSPLTCRVGVIKC*	1	8.53	41846.8		Cytoplasm (also possible: nucleus)
GmFBX106	Glyma.05G235800.1	MEESSKAVEVEQEASEAKAPHEALFLVLSYLPVYEVVVMSQVCTSLRDAVNNDILPWLNVIVQRPLSWRLNDEILIKITSKANGRLKTLALINCMHVTDHGLQRVVQQNPLINKLHIPACTGITPEGVLGAVKTLCQRSNCLKTLSINGIYNIQKEHLDMLIMNLGKNQPLEEQQKQQQPVYYHERCSFSVFKQEESWRLIDLEICPRCFEVRMVYDCPKEHCTRREWPLAPCRGCNFCIPRCENCGGCIESGEVEEGACEDIFCLECWLQLPKCSFCNKPYCKQHTNWWCTSSDSSLICKVCDENSHGYTYTDVL*	1	5.65	36154.7		Cytoplasm and nucleus (also possible: plasma membrane)
GmFBX107	Glyma.05G239400.1	MAVTKEKEDVRNTGKRLKCMRNEEEEVYEEEESELPLKPGFFFYPTTPTSFVVSDALEPDFPIIYVNKVFEISTGYRADEALGRNCRFLQYRDPRAQRRHPLVDPVVVSEIRRCLEEGVEFQGELLNFRKDGTPLVNRLRLAPIHDDDGTVTHVIGIQLFSEANIDLNRVSYPVFKETCNQDFDKTGKYNPKSGQSLYSQHQEMCGILQLSDEVLAHNILSRLTPRDVASIGSVCRRIRQLTKNEHVRKMVCQNAWGKEVTGTLELMTKKLGWGRLTRELTTLEAVCWRKLTVGGAVEPSRCNFSACAAGNRLVLFGGEGVDMQPMDDTFVLNLDAKNPEWRRVSVKSSPPGRWGHTLSCLNGSWLVVFGGCGRQGLLNDVFVLDLDAQQPTWREVCGG…	1	6.06	69132.7	Kelch+PAS_9	Cytoplasm (also possible: nucleus)
GmFBX108	Glyma.06G016300.1	MATLPPPMLPDDLIVNILSRLRVRSLMRSKCVCKSWLSLISDPQFVKSHSGLAEATPTHLLLKSSNNPQFNCIDIEASLHDDGDSTKVIFNIPPPSSASGPVSRVDIVGSCRGFILLAYVYADFFYFVIWNPPTGFHKRIDNVSSTGDCVERVFRIGYDNFALLFGIGYDSSTDDYVVVIVTVSLPLPLRITSRRWSAKVFCFSLRTNLWSFTEGTAQPYIGMQSSPGFMTVLWIMKDYKVKSSWTKSFVMSTSYCPVRYPFFPICFTKNGQILGST*	1	8.88	31054		Plasma membrane
GmFBX109.1	Glyma.06G016400.1	MSIMFSERLGADESHCQDLQSLSVSKRLVRSVSQKWRKKSNKNCGEVADDVNGVSLTCLNLYGRGGGCKVGADTTDDFGDSSSRRRSSASDEGKGYKPICGPEETAVDCFSYGVKDRFWRRHNRKNSELEELFTNNRMHIFLPDDILEMCLVRLPLTSLMNARLVCKKWRSLTTTPRFLKIRREGSYQSPWLFLFGVVKDGFCSGEIHALDVSLNQWHRIDAHFLRGRFLFSVAGIQDDIFIVGGCSSLTNFGKVDRSSFNTHKGVLAFSPLTKSWRKMPSMKYARSNPILGVSEVSLDFPTCQSHQSRQDRRFPRSRIGGVSDVYEDPHKLSMRRHCRPAFNETEALSLPSRKTYKFLRQKSEHSSSKGSKRFLLIAVGGLGSWDEPLDSGEIYDSVS…	1	9.04	65980.3	Kelch	Cytoplasm (also possible: nucleus)
GmFBX109.2	Glyma.06G016400.2	MSIMFSERLGADESHCQDLQSLSVSKRLVRSVSQKWRKKSNKNCGEVADDVNGVSLTCLNLYGRGGGCKVGADTTDDFGDSSSRRRSSASDEGKGYKPICGPEETAVDCFSYGVKDRFWRRHNRKNSELEELFTNNRMHIFLPDDILEMCLVRLPLTSLMNARLVCKKWRSLTTTPRFLKIRREGSYQSPWLFLFGVVKDGFCSGEIHALDVSLNQWHRIDAHFLRGRFLFSVAGIQDDIFIVGGCSSLTNFGKVDRSSFNTHKGVLAFSPLTKSWRKMPSMKYARSNPILGVSEVSLDFPTCQSHQSRQDRRFPRSRIGGVSDVYEDPHKLSMRRHCRPAFNETEALSLPSRKTYKFLRQKSEHSSSKGSKRFLLIAVGGLGSWDEPLDSGEIYDSVS…	2	9.04	65980.3	Kelch	Cytoplasm (also possible: nucleus)
GmFBX110	Glyma.06G042800.1	MGGVAAVTIDDIPDNCLACIFQLFPPADQKKLSLVCRRWLKVEGHTHHRLCLTLPYSSVLASIFSRFDSVTDLTLQCPNLMSMCDGNLVVISDLCPNLIRLQITKCSYLSYAGLEVLARSCERLKSFSCTSCTFGPNSIDALIHHCTTLEQLSIEYSTVTTHGAQFLNFYPLIRAKNLTTVKIVQCSVEEYWDMFFHSLASQVTSLLEVHLDGCGVSDNGLRAISKLPNLETLHLVKTHKCTHAGLVAVAEGCNKSLRKLCINVSDWKGTNKIGDKGLIAFAKCCSNLQELVLIGMNPSKASLKILASNCQSLEHLGLWGSNKFGDTEICCIAGKCVALKELHIERCPRVYDRDIKTLAAKCPNLVRVKVFECKWVTERDEYVRYHRRLVHVTCKPRTA…	0	8.58	44986.6	LRR	Cytoplasm (also possible: nucleus and peroxisome)
GmFBX111	Glyma.06G043400.1	MKRPLTPSASGMKTNKKAKAMENDEDVEGLGRFDDNLLFEVLKHVDARTLAMAGCVNKQWHKTAQDERLWELICTKQWANTGCGEQQLRSVVLALGGFRRLHALYLFPLSKPQQLQQLTSSSSSSSSSSAWGPTVPQMIRSKPLRLGKDEVHLSLSLLSIRYYEKMNFNNRTTR*	0	9.71	19681.6		Cytoplasm (also possible: nucleus)
GmFBX112	Glyma.06G045700.1	MDPRIWSKLPPDVVEHILLLLPLKTLLNLRPTCKAFTCLLFSPSFVSKHSSSLSSSSLSPFSSFLLLSHPQFPHYFRLYDSNLCSWRTLSLSLSNSLPFSSSFTLVSSSGGLFCLFNPTSSTFLVYNLFVKSFRKIESPTSLSLYLGHVTFVTTPLGYYIVLLRSKSTSNTSVFVYDSNELSCRSFEGFNAVLSGSIHQQGTFFDGGLYFTTPEPFSVVPIDLDSGRWERHVAELPQQVTFMRLVSDGEGKLYLLSGIGNDGILRSIKLWELTKGERVWVEVVVLPEIRCRKFVWGMIFVCCYMWPEILYYSVLKRTWDWLPRCPYLPLKSSCGFKWFSFVPKLYASV*	1	8.94	39633.1		Plasma membrane (also possible: extracellular space and Golgi apparatus)
GmFBX113	Glyma.06G055800.1	MDRVSPNRRRSDGESSSASAGDTRQKRARVYFDFDGTHCIVKCSNAGNSSASVEEFVDYDNFQGSSLLRSNDDDAGEESNFDEGDGNDISKVDDLEVKMDLTDDLLHMVFSFLDHPNLCRAARVCKQWRTASAHEDFWKSLNFEDRNISVEQFEDICRRYPNITAIRMSGPASNQLVMKAISSLRNLEALTLGKTHIMDNFFHALADCSMLRRLSINDAILGSGLQEISVNHDRLCHLQLTKCRVMRMTVRCPQLEIMSLKRSNMAQTVLNCPLLQELDIGSCHKLPDSAIRSAVTSCPQLVSLDMSNCSSVSDETLREISQNCANLSFLDASYCPNISLETVRLPMLTVLKLHSCEGITSASMTAISHSYMLEVLELDNCSLLTSVSLDLPRLQNIRL…	15	5.12	98149.9	LRR	Nucleus and cytoplasm
GmFBX114	Glyma.06G058900.1	MECNDQRVSVSLKRKSPENGDHVLFNTFSLDDLNEDLFERILSWLQTSTFFRLNSVCKRWKSVAASASFKLACSHIPSREPWFLMVAPNLNQSVIFDSAESTWKRLNHPSLLQEESNQDCMPVAASGGLICYRKSSGNFIVTNPVTGSCRELPPLQLASQNQPLDAIVMSTSSKDQISFKIVLVFGELPNLLFKVYNSGSNCWEGETALRRKTEDNSMEYDSTDDNVVYFLSKAGIVVASNMQRSPSKQFSSVITNKNDQEIVYFLSYSGNVVACNLTCKCFSEYPRLLPVYNEYSIDVVECNGEMLVVLLSEFLETTTLRVWKYDEANRGWHQIAAMPAANSHEWYGKKADINCVGAGNQIFICLNSTELCTYVMCDLETNKWVELPNCCINGQVIDF…	1	5.04	46548.8		Cytoplasm (also possible: nucleus and peroxisome)
GmFBX115	Glyma.06G068400.1	MSKVFSFTGNDDFYHGGPIYPNPKEPCLFLSLGRQVDVYLPLQKRSRFSVPFDISGEWFEQKQKPKTSIESLPDECLFEILRRLPAGQDRSVCASVSKRWLMLLSSICKTEIHSYGSTGNENQEISDEGYLSRSLEGKKATDVRLAAIAVGTASRGGLGKLTIRGCNSDRGVTNVGLKAIAHGCPSLKVCSLWDVATVGDVGLIEIASGCHQLEKLDLCKCPNISDKTLIAVAKNCPNLAELSIESCPNIGNEGLQAIGKCPNLRSISIKNCSGVGDQGVAGLLSSASFALTKVKLESLTVSDLSLAVIGHYGVAVTDLVLSCLPNVSEKGFWVMGNGHGLQKLTSITINCCQGVTDVGLEAIGRGCPNVQNLKLRKSAFLSDKGLVSFARAAPSVESL…	1	8.1	67903.8	LRR	Cytoplasm and peroxisome (also possible: nucleus)
GmFBX116	Glyma.06G076900.1	MINTFVLAITTHSSHLLLLLQIIIFIKTFLPEFSLGLFLNPNIKFTIFRAMAVVGGEKEKEELIPGLPYEIAELCLLHVPYPYQALSRSVSSTWNRAITHPSFIYSKKTLSHPHLFVLAFHSQTGKIQWQALDPSSGRWFVLPQMPLPENTSSTAFASAALPRQGKLFVIAGGGEGSDTLVYRAATNQWALAAPTPGGRRRGFFAAEGVEGKIVAVGSGGTDIYDPESDTWREGKTLGGELERYEVVAAGGKVYVSEGWWWPFMLSPRGWVYETERDTWREMGSGMREGWSGVSVAVGGRVFVIAEYGDAPVKVYDEEFDTWRYVKGGRFPRDVIKRPFCATGLEDRIYVASLDLNVAIGKINVGVNSNNEQVSVTWEVVEAPRAFREFSPSSCQMLYA*	0	6.21	44319.6	Kelch	Extracellular space, Golgi apparatus, and ER (also possible: vacuole)
GmFBX117	Glyma.06G095400.1	MKQIDDGDDEQRSLSPLPEQVLENVLESVLHFLTSRRDRNAASLVCKSWYRAEALTRPDLFIGNCYAVSPRRATARFPRVRSLTIKGKPRFADFDLMPLNWGAHFTPWATALSQSYPSSLNKLHLKRMSLTDHDLILLSHSFPSFQDLVLTCCEGFGTTGLAALTSNCRLLRVLELVECVVEVGDEEMDWISCFPESDAQTHLESLVFDCVECPVNFDALERLVARSPLLRKLRLNRYVSMSQLHRLMHRAPQLTHLGTGSFSASELDQELDFASAFASCKSLVCLSGFREFWADYLPAIYPACANLISLNFSFADISADQLKSVIRHCHKLQTFWVLDTICDEGLQAVAETCKDLRELRVFPVNTREEIEGPVSEVGFEAISRGCRKLQSILFFCQRM…	2	5.73	65983.9	LRR	Peroxisome and cytoplasm (also possible: nucleus)
GmFBX118.1	Glyma.06G098100.1	MKRRKRSHSEGRNEEDRLSDLPECVLLHILTFLNAKHAVRTCVLSTRWKDLWKRLPTLILHSSDFWTFKGFTKFVSRLLSLRDASLALLKLDFERHGCIEPQLLKRIVKYAVSHNVRQLGISVKCDIRDVPQCVFSCQTLTSLKLSVCPRGYIYGSTLFPKSLNLTALTTLHLQHFTFCKGDDDDDDMAEPFYACRRLCDLTIDYCTVKDARILCISSATLVSLTMRSDQSGDFYKIVLSTPNLCAFAFTGAPYQQLLGSNLSSLERVSIDAEIWSTSLESPLILLSWLLELANVKSLTVSASTLQVLFLIPELLKIKLPCLGNLKSLKVELKPLSPIFSMRLKAAKSWKAALKPSPPPMPDGIVDFLLQNSPSAKVDMIDFAR*	2	9.06	43272.8		Cytoplasm and nucleus
GmFBX118.2	Glyma.06G098100.2	MKRRKRSHSEGRNEEDRLSDLPECVLLHILTFLNAKHAVRTCVLSTRWKDLWKRLPTLILHSSDFWTFKGFTKFVSRLLSLRDASLALLKLDFERHGCIEPQLLKRIVKYAVSHNVRQLGISVKCDIRDVPQCVFSCQTLTSLKLSVCPRGYIYGSTLFPKSLNLTALTTLHLQHFTFCKGDDDDDDMAEPFYACRRLCDLTIDYCTVKDARILCISSATLVSLTMRSDQSGDFYKIVLSTPNLCAFAFTGAPYQQLLGSNLSSLERVSIDAEIWSTSLESPLILLSWLLELANVKSLTVSASTLQSC*	2	8.61	34854.5		Cytoplasm and nucleus
GmFBX119.1	Glyma.06G101600.1	MESQSQRDRRADALGDLRVLPDEILCSILERLTPRDAARVSCVSSVMYILCNEDPLWMSLCLKGASGFLQYKGSWKKTALHNENLLDKYKEYSQGPLHFDGFNSLFLYRRLYRCHTTLDAFYADTGNVKRIKDIPLKDFYNEYDAKKPVMLTGLADTWPARHKWTTDQLLLNYGDVAFKISQRSSRKISMKLKDYVSYMKVQHDEDPLYIFDEKFGEAVPSLLKDYCVPHLFQEDFFDILDTEKRPSYRWLIIGPERSGASWHVDPALTSAWNTLLCGRKRWALYPPGKVPLGVTVHVNEEDGDVNVETPSSLQWWLDFYPLLADEDKPIECTQLPGETIYVPSGWWHCVLNLETTIAVTQNFVNSNNFEYVCLDMAPGYCHKGVCRVGLLALDEVSYE…	16	5.36	110766	Cupin_8(JmjC)	Cytoplasm (also possible: nucleus)
GmFBX119.2	Glyma.06G101600.2	MESQSQRDRRADALGDLRVLPDEILCSILERLTPRDAARVSCVSSVMYILCNEDPLWMSLCLKGASGFLQYKGSWKKTALHNENLLDKYKEYSQGPLHFDGFNSLFLYRRLYRCHTTLDAFYADTGNVKRIKDIPLKDFYNEYDAKKPVMLTGLADTWPARHKWTTDQLLLNYGDVAFKISQRSSRKISMKLKDYVSYMKVQHDEDPLYIFDEKFGEAVPSLLKDYCVPHLFQEDFFDILDTEKRPSYRWLIIGPERSGASWHVDPALTSAWNTLLCGRKRWALYPPGKVPLGVTVHVNEEDGDVNVETPSSLQWWLDFYPLLADEDKPIECTQLPGETIYVPSGWWHCVLNLETTIAVTQNFVNSNNFEYVCLDMAPGYCHKGVCRVGLLALDEVSYE…	16	5.36	110766	Cupin_8(JmjC)	Cytoplasm (also possible: nucleus)
GmFBX119.3	Glyma.06G101600.3	MESQSQRDRRADALGDLRVLPDEILCSILERLTPRDAARVSCVSSVMYILCNEDPLWMSLCLKGASGFLQYKGSWKKTALHNENLLDKYKEYSQGPLHFDGFNSLFLYRRLYRCHTTLDAFYADTGNVKRIKDIPLKDFYNEYDAKKPVMLTGLADTWPARHKWTTDQLLLNYGDVAFKISQRSSRKISMKLKDYVSYMKVQHDEDPLYIFDEKFGEAVPSLLKDYCVPHLFQEDFFDILDTEKRPSYRWLIIGPERSGASWHVDPALTSAWNTLLCGRKRWALYPPGKVPLGVTVHVNEEDGDVNVETPSSLQWWLDFYPLLADEDKPIECTQLPGETIYVPSGWWHCVLNLETTIAVTQNFVNSNNFEYVCLDMAPGYCHKGVCRVGLLALDEVSYE…	16	5.36	110766	Cupin_8(JmjC)	Cytoplasm (also possible: nucleus)
GmFBX119.4	Glyma.06G101600.4	MESQSQRDRRADALGDLRVLPDEILCSILERLTPRDAARVSCVSSVMYILCNEDPLWMSLCLKGASGFLQYKGSWKKTALHNENLLDKYKEYSQGPLHFDGFNSLFLYRRLYRCHTTLDAFYADTGNVKRIKDIPLKDFYNEYDAKKPVMLTGLADTWPARHKWTTDQLLLNYGDVAFKISQRSSRKISMKLKDYVSYMKVQHDEDPLYIFDEKFGEAVPSLLKDYCVPHLFQEDFFDILDTEKRPSYRWLIIGPERSGASWHVDPALTSAWNTLLCGRKRWALYPPGKVPLGVTVHVNEEDGDVNVETPSSLQWWLDFYPLLADEDKPIECTQLPGETIYVPSGWWHCVLNLETTIAVTQNFVNSNNFEYVCLDMAPGYCHKGVCRVGLLALDEVSYE…	15	5.36	110766	Cupin_8(JmjC)	Cytoplasm (also possible: nucleus)
GmFBX119.5	Glyma.06G101600.5	MESQSQRDRRADALGDLRVLPDEILCSILERLTPRDAARVSCVSSVMYILCNEDPLWMSLCLKGASGFLQYKGSWKKTALHNENLLDKYKEYSQGPLHFDGFNSLFLYRRLYRCHTTLDAFYADTGNVKRIKDIPLKDFYNEYDAKKPVMLTGLADTWPARHKWTTDQLLLNYGDVAFKISQRSSRKISMKLKDYVSYMKVQHDEDPLYIFDEKFGEAVPSLLKDYCVPHLFQEDFFDILDTEKRPSYRWLIIGPERSGASWHVDPALTSAWNTLLCGRKRWALYPPGKVPLGVTVHVNEEDGDVNVETPSSLQWWLDFYPLLADEDKPIECTQLPGETIYVPSGWWHCVLNLETTIAVTQNFVNSNNFEYVCLDMAPGYCHKGVCRVGLLALDEVSYE…	15	5.43	109456	Cupin_8(JmjC)	Cytoplasm (also possible: nucleus)
GmFBX120.1	Glyma.06G106800.1	MGAFFSVASTKPDQRECSEISPNEACKRQRMSPTVDEENPRLIPNLPDELSLQIIARLPRICYFNVRLVSKKWKSTIMSSELYKLRKELGTTEEWLYLLVKVGENNLLWYALDPRSKIWQRMPNMPNFVNKEESKKGSSRLWMWNMVEGIRIAEVIRGFLGQKDAFDEMPFCGCAIGAVDGCVYVLGGFSKASTMRCVWRFDPIQNTWSKVTSMSAGRAYCKTGILNNKLYVVGGVSQGQAGLVPLQSAEVFDPSTDTWSHVPSMPFSRAQVLPSAFLADMLKPIATGLTSYMGRLCVPQSLYSWPFFVDVGGEIYDPETNSWIEMPAGMGDGWPARQAGTKLSVVVDGELYAFDPSNSMDSGRIKVYDQGEDAWKVVIGKVPIYDSADSESPYLLAGF…	2	5.31	52810.4	Kelch	Cytoplasm (also possible: nucleus and peroxisome)
GmFBX120.2	Glyma.06G106800.2	MGAFFSVASTKPDQRECSEISPNEACKRQRMSPTVDEENPRLIPNLPDELSLQIIARLPRICYFNVRLVSKKWKSTIMSSELYKLRKELGTTEEWLYLLVKVGENNLLWYALDPRSKIWQRMPNMPNFVNKEESKKGSSRLWMWNMVEGIRIAEVIRGFLGQKDAFDEMPFCGCAIGAVDGCVYVLGGFSKASTMRCVWRFDPIQNTWSKVTSMSAGRAYCKTGILNNKLYVVGGVSQGQAGLVPLQSAEVFDPSTDTWSHVPSMPFSRAQVLPSAFLADMLKPIATGLTSYMGRLCVPQSLYSWPFFVDVGGEIYDPETNSWIEMPAGMGDGWPARQAGTKLSVVVDGELYAFDPSNSMDSGRIKVYDQGEDAWKVVIGKVPIYDSADSESPYLLAGF…	1	5.31	52810.4	Kelch	Cytoplasm (also possible: nucleus and peroxisome)
GmFBX121	Glyma.06G115200.1	MASASDFALAVSSELESVLRLKTVNYFVTRRPWLDLYGVNVRPVAPVGSASRRPYVDPALIHRSLPDELLFEVFARMTPYDLGKASCVCRKWKYTIRNPVFWRNACLKAWQLFGIVENYKILQSKYDGSWRKMWLLRPRLRTDGLYVSRNTYIRAGVAEWKITNPVHVVCYFRYLRFFPSGRFLYKNSSQKIKDVAKCMNFRSSKIDCVFGGHYTLSDDKVEAAVLYPGMRPTVLRIRLRLRGTTTGANNRMDLISLVTSGVNSSEASAPEEDILGVVEGWQDDETHNPDVPAVSHKRGMTPFVFVPFEEVETSVLNLPVEKMDYFVPG*	10	9.41	37643.5		Peroxisome and cytoplasm
GmFBX122.1	Glyma.06G120600.1	MVGKDNLRAEDLNLCFKKLMMVAGSGNSEKGVNLKVGVITEWKDIPVELLMQILSLVDDQTVIIASGVCRGWRDAIYFGLARLSLSWCSKNMNNLVLSLVPKFAKLQTLILRQDKPQLEDNAVETIAKCCHELQILDLSKSFKLTDRSLYELALGCRDLTKLNISGCSAFSDNALAYLASFCRKLKVLNLCGCVRAASDTALQAIGQYCNQLQSLNLGWCDNVGDVGVTTLAYGCPDLRIVDLCGCVRITDDSVIALATRCPHLRSLGLYYCKNITDRAMYSLAHSKVNNRMWGTVKGGGNDEDGLRTLNISQCTALTPSAVQAVCDSFPSLHTCSGRHSLIMSGCLNLTSVHCACAVHAHRAFTTFPYPAH*	4	8.27	40639.2	LRR	Cytoplasm (also possible: plasma membrane and nucleus)
GmFBX122.2	Glyma.06G120600.2	MVGKDNLRAEDLNLCFKKLMMVAGSGNSEKGVNLKVGVITEWKDIPVELLMQILSLVDDQTVIIASGVCRGWRDAIYFGLARLSLSWCSKNMNNLVLSLVPKFAKLQTLILRQDKPQLEDNAVETIAKCCHELQILDLSKSFKLTDRSLYELALGCRDLTKLNISGCSAFSDNALAYLASFCRKLKVLNLCGCVRAASDTALQAIGQYCNQLQSLNLGWCDNVGDVGVTTLAYGCPDLRIVDLCGCVRITDDSVIALATRCPHLRSLGLYYCKNITDRAMYSLAHSKVNNRMWGTVKGGGNDEDGLRTLNISQCTALTPSAVQAVCDSFPSLHTCSGRHSLIMSGCLNLTSVHCACAVHAHRAFTTFPYPAH*	4	8.27	40639.2	LRR	Cytoplasm (also possible: plasma membrane and nucleus)
GmFBX123	Glyma.06G126800.1	MEGNSGRGVRGTKKIAILPWELIIEILLRLPVKSLVRFKCVCKSWLCLLSDPHFATSHFEQPSTRTHRLIFIVAPSSPQIRSIDFNASLYDDSAWAALNLNFLRPNTYHNVQILGSCRGFLLLNGCQSLWAWNPSTGVYKKLSSSPIGSNLMRSVFYTFLYGFGYDSSTDDYLVVKASYSPISRYNATTRFEFLSLRANAWTDIEAAHLSYMNSSQGIGAGLFLNGAIHWLVFCCDVSLDVVVAFDLTERSFSEIPLPVDFSEEDDDFDSCELGLGVLGELLSISAVGRNHSVQVWVMKEYKVHSSWTKTIVVSSENILLFPLCSTKGGDIVGTYGGTGLAKCNDKGQVQEHRSYSNHPYPSQVAVYIESLLSLPM*	0	6.2	41834.8		Golgi apparatus (also possible: plasma membrane)
GmFBX124	Glyma.06G132400.1	MERLPLEICMKIFYLLDYQHLAVAQQVCRKWKLVASENALWSDLFKERWGEDHAAFYAPVGSKSWKDVYEVQDRCDRIGVGLKIIREGIDYYLIHQGEIQRHLGSRKNHEKEIGHCSNTLNSESNFNGEGSLAEERSCRGILDRILFFIGDLEVASAEAKRSRVI*	2	6.31	19073.7		Cytoplasm (also possible: nucleus)
GmFBX125	Glyma.06G146500.1	MSWSSGSESEESASPNNLIPSLPDDVALNCLGRIPRSQHPTLSLVSKPIRTLLSSPILFTTRTLLQCTQPLLYLTLRSRHSSLLQFFTLHRTNPNNPLLAPLPPIPSPAVGSAYAVLGPTIYVLGGSIHDVPSPNVWLLDCRFNRWLRGPSMRVGREFAAAGVLHGKIYVLGGCVADTWSRSANWAEVLDPATGQWERVASPTEVREKWMHASAVVGERIYAMADRGGIAYEPSSGAWESVGVELDHGWRGRACVVEGILYCYDYLGKIKGFDVGRGVWEELKGLEKGLPRFLCGATMADLGGKLCVVWECQGNENEMEIWCAEIGVKKNSDGELWGQLVWFGKVLSVPKGSSIVNCSSVSL*	1	6.66	39550.4	Kelch	Peroxisome, cytoplasm, and nucleus
GmFBX126	Glyma.06G155700.1	MLLFLPDDVFAIVSRFMSPRDVCNLCLCCKSLNALVASEKLWLTQCDLLSTVPHKDLVEWRKGVASYKALCRFLMSVKPLIGIWVHQNPELGNVVYVMPGFVSVVGCRIIPQELGPLGIEEGPILWASVFEVVSDLDGSMMFFLHGREKGVNYVYPGSVKVADRSCNVLLLEVEPGGCRNVSALLQSKSFVHHSGVEESSSSRKVCRSNSDVSSSQRVVGNGEGMVSFGKLAFSDRRKLLEVTTSQVRQKVPDKMIGPLFPGLRDDEENFQKDLVLLWKRRSLLSQMYKVGSGQNDEYKTSSQEAVDPTQLELDDVRASFDRSRSISHPLPEEDGHTQCIKRKGFRGYVWNGIKQILGRSNTMNASPLVAKKHTSNGEIRQARLQEFLRSSDTVRLMLK…	5	8.64	126224	NAD_binding_8+Prenylcys_lyase	Plasma membrane and extracellular space
GmFBX127	Glyma.06G168700.1	MEKPSSSLSSSRRKSSTMVKASTDANTSLSMLNEDLLQNILARLPSLHFASAACVSKSWNSLCSRILSRPKLSSAISLNPSLPDAVNEVVHKVLSEPIRPHFAIANIGTGFNTAKTLCLIRKSLGFNIPVIVTVANGIMGRDAVTDEFKEVKWGALFSGFGEESYTRFINEGLVLTVGYLPGLKVEALPLRRPTKTSQATWVDNFIKDIKEYSASVSSSPFPVGIILFGEASSDMKLVLEKLDHAMPMDMVIVGDERGSFDFVHKSGNDSRIICSKKGNIEAVALVFAQDRDRSLGTIRFHVALSNGVSTVGPRYKAASVKSNNADCSTWLTARREGQQENLDGQSILLDINNLLDNHIESPDLYIGVIKHRKLSTGAEKPMPRTCIAYHGVVGGDEEY…	9	6.68	58561.7	FIST	Chloroplast
GmFBX128	Glyma.06G170100.1	MRRPWKHSKNKHDLFECLPDDLVVLILSKLSATASSPSDFINIILTCKRLNRSGLHRLVLSKAGPKVFAIKPKNWSEYAHSFLKHCVNAGNVDACYTLGMIRFYCLKNRGSGLSLMAKAAMKLHAPALYSLAVIQFNGSGGSKRDKDLRAGVALSARASLLGHIDALRELGHCLQDGYGVRQNVTEGRRLLVQANVRELAYVLRAVAPPSRCCDESSSLLTWGALRCQRKNNNAVSSLACPLLSDYGYSVAPPEVQPANWFLREWFESGKGKLEEGLRLCAHIGCGRPETRPHEFRRCSVCGKVNYCSRGCQALDWKLRHKIECSPVEMYGDGGVDVENEFVVPNDAV*	2	9.22	38544.5	Sel1+zf-MYND	Nucleus
GmFBX129	Glyma.06G181300.1	MDGDQCPCDDDAVVILDEVVVEILSWVPVKALMRFRCVSKSWNSLILDPTFVKLHLQRSSRDSPALFTLSNLFLDKLCSLHCCSIDGLLEDPSSTIDVNADANDDNGGTGIPANIKYSIIGVCNGLICLRDMSRGFEVARVQFWNPATRLISVTSPPIPPFFGCARMGFGYDESSDTYKVVAIVGNRKSRKMELRVHCLGDNCWKRKIECGNDILPSDTFHGKGQFLSGTLNWVANLATLESYVVFSFDLRNETYRYLLPPVRVRFGLPEVRVLRGCLCFSHNEDGTHLAIWQMKKFGVQKSWTLLIKVSYKHFEFCRSYFPHPLCMSANNDVLLLGNNSKYQLVLCNLKNNTISNIELPLREVFFISFDYVQSLVLPYRN*	0	7.45	43139.8		Peroxisome (also possible: cytoplasm and plasma membrane)
GmFBX130	Glyma.06G197000.1	MKSKQFTLPLAPTLPDELMEEILLRLPVRCLVRFKCVCKSWLSLISDPQFAKSHYDLAFALTHRLILCCETNSIDIEAPLNDDSTELTLHFPNPSPAHIQEYVPINVVGSCRGFLLLNTELFDIIYFIIWNPSTGLKKRFSKPLCLKFSYLCGIGYDSSTDDYVVVLLSGKEIHCFSSRSNSWSCTTSTVLYSPMGGYFDHGFLLNGALHWLVQSHDFNVKIIVFDVMERRLSEIPLPRQLKENRLYHLRVLGGCLCLSLCFSTGYPKLWIMKEYKVQSSWTVLFGFSTFLDGPNDFAPICSTKNGEILAYDCENKILMRLSDKGKRLEQRRTRCNHIFMHSESLISLSSNEEEQQ*	0	6.81	40799.3		Peroxisome, plasma membrane, cytoplasm, and extracellular space
GmFBX131	Glyma.06G197100.1	MENNFTIPDDMMEEILLRLPVKCLLRFKYVCKSWLSLISDPHFAKFHYDLGADPTDQLLIKSYWETHSRDIEASLYDDSTKAVVNIPYPSPSYIDEGIKFEGSCRGFLLVTTTVVSSGKVVYFMIWNPSTGLRKRFNKVFPTLEYLRGIGYDPSTDDYVVVMIRLGQEVQCFSLRSNSWSRFEGTLPFRKNTSVTHTHALLNGSYLNGALHWLVYSYDYYFKIIAFDLVERKLFEIPLPRQFVEHRCCLIVMGGCLCLFCTTYVPAQPAQMWMMKEYNVQSSWTSTSVPDAPYGFHPICFTKNGEILGYEHGDKMLMRLSDKGKLLDKRRSLCEKFVLYKESLLSLPPN*	0	7.53	40377.8		Peroxisome and cytoplasm
GmFBX132	Glyma.06G197200.1	MKITLPEELIQVILLRLPLRNLLHLKRVCKSWLSLISDPQFAKSHFDLAAESTHKLLVRINNDPGSDVNFVNIEDGSAEPVYSLPNPKPNQIQKHECIPRVNVVGSCRGFLLLTTASYPFLYFLIWNPSTGLQKRFKKVWLKFSYICGIGYDSSTDDYVVVMITLPRSQTSCTTEAYCFSSRTNSWNCTMITVPSTTNYTFVQDQFKHGLFLNGALHWLACSDYNDCKIIAFDLIEKSLSDIPLPPELERSTYYLRAMGGCLCLCVKAFETALPTEMWMMNQYKVHSSWTKTFVFSSHEFLPICFTKNGDIVGQDRTAVMRLGDTGTDEGELPEHRTFKLGGGGWVDFRYSLLNYGVHRESLLSLPCDFEKLEK*	0	6.78	42615.1	FBA	Cytoplasm (also possible: plasma membrane and peroxisome)
GmFBX133	Glyma.06G213000.1	MDDHRNSTTKNAVGLCLLPQELIQNIFLSLVLPEIIRLKLLNKSFSRIISDNTFVRQYNSLSTSTTWLFVYKKRWLRDAALHSFTDRSSDRWFRIPISELLKPIQFHGEDLYFLAASNNVFLFASNTVREVVAVNLISVTVKKIPPSPLGPRGTSSWRRSGMKLVTDPTGSGHFRFMFAEFVDNRPVLFVYESRTDTWRSTEAEENTNTNEFSFSFSPRGAGHVFLNVVHGPMESVLVATMPDECDKSVVLRPRFNVAGANDDLTVGFSWGNVMDMLHVYGDGYMMVVKSEGGNTRNVRVLKRVELWGLSLDGRKWEFVSAVPGVIEKPYAAMMGCLEEKNGVVRAALVSNCEGVWDMTWLSFDTKWNRWTWMPLPDCKMKGWNMAGISFSSGLTLP*	0	8.73	45024.7		Cytoplasm and peroxisome (also possible: nucleus)
GmFBX134	Glyma.06G270800.1	MDTITKVLPEECVATIISLTSPKDACQLSLVSPSFKEIADSDAVWANFLPSDCEDIIDQSSTPTLNLLSKKQIYAYLCDYHVLFDNGNMTLSLEKATGKKCIIVSAKGFKISWGDKPCYWYWESTPESRFSEVAMLKYLWWLEILGSLEAKFLSANTTYGVYFIFNFENHGSEFIYLNQNSQPRTYGDLVVCEGNINGYRKRVCLDPPGEEVHEREDGWMEVEMGEFFSGDHEDNLVDFKLRDINSQLTHFLVVEGVEFRPKNM*	2	4.66	30206.2	PP2	Cytoplasm (also possible: peroxisome and nucleus)
GmFBX135	Glyma.06G271000.1	MDTITKVLPEECVATIISLTSAKDACQLSPVSPSLKAIADSDAVWANFLPSDCEDIIDQSSTPTLNLLSKKQIYAYLCDYHVLFDNGNMTLSLEKATGKKCIMVSAKGFKISSGDKPCYWYWESTPKSRFYEVAMLKYMWWLEILGSLEAKFLSANTNYGVYFIFNFENHGSEFIYLNQYFQPRTYGDLVVCEGNINGYRKRVCLDPPGEEVHEREDGWMEVEMGEFFSEDHEDNLVGFKLWDMNSQLTRFLVVEGVEFRPKNM*	2	4.74	30287.5	PP2	Cytoplasm (also possible: peroxisome)
GmFBX136	Glyma.06G271100.1	MDITKVLPEECISMIVSFTSPEDACRLSLVSPFFKEIADSDAVWENFLPSDYKDIIDQSSTPSLNLFSKKQIYSHLSVHHVLLVNGNMIMKLRLSHID*	1	5.13	11141.9		Nucleus and extracellular space
GmFBX137	Glyma.06G318100.1	MSFHPNPNLNTAATTEPLNHMVLAMHLSDPKSKTLTLIPNSTLIILDRTLLLSDELLLRILSKLPDSSQQRNSNSLVCKRWLNLQGRLVRTLRVLDWSFVLSGRLINRFPNLNHVDLVPGSFTSSSVNTTTTIVVSHRLLSMHVDSAWRIGVEKNLLPVETVDAGLKSLASGCPNLRKLEVAGCSEVGISTIGAECATLQELELQRCDDAVLGGVAGCENLQILKIVGCVKGFYESVVSDIGLTILAQGCKRLVRLELVGCEGSFDGVKAIGQCCVMLEELVIVDHRMDDGWLAGVSYCENLKTLRVQSCKVIDGSPGLEEHLGCCEALERVHLHKCQVRDRNAVGALFSVCRNAREIVLQDCWGLDDATLSLAVVCRRVKLFYVEGCSLLTTEGLESV…	1	6.43	51293.5		Cytoplasm and nucleus (also possible: peroxisome)
GmFBX138	Glyma.07G004400.1	MEKGRESIYKTEVREASKLEKNNKRKEDRVSNLPDEVLHRILSTLDAKSAVQTCVLSKRWRHVWTSLPVLNFLDSSFDDFLHFQCFVDHFLSRRDASSNISVLNFACTDHELDDGHTHIVDSIIDHVTLTPPITIQGLYIVAECIVGKLPQLSICQSLTTLKLAHISTETTTFDFLSLTHLHLFDCRFECGLEELLDPFRDCLNLKHLYLHRCQYYGGFQRFKIFAPKLTLLSIALMRVDEMFDSDCTIQLFTPKLQSFTYCDFDLYDFSIEGDLPFIEEVDIDMGCLAKDTYSLLQLIELFQVMGNAQFVSLSPDIIDVLATFPDLLDGRSSPFTRVRTFVLNMDTPSSSFVIPPNVMAYLFSGSRGLDFLISMNGKVWKKVQNSAKQSD*	2	5.28	44722.3	LRR	Cytoplasm and nucleus (also possible: peroxisome)
GmFBX139.1	Glyma.07G008900.1	MGNMTCSFNKTDSIECCEAEMQKADSQESGPALKKSKTKILASQNVDNCEMEESQDRLSDMPDCLIHHILSFMETKDAIQTCVLSKRWRYLWASVPCLSFSSKSFMRLVNFKKFVLWVLNHRDSSHVKLLVYYRFGVDYTTDQGLLNKVIEYAASHGVEEIKINLRAKTAGRTSGSPPVEIPLSLFTCQSLKKLELTDCHPTNGSSPLGCTSLDMLHLEQFSMHPAAADFSNPFASLAELFGFTTLTTLHLNNFILCYTGTDCLDPFANCVHLKNLHLSEMSFNSDLNSKDFVISAPKLSNLNLMCNRFKCKIVVAAPQLSNFIYLYSTPCAFFEFRLPSMDGLIIDIHEPHYRFEKCRRRKRKETLHGLINMLRGHHSAEAVKLSFSTVKVICGASAL…	3	8.17	50631.5		Cytoplasm and nucleus
GmFBX139.2	Glyma.07G008900.2	MGNMTCSFNKTDSIECCEAEMQKADSQESGPALKKSKTKILASQNVDNCEMEESQDRLSDMPDCLIHHILSFMETKDAIQTCVLSKRWRYLWASVPCLSFSSKSFMRLVNFKKFVLWVLNHRDSSHVKLLVYYRFGVDYTTDQGLLNKVIEYAASHGVEEIKINLRAKTAGRTSGSPPVEIPLSLFTCQSLKKLELTDCHPTNGSSPLGCTSLDMLHLEQFSMHPAAADFSNPFASLAELFGFTTLTTLHLNNFILCYTGTDCLDPFANCVHLKNLHLSEMSFNSDLNSKDFVISAPKLSNLNLMCNRFKCKIVVAAPQLSNFIYLYSTPCAFFEFRLPSMDGLIIDIHEPHYRFEKCRRRKRKETLHGLINMLRGHHSAEAVKLSFSTVKVICGASAL…	3	8.17	50631.5		Cytoplasm and nucleus
GmFBX140	Glyma.07G020700.1	MEESEGSTSGNHSYSSCGSPISNMAQDYLFTILLLLPIDAILSLSITCKRFRALTSSHTLWKSLCKRDLGSTCVDSLSSNNQHRHFPWMRLYKQVSQMDSVCCHKLLVSDLDFPAARASHSLNFVSDCLVLFGGGCEGGRHLDDTWVAYIGNDFRRMLKWQTVHSGIPSGRFGHTCVEMGDYLVLFGGINDRGNRKNDTWLGHVMFNENNGVTFSWKMLDVGNVAPPSRGAHAACCIDEKRMIIHGGIGLNGLRLGDTWVLEMSDSHCFGTWHEIVAHPSPPPRSGHTLTCIGRSRTILFGGRGLGYEVLDDVWLLDTYQGYQRWVQIVYDLQSIPAGVSLPRVGHTATLVLGGRLLIYGGEDSYRQRKDDFWVLDISAIPYPCITQQITVSSKKVLTR…	1	7.91	50997.1	Kelch	Peroxisome
GmFBX141	Glyma.07G022100.1	MSSINNLSDDVMGEIFIRLPFRSTVKCKCVCKRWLGLISSPSFPTEFVSSQYSLFKAYFTFLSPHQLMFGFFPSDLNFNAQIHKVPLSPAILIKGDVCGYSNGLFLCCSNRFTRGWGYFVYDPFTKECNHIPPFPDAHKETCLYAVGFLSQINDFEEEGNSNRCFWVVVVRSSMRMKYEFEVEVFYSGTRTWRQILMSCVDGFAFAPHWFLSFAFEGYLHFMGSRSILVLDPIFMICTTIDYPENADAMNIMSFGYLGCSGGTMRIADIGNNDLRVWELLIPGKWHLVHRTNLNLMEHLPTRFCSNYCKRVGGFHPYDGDIVYLHSYVDGIYAINLGTNKVVPISGYDKFDISPFQLELSSIPLADNDGK*	0	6.12	42287.7		Cytoplasm, peroxisome, and nucleus
GmFBX142	Glyma.07G026200.1	MMSVKDLPEECWELVFRFIGHGRHLESLSLVCKQFLSITNRLQFSLTIYDPTIPLLPRLLLRFPRLRILDFSHLNGHHEALLHQISQSRLDLDLLNLSNQKTLSVDGLRELGSNMKNLRVLICSNIGSLRDSHLVVIAYCFPFLEELDISFPLDSQASDFGVLRLSSMLENLRKINISGNYLITDKSLFSLCQNCLSLEEISFFTCYKITQLGIASAIRLRPGLNSISFNIEKKRIHGPGLTLTPIDLDLIDSFRSLKSLTAIDLSNSVISDEFLFAVAEGGGLLLKKLILQDCCNCTFSGISYVLSKCQSVQRLDLRKADFLTDQCISKLSIFLLNVTSINLSGCCQLTNSTFFILTRNCPLLSEIKMERTYLGVEGEEDSIQDSFVNLEVKKVYLGD…	0	5.6	56010.3	LRR	Cytoplasm, peroxisome, and nucleus
GmFBX143	Glyma.07G032000.1	MSIWSNLPFDILANIFSFLSPDSLARARSVCKNWHTCSKAYRIATTTTTSWFLALPIRNHGPHCYAHNPVIDKWHQLSLPIPSIRPIAPIGSLLLSRVTNSTTLQLGLCNPFTREFRHLPRLHVARTNPAVGVVTISESSNPNHNVRFPSFRVYVAGGMSEAAQGGGATYETKVEMYDSRFDTWRIVGSTPVEFAVRLTVWTPNENVCIGETLYWVTSARAYSVMGFDVGRNTWSELGVPMAEKLEFATLVPRNGALGLVGGTCGGTACIWELNEGDKWCLVDKVPLELGLRLLGGKSVKCVGNEDAICLYRDLGYGMVLCKKVVGEIMGRWEWVWVDGCGYTKGKQVYNCPIRGALVHPSLASSSLIF*	0	8.76	40746	Kelch	Cytoplasm, plasma membrane, and Golgi apparatus
GmFBX144	Glyma.07G034400.1	MELISGLPEDVARDCLIRVSYQQFPTVASVCKLWKSEIHAPEFRRQRRSTKHAQKLIAMVQARVELGTGSTKRLTNPVYRLSVFEPETGNWSEIPPPPEFYSGLPMFCQLVSVGYDLVVLGGLDPNSWEASNSVFVYNFLSAKWRRGADMPGGPRTFFACASDSEETVFVAGGHDNEKNALRSALAYDVTSDLWVMLPDMEAERDECKGVFCRGRFVAVGGYPTETQGRFVKSAEAFDPATRSWSEVKEDFLDCATCPRTFVDGGDDEGVFLCSGGDLMALRGDTWQMMATLPGEIRNVAYVGAFDGTLVLIGSSGYGEVHVSFAFDVKSCCWRKLESPEGFRGHVQTGCVLEI*	0	5.02	39120.3	Kelch	Cytoplasm and peroxisome
GmFBX145	Glyma.07G060100.1	MGDLSRNDCTSIMHLPDDCLVIIFHGLDSRIDRDSFGLTCRRWLHVQDFNRQSLQFECSSTALRPLSSSTKGFDIHTFHLHRLLRRFQHLKSLSLSNCSELSDSGLTRLLSYGSNLQKLNLDCCLKVTDYGLSLVASGCPSLMSISLYRCPGITDKGLDTLASACLSMKYVNLSYCSQISDNGLKAITHWCRQLQAINISHCEGLSGVGFEGCSKTLAYVEAESCKLKQEGVMGIVSGGGIEYLDVSCLSWSVLGDPLPGIGFASCLKILNFRLCRTVSDTSIVAIAKGCPLLEEWNLALCHEVREPGWRTVGLYCRNLKRLHVNRCRNLCDNGLQALREGCKNLSILYLNGCVRLTSVALELFKCQRANVCIKDIEIMCIKPYWEFR*	1	8.29	43248.2	LRR	Peroxisome and cytoplasm
GmFBX146	Glyma.07G071400.1	MEHLDDGKESSNSVNEIEATNSLLICGLPDDLSLMCLARVPRKYHSVLKCVSKRWRDLICSEEWYHYRRKHKLDETWIYALCRDKSNEIFCYVLDPTTSRRYWKLLDGLPPHISNRKGMGFEALGNKLFLLGGCSGFLDSTDEAYSYDASSNCWVEAASLSNARCYFACEVLDEKLYAIGGLVSNSSDNSWDTFDPLTKCWTFHIDPNIASDIEDSVVLDGKIYTRCARHTDVAPHAFAVVYEPSSGTWQYADADMVSGWTGPAVVVYGTLYVLDQSLGTRLMMWHKERREWIPVGKLSPLLTRPPCQLVAVGKSIFIVGKTLSTVVVDVGDLGNEGQVMMGSSIPGLLSDFNVISCKCLSI*	2	5.41	40477.2	Kelch	Cytoplasm (also possible: nucleus and plasma membrane)
GmFBX147.1	Glyma.07G071500.1	MSSVPFTMEHADKGKESSNSINEVEVTNSPIICGLPDDISLMCLARIPRKYHSVMKCVSKRWRNLICSEEWFCYRRKHKLDETWIYALCRDKSNEIFCYVLDPTLSRRYWKLIDNLPPQISKRKGIGFEALGNKLFLLGGCSEFLDSTDEVYSYDASSNCWAQATSLSTARYNFGCEVLDKKLYAIGGGGSKSSYHSWETFDPLTNCWTSQTDPKIVNEIKDSVVLDGKIYVRCSRYPVTPHVFAVVYEPSSGTWEYADDDMVSGWTGPAVAVDGTLYVLDQSAGTKLMMWHKERREWILVGKLSPLPIRQPCQLVAVGKSIFVVGRVLSTVVVDVDNLGNEDQVIVGSAIPGLLFDVNVTSVKCLSN*	2	6.12	41298.3	Kelch	Cytoplasm and nucleus
GmFBX147.2	Glyma.07G071500.2	MEHADKGKESSNSINEVEVTNSPIICGLPDDISLMCLARIPRKYHSVMKCVSKRWRNLICSEEWFCYRRKHKLDETWIYALCRDKSNEIFCYVLDPTLSRRYWKLIDNLPPQISKRKGIGFEALGNKLFLLGGCSEFLDSTDEVYSYDASSNCWAQATSLSTARYNFGCEVLDKKLYAIGGGGSKSSYHSWETFDPLTNCWTSQTDPKIVNEIKDSVVLDGKIYVRCSRYPVTPHVFAVVYEPSSGTWEYADDDMVSGWTGPAVAVDGTLYVLDQSAGTKLMMWHKERREWILVGKLSPLPIRQPCQLVAVGKSIFVVGRVLSTVVVDVDNLGNEDQVIVGSAIPGLLFDVNVTSVKCLSN*	2	6.12	40548.4	Kelch	Cytoplasm and nucleus
GmFBX148	Glyma.07G071600.1	MEHVDKGKESSNSDNEVEATNSPIICGLPDDISLMCLARIPRKYHSVLKCVSKRWRDLICSEEWICYRRKHKLDETWIYALCKDKSKEIFCYVLDPTDPIRYWKLVGGLPPHISKREGMGFEVLGNKLFLLGGCREFLGSTNEVYSYDASSNCWAQATSLSTARYNFACEVLDEKLYVIGGSGSNSSDHSWETFDPLTNCWTSQTDPKIVSEIKHSVVLDGNIYVRCARFCANPRVFSVVYKPSSGTWQYADDDMVSGWTGPVVVVDGTLYVLDHSLGRTRLMISLKEGREWIPVGRLLPLHTRPPFQLVAVGKSIFVVGRVLSTVVVDVGDLGNEDQVIVGSAIPGLLFDVNVLSVKCLSI*	2	6.09	40459.4	Kelch	Cytoplasm and nucleus
GmFBX149	Glyma.07G072400.1	MGGMLTIESKAGQDRISELPDDVVYHILSFLTIKEAIATSLLSTRWRFLWTMLPSLHIDCSKPIMKLYHSVDVFLGLFRTQKISRFHLRCNNDCCLSYAEEWVNAVVSRKVEHVNISLCMCRSIIFRFPHLFICTTLVTLKIEGLFPFSIPYDVHLPNLQIFHLHVNALLSFPSINKLISGSPALELFDLKQNWWESQLKILLKHNSQVIQVFHHSSFYGLVIQDDRDYDFISNCMYTHRWPNILKAKVCLTVHHCAKNLYANQIVSNILQGLCNVEFLSLGDFREEMDPSILDLPNFENLVDLRLFLKNADSLFLELPAKCPKLEVLEVNIMDDRYGINQRCRYHITGGVRKHDLSIVPLLPETLILGKCFSNPLT*	0	6.97	43519.9		Cytoplasm and peroxisome (also possible: plasma membrane)
GmFBX150	Glyma.07G077600.1	MGASFSSCVCDGDATPSRPRLGDIPESCVALVLMYLDPPDICKLARLNRAFRDASVADFIWESKLPSNYKFIVEKALKDASVEELGKRDIYARLCRPNSFDNGTKEIWLDKRTGGVCLAISSQALRITGIDDRRYWSRISTEESRFHTVAYLQQIWWLEVEGDVDFQFPPGSYNVFFRLQLGRSSKRLGRRVCKTDDVHGWDIKPVKFQLTTSDGQHAVSQSHLDNPGNWILYHAGNFVSKNPNDLMKIKISLTQIDCTHTKGGLCVDSVFICNSDVKKEV*	2	8	31761.2	PP2	Cytoplasm (also possible: nucleus and peroxisome)
GmFBX151	Glyma.07G147700.1	MSSSFIISNESFSWLSTRDQPPVIQNSRWASLLLELLRDVINRLEASESTWPGCKHVVACAAMCKSWREMCKEIVSSPEFCGKITFPVSLKQPGHRDGPIQCFIKRDKSKLTYHLFLCLSPVLLVENGKFLLSAKRTRRTTCTKYIISMNADNISRSSSTYIGKLRINGFLSTLLLHVENFTF*	13	9.43	20813.3	TUB	Cytoplasm (also possible: nucleus)
GmFBX152	Glyma.07G148300.1	MKNHSLPLELIEEILLRLPVRSILRFKCVCKSWFSLISEPQFAVSHYDLAATPTHRLLLRSDYYFYAQSIDTDTPLNMHPTTVNLLLPPPSPPRDPGPSNFNHYYDSRFQPEILGSCRGFLLLYYITRREIILWNPSIGLHKRITDVAYRNITNEFLFGFGYDPSTDDYLLILVSTFFITPPEVGLHVFSFKTCSWKEYYPSLSYDDCGNKCRAGSLLNGALHWLVFSRDKKRHVIIAIDLIQMILFEIPLLDSLISEKYLIDCLRVIGGCLGVCCWVQEREVTEIWVMKEYKVQSSWTKSFVIPNYDEYIHFSPICITKDGGIFGSNNGGKFLKLNKEGEWLEELLYGHYEWSYCHNLQSALYRESLLLIPGVIGETSEDDDQK*	0	5.76	44590.3		Golgi apparatus, plasma membrane, and extracellular space
GmFBX153	Glyma.07G156800.1	MDEEEDEREINEEKNVDVVPKFHVMEILFEKLMMEVLSWLPVKSLVRFTCASKWFQSLISDSSFVKLHLQRSPKSEDFLLICSVDDTLNRFFILSCPAIPLVSDDPLSLIADDHSLGLELNDTYEIAGACNGLRKTFEDAQCVLALPGIDHAAGTFGFGYEVVVSIVSTLNNDGSLKLCEVKVCNINGHNCWRNIQSFHADPTSIPGCGVYLNSTLNWMALAFPHNSYDITFDELVIVSLDLRNETYTQLLLPLLMGFTYMIFTLMEMMRISSPINVLGRKTKHLAIWQMKEFGNQNSWTLSQSIAIQDLEIDCMPCHDLLPLIMYEELRMAVSS*	3	4.65	37950.8		Peroxisome, cytoplasm, and plasma membrane
GmFBX154	Glyma.07G187200.1	MKRKNTLPVTLRDDLTIEILLRLPVRCLLRFKCVCKSWFSLISNPEFAKSHFDVAAAPTHQLLQRCHDFYKAKSIEIEALLLNSDSAQVYFNIPHPHKYGCRFNILGSCRGFILLTNYYRNDLFIWNPSTGLHRRIILSISMSHNYLCGIGYDSSTDDYMVVIGRLGKEFHYFSLRTNSWSSSECTVPYLLKHGSGFRNEGLFLNGALHWLVESYDNLRIIIAFDVMERRYSVVPLPDNLAVSEMWVMKEYKVQLSWTKSYILSTKNFPLSYHFFPICFTKNGEILGSNSSNKLVRLNDKGELHSHGDEKRRFDYIRDSVMYRETLLSLPGGDYEKPSVVPPLLRRKRF*	1	9.22	40621.9		Golgi apparatus (also possible: peroxisome and cytoplasm)
GmFBX155	Glyma.07G190100.1	MTLGFEGYSYTTTLGRKRVVLLHNEASSLNSNSAVNPLKRMCSGKFTFDSERSRLEALPLDVLIRVLCGVDHEDLEQLVRVSKTVREAAEIARRMHFEYSTPKKKTFALPKPFDIEGAGGFEEIDTPNAPLRKPKSKLIGKNLASISVALFASAN*	3	9.33	17169.8		Cytoplasm and nucleus
GmFBX156	Glyma.07G235500.1	MLLYFITCISFFLFLKSLLLKPLPSWASEMWLFPLLFSQELSVRTISKLFRNCFWIGFLCQIPIGMSLVRKSLTSRVENVEDSHDMSVLDLPELALDCILERLPPSALCRMAAVCRSLRERCVSDHLWERHMRQKWGRVIGPAAYREWKWHVASKRNVGGLKHGRQKGLMRFMSLRWPLQWIRPKADANNNSPKQGSSLPVDSVMNWYLALESGNFWFLAQVYNRENGHIGFLLSCYDAELSYDPQTDTFQARYPPHGRRAGARECGIPWERLRAPPIDTSPHDLHFSDCLNDLYPGDHIEIQWRRNKEFPYGWWYGVVGHLESCNGSENYCRCHSSDTVVLEFNHYTPGSQWRQTTISRKDHREEGNEADGFYGGIRKIKSEAEITTWKHLWPLEVLE*	4	8.36	46570.3		Golgi apparatus, extracellular space, and ER
GmFBX157	Glyma.07G247000.1	MKRDNRRGLRRRNKTVFLPQELIIQILLRLPVKSLLRFKCVSKSWLSLITDPHFAKSHFELAAARTHRLVFFDTSSLITRSIDFNASLHDDSASVALNINFLITDTCCNVQILGSCRGFVLLDCCGSLWVWNPSTCAHKQISYSPVDMGVSFYTFLYGFGYDPLTDDYLVVQVSYNPNSDDIVNRVEFFSLRADAWKVIEGVHLSYMNCCDDIRLGLFLNGVIHWLAFRHDVSMEVIVAFDTVERSFSEIPLPVDFECNFNFCDLAVLGESLSLHVSEAEIWVMQEYKVQSSWTKTIDVSIEDIPNQYFSLICSTKSGDIIGTDGRAGLTKCNNEGQLLEYRSYSNSSRGQHQVAVYSDSLLSLPCDSEQAEEDA*	0	5.13	42510.3	FBA	Cytoplasm, plasma membrane, and nucleus
GmFBX158	Glyma.07G247800.1	MADLRVKKGSNKKHGSVSVTTIKSLPKELQVEIFAKVATRSIFDHCMIKLCCKEFLHAAEDDYVYRHASMENFALVPLPWFTGNKESSFLKRCRESGNSEILYREGMLQYFTSSRVELGLKNLKEAALEGHDDAKYVYCMLLMCGEDEGQRKQGFDLFCSLKESTSVIRCRKRVKSFVRSMWLKNKPNGKSSFCGSGTCDSERQKQLSKRWSSFEDKDGGISCQRCGADHELGFFCNMFGV*	0	8.9	27449.6		Cytoplasm (also possible: mitochondrion and nucleus)
GmFBX159	Glyma.07G251400.1	MQKGKADSVSILSSLPEDVALKIASLLQVRDLCALGCCSRFWRELCFSDCIWESLVRNRWPLLSSFHFPSSSTHSPNFKKWRKLYLERQVELGLRARSVVKFLEACSRSESLEVGDYLKAVDTLIGTMFGFEDVQRFLFNPQMNVLINLVGLHYCLTTLGIPGDNLVEALRTHEISDRRVCIKWWKVGRWYYGFRMRDESHSRWVSLADLATEDDEHVLGVLRRGTVHEVLRVQISVVGRPSTPWSCQITQRLE*	3	8.58	29307.8		Cytoplasm and nucleus
GmFBX160.1	Glyma.07G251800.1	MEQSWRANMPRELLREVLLRIESSEATWPSRRSVVACGGVCRTWRLIVKEIVKPPQLSSNITFPISLKQPGPREHLLQCFIRRNSATQTYYLFLSLSSALIADDGKFLLAARKFRRPTCIDYIISLDADDMSRESNAYVGKLRSNFLGTKFTIYDIPLPHVGAKMTKSCFTKLVNPKQVSPRVPTGNYPVAHISYELNVLGSRGPRRMHCVMDTIPASAIEPGGVAVAPSQTDFSVSNIDTSFPFFQTNSTSLENSISGDQRNKKDDVLVLRNKAARWHEQLECWCLNFHGRVTIASVKNFQLAVSPENGHAGPQEDEVILQFGKVGKDLFTMDYRYPISAFQAFAICLSSFATTVACE*	6	9.06	40220.2	TUB	Cytoplasm
GmFBX160.2	Glyma.07G251800.2	MEQSWRANMPRELLREVLLRIESSEATWPSRRSVVACGGVCRTWRLIVKEIVKPPQLSSNITFPISLKQPGPREHLLQCFIRRNSATQTYYLFLSLSSALIADDGKFLLAARKFRRPTCIDYIISLDADDMSRESNAYVGKLRSNFLGTKFTIYDIPLPHVGAKMTKSCFTKLVNPKQVSPRVPTGNYPVAHISYELNVLGSRGPRRMHCVMDTIPASAIEPGGVAVAPSQTDFSVSNIDTSFPFFQTNSTSLENSISGDQRNKKDDVLVLRNKAARWHEQLECWCLNFHGRVTIASVKNFQLAVSPENGHAGPQEDEVILQFGKVGKDLFTMDYRYPISAFQAFAICLSSFATTVACE*	6	9.06	40220.2	TUB	Cytoplasm
GmFBX160.3	Glyma.07G251800.3	MEQSWRANMPRELLREVLLRIESSEATWPSRRSVVACGGVCRTWRLIVKEIVKPPQLSSNITFPISLKQPGPREHLLQCFIRRNSATQTYYLFLSLSSALIADDGKFLLAARKFRRPTCIDYIISLDADDMSRESNAYVGKLRSNFLGTKFTIYDIPLPHVGAKMTKSCFTKLVNPKQVSPRVPTGNYPVAHISYELNVLGSRGPRRMHCVMDTIPASAIEPGGVAVAPSQTDFSVSNIDTSFPFFQTNSTSLENSISGDQRNKKDDVLVLRNKAARWHEQLECWCLNFHGRVTIASVKNFQLAVSPENGHAGPQEDEVILQFGKVGKDLFTMDYRYPISAFQAFAICLSSFATTVACE*	5	9.06	40220.2	TUB	Cytoplasm
GmFBX161	Glyma.07G254400.1	MRGHDWINTCFPDDLIVEIFSRLHSMSTRDACSLVCRRWFRLQRLTRTTLRIASTHLSSLHRLPTRFSNLRNLYIDQSLSIPLHLGKMLPNYEEGDLDFLRLSDAGLSALGQDFPKLHKLGLIRCSSVSSDGLTPLARKCTSLRALDLQVCYVGDQGLAAVGQCCKQLEDLNLRFCHRLTDTGLVELALGVGKSLKSLGVAACTKITDISMEAVGSHCRSLENLSLESETIHNKGLLAVSQGCPALKVLKLHCFDVTDDALKAVGTNCLLLELLALYSFQRFTDKGLRAIGNGCKKLKNLTLIDCYFISDKGLEAIATGCKELTHLEVNGCHNIRNLGLEYIGRSCQYVFL*	3	8.47	38888.2	LRR	Cytoplasm (also possible: peroxisome and nucleus)
GmFBX162.1	Glyma.07G265800.1	MMANLPVEVVTEILSRLPVKSVIRLRSTCKWWRSIIDSRHFVLFHLNKSHSSLILRHRSHLYSLDLKSPEQNPVELSHPLMCYSNSIKVLGSSNGLLCISNVADDIALWNPFLRKHRILPADRFHRPQSSLFAARVYGFGHHSPSNDYKLLSITYFVDLQKRTFDSQVQLYTLKSDSWKNLPSMPYALCCARTMGVFVSGSLHWLVTRKLQPHEPDLIVSFDLTRETFHEVPLPVTVNGDFDMQVALLGGCLCVVEHRGTGFDVWVMRVYGSRNSWEKLFTLLENNDHHEMMGSGKLKYVRPLALDGDRVLFEHNRSKLCWYNLKTGDVSCVKITAAIGNTIEGTVCVESLVPPTLLNLRDESQSQEKNGKKRDDFLSQGFKLTL*	1	8.93	43954.8	FBA	Cytoplasm (also possible: nucleus)
GmFBX162.2	Glyma.07G265800.2	MMANLPVEVVTEILSRLPVKSVIRLRSTCKWWRSIIDSRHFVLFHLNKSHSSLILRHRSHLYSLDLKSPEQNPVELSHPLMCYSNSIKVLGSSNGLLCISNVADDIALWNPFLRKHRILPADRFHRPQSSLFAARVYGFGHHSPSNDYKLLSITYFVDLQKRTFDSQVQLYTLKSDSWKNLPSMPYALCCARTMGVFVSGSLHWLVTRKLQPHEPDLIVSFDLTRETFHEVPLPVTVNGDFDMQVALLGGCLCVVEHRGTGFDVWVMRVYGSRNSWEKLFTLLENNDHHEMMGSGKLKYVRPLALDGDRVLFEHNRSKLCWYNLKTGDVSCVKITAAIGNTIEGTVCVESLVPPTLLNLRDESQSQEKNGKKRDDFLSQGFKLTL*	2	8.93	43954.8	FBA	Cytoplasm (also possible: nucleus)
GmFBX162.3	Glyma.07G265800.3	MMANLPVEVVTEILSRLPVKSVIRLRSTCKWWRSIIDSRHFVLFHLNKSHSSLILRHRSHLYSLDLKSPEQNPVELSHPLMCYSNSIKVLGSSNGLLCISNVADDIALWNPFLRKHRILPADRFHRPQSSLFAARVYGFGHHSPSNDYKLLSITYFVDLQKRTFDSQVQLYTLKSDSWKNLPSMPYALCCARTMGVFVSGSLHWLVTRKLQPHEPDLIVSFDLTRETFHEVPLPVTVNGDFDMQVALLGGCLCVVEHRGTGFDVWVMRVYGSRNSWEKLFTLLENNDHHEMMGSGKLKYVRPLALDGDRVLFEHNRSKLCWYNLKTGDVSCVKITAAIGNTIEGTVCVESLVPPTLLNLRDESQSQEKNGKKRDDFLSQGFKLTL*	2	8.93	43954.8	FBA	Cytoplasm (also possible: nucleus)
GmFBX163.1	Glyma.08G002000.1	MLSPEPCDPNFLLCLPDDVFGMVSRFLLPRDVCNLSLCCKSLYALSSSEKVWFPQCYMVGVVPQKDLVEWREGVSSYQALCRFLLSVKPLLGIWVHQNPELGNLVYVMPGFVSVVGCRIIPQELGPLGIQDGPIQWSSVFEVIGDFDGSATFFLHGREEGMDYVYRGSVKYIDESCNVLLLEVEPREQNYGINLLQSRSLDDSGGTVSGEVCRSNRELSRLQKVGGNDEEMVPFSKLAFSDRRKLLEVTISLVRQEVPSVAAGPLFPRLRDDCDNFQKDFVLLKERREVFCQMNNFGNGQIDNEEISQGTVGPVQLELDDIRKSCNWSKDISDLLSKEDGHTQFTKKKSLGGYLWGSFKQIVGRSSSINESHAIFKKLTTRREIKHARLEDFLRSSDAI…	2	5.61	69727.6		Cytoplasm and plasma membrane (also possible: peroxisome and nucleus)
GmFBX163.2	Glyma.08G002000.2	MLSPEPCDPNFLLCLPDDVFGMVSRFLLPRDVCNLSLCCKSLYALSSSEKVWFPQCYMVGVVPQKDLVEWREGVSSYQALCRFLLSVKPLLGIWVHQNPELGNLVYVMPGFVSVVGCRIIPQELGPLGIQDGPIQWSSVFEVIGDFDGSATFFLHGREEGMDYVYRGSVKYIDESCNVLLLEVEPREQNYGINLLQSRSLDDSGGTVSGEVCRSNRELSRLQKVGGNDEEMVPFSKLAFSDRRKLLEVTISLVRQEVPSVAAGPLFPRLRDDCDNFQKDFVLLKERREVFCQMNNFGNGQIDNEEISQGTVGPVQLELDDIRKSCNWSKDISDLLSKEDGHTQFTKKKSLGGYLWGSFKQIVGRSSSINESHAIFKKLTTRREIKHARLEDFLRSSDAI…	2	5.61	69727.6		Cytoplasm and plasma membrane (also possible: peroxisome and nucleus)
GmFBX164.1	Glyma.08G024000.1	MEIFSVLSEPFLVALAVTALCFLFALFSLLRSSFSLPRRFTPPRKHHCDCTSNSDAAAVPYLNGGRTEMLEPSPVPAPAVLTERRMGSSMMEELVPEITTHALSYLDYPSLCRLSMTNSLMRKAANDDNAWKALYHKDFTLEQDSITPTNGWKAYYAATRAIVNINTEFFNIVRDKSLQAMSHFWLNADYVKCIHASGFFSGYNAVMQGWQLVFNWEQGLNFQVRDVCARVLTDMAWVTMKTYVDMDTGPFNVTNIYEFHNGRWYMVHHHSSVDGDVDHQIVHG*	2	6.03	32330.8	SnoaL_3	Plasma membrane and Golgi apparatus (also possible: extracellular space and vacuole)
GmFBX164.2	Glyma.08G024000.2	MEIFSVLSEPFLVALAVTALCFLFALFSLLRSSFSLPRRFTPPRKHHCDCTSNSDAAAVPYLNGGRTEMLEPSPVPAPAVLTERRMGSSMMEELVPEITTHALSYLDYPSLCRLSMTNSLMRKAANDDNAWKALYHKDFTLEQDSITPTNGWKAYYAATRAIVNINTEFFNIVRDKSLQAMSHFWLNADYVKCIHASGFFSGNHLPSRSRFLLFCSVKVGRVPCAGEISSSL*	2	8.17	25931.8		Plasma membrane and extracellular space (also possible: Golgi apparatus)
GmFBX165	Glyma.08G030700.1	MRKKTKDALLVCVCVCVECNLGIAMGTMEDLPASVLAEILSRFTDTTDVARCRVVSKSLNAASYEVRWLNLVCSMSRYLKSRSPETKHLVTPFKTVITNLVRRSGNLESVSLGVDRALGGVSFDDVEDEADDLYLTDMNFIREWLPSVSDALKSFSVSDFWVQSCWRRSEALSLISSTCRNLVKLVVRNAWLSVDGLCLMPTLTYLTLEFVRLDDEDLSRINACFPNLTQLNLIGVGGLKEPKINLLHLTTCQWSVSNAPLSLIICAPCLVDFDLRCIKPRLVVLEAPSLSNFSLSLENTDELRLKNCANIQCLQLSVECLSLGFLFSMFRHCSTVKRLTLDLVGRTEQVDVAEFGIDTLLVCFPNITYLNLGPRAWRVMENSFSRGGLEDGIGMKMIK…	1	5.73	53416.1		Cytoplasm, plasma membrane, nucleus, and extracellular space
GmFBX166	Glyma.08G043200.1	MEESSKSKAVEVEQEASEAKAPHEAMFLVLAYLPVYEVVVMSQVCTSLRDAVNNDILPWLNVFVQRPLSWRLNDDILIKITSKANGSLKTLALINCMHVTDEGLQRVVQQNPLINKTLSINGIYNIQKEHLDMLIVNLGKNQPLEEQQEPVYYHKRCNFSVFKQEESRRLIDLEICPRCFEVRMVYDCPKGHCTRREWPLAPCRGCNFCIPKCENCGGCIESGEVEEGDCEDIFCLECWLQIPKCSFCNKPYCKQHINCTSSDSSLICKVCDENSHGYTYTDVL*	1	5.27	32473.3		Cytoplasm, plasma membrane, and nucleus
GmFBX167	Glyma.08G046500.1	MGSSCLCSLFIFESDMAMPKEKEDVQNSGKRLKCTRNEEEEKEQYEQVEADEEEEEEEDSELPLKLGLFFYPTIPTSFVVSDALEPDFPIIYVNKVFEIATGYRADEALGRNCRFLQYRDRRAQRRHPLVDPVVVSEIRRCLEEGVEFQGELLNFRKDGTPLVNRVRLTLIHDDDGTVTHVIGIQLFSEANIDLNRVSYPVFKETCNQDFDKNGKYTPKSGQSLYSQHQEMCSILQLSDEVLAHNILSRLTPRDVASIGSVCRRVRQLTKNEHVRKMVCQNAWGKEVTGTLELMTKKMGWGRLTRELTTLEAVCWRKLTVGGAVEPSRCNFSACAAGNRLVLFGGEGVDMQPMDDTFVLNLDAKNPEWRRVSVKSSPPGRWGHTLSCLNGSWLVVFGGC…	1	5.52	72324.2	Kelch+PAS_9	Cytoplasm and nucleus
GmFBX168	Glyma.08G058900.1	MALGFEGYSYTTTLGRKRVVLLHSEASSLNSNSPVNSLKRMCSKKFTFDSERSRLEALPLDVLIRVLCGVDHEDLKQLVRVSKTVREAAEVARRMHFEYSTPKKKNFAIPKPFDIEGAGGFEEIDTPKAPSKKAKSKLIGKNLASISVALFASPN*	3	9.69	17157.8		Cytoplasm and nucleus
GmFBX169.1	Glyma.08G074400.1	MGNILNLNNSKTRRNDSHGVLQGESCKRQRLSPNSCEDNPRLIPSLPDEISIQILARVPRIYYLNLKLVCRAWKETFVSSELFCVRKELGSMEEWLYILTKVNDDKLLWYALDPLSRRWQKLPPMPKVGFEDETKKGLISFPLRMWSMMGSSIRIVDVIMSWLGRRDALDWMPFCGCSIGAVDGCIYALGGFSRASAMKYVWQYDPIKNSWAEASPMSVGRAYCKTGILNNKLYVVGGVTRGRGGLSPLQSAEVYDPHTGMWSLLPSMPFARAQVLPTAFLADLLKPIATGMASYKGRLFVPQSLYCWPFFVDVGGEVYDPNLNSWLEMPIGMGEGWPARQAGTKLSVTVDDDLYALDPSNSLDSAKIKVYDYEGDTWKVAAGDVPIHDFTESESPYLL…	1	5.82	53640.4	Kelch	Plasma membrane and peroxisome (also possible: cytoplasm)
GmFBX169.2	Glyma.08G074400.2	MGNILNLNNSKTRRNDSHGVLQGESCKRQRLSPNSCEDNPRLIPSLPDEISIQILARVPRIYYLNLKLVCRAWKETFVSSELFCVRKELGSMEEWLYILTKVNDDKLLWYALDPLSRRWQKLPPMPKVGFEDETKKGLISFPLRMWSMMGSSIRIVDVIMSWLGRRDALDWMPFCGCSIGAVDGCIYALGGFSRASAMKYVWQYDPIKNSWAEASPMSVGRAYCKTGILNNKLYVVGGVTRGRGGLSPLQSAEVYDPHTGMWSLLPSMPFARAQVLPTAFLADLLKPIATGMASYKGRLFVPQSLYCWPFFVDVGGEVYDPNLNSWLEMPIGMGEGWPARQAGTKLSVTVDDDLYALDPSNSLDSAKIKVYDYEGDTWKVAAGDVPIHDFTESESPYLL…	1	5.82	53640.4	Kelch	Plasma membrane and peroxisome (also possible: cytoplasm)
GmFBX169.3	Glyma.08G074400.3	MGNILNLNNSKTRRNDSHGVLQGESCKRQRLSPNSCEDNPRLIPSLPDEISIQILARVPRIYYLNLKLVCRAWKETFVSSELFCVRKELGSMEEWLYILTKVNDDKLLWYALDPLSRRWQKLPPMPKVGFEDETKKGLISFPLRMWSMMGSSIRIVDVIMSWLGRRDALDWMPFCGCSIGAVDGCIYALGGFSRASAMKYVWQYDPIKNSWAEASPMSVGRAYCKTGILNNKLYVVGGVTRGRGGLSPLQSAEVYDPHTGMWSLLPSMPFARAQVLPTAFLADLLKPIATGMASYKGRLFVPQSLYCWPFFVDVGGEVYDPNLNSWLEMPIGMGEGWPARQAGTKLSVTVDDDLYALDPSNSLDSAKIKVYDYEGDTWKVAAGDVPIHDFTESESPYLL…	1	5.82	53640.4	Kelch	Plasma membrane and peroxisome (also possible: cytoplasm)
GmFBX169.4	Glyma.08G074400.4	MGNILNLNNSKTRRNDSHGVLQGESCKRQRLSPNSCEDNPRLIPSLPDEISIQILARVPRIYYLNLKLVCRAWKETFVSSELFCVRKELGSMEEWLYILTKVNDDKLLWYALDPLSRRWQKLPPMPKVGFEDETKKGLISFPLRMWSMMGSSIRIVDVIMSWLGRRDALDWMPFCGCSIGAVDGCIYALGGFSRASAMKYVWQYDPIKNSWAEASPMSVGRAYCKTGILNNKLYVVGGVTRGRGGLSPLQSAEVYDPHTGMWSLLPSMPFARAQVLPTAFLADLLKPIATGMASYKGRLFVPQSLYCWPFFVDVGGEVYDPNLNSWLEMPIGMGEGWPARQAGTKLSVTVDDDLYALDPSNSLDSAKIKVYDYEGDTWKVAAGDVPIHDFTESESPYLL…	2	5.82	53640.4	Kelch	Plasma membrane and peroxisome (also possible: cytoplasm)
GmFBX170	Glyma.08G088700.1	MEGFHPSMTSPFSYTFPISDAGTSNFSTTTTGTSYSTSTPWMNSRIWSKLPQRLLDRVLAFLPPPAFFRARCVCKRWYALLFSNTFLELYLQVSPHQHWFLFFKHHKTRKSYIYKNNNNNNGSSDGCGHIGAFEGYLFDPYEMSWYRIFFALVPSGFSPASSSAGLLCWVSDEAGPKTMLLSNPLIGSLTQLPPTLRPRLFPSIGLTIRPTCIDVTVAGDDMISPYAVKNLTSESFHIDGGGFYSLWGTTASLPRLCSLESGRMVYAEGKLYCMNCSPFSILAYDITSNTWFKIQAPMRRFLRSPNLVECKGKLLLVAAVEKSKLNVPKSLRVWSLQACGTMWVESERMPQQLYVQFAELEDGNGFECVGHGEFIVIMIRGTDKALLFDICRKRWQWIP…	0	8.6	49651.2		Nucleus and cytoplasm (also possible: chloroplast and peroxisome)
GmFBX171.1	Glyma.08G098000.1	MVLPQDLITEILLRLPVKSLVRFKSVCKSWLFLISDPRFAKSHFELAAALADRILFIASSAPELRSIDFNASLHDDSASVAVTVDLPAPKPYFHFVEIIGSCRGFILLHCLSHLCVWNPTTGVHKVVPLSPIFFNKDAVFFTLLCGFGYDPSTDDYLVVHACYNPKHQANCAEIFSLRANAWKGIEGIHFPYTHFRYTNRYNQFGSFLNGAIHWLAFRINASINVIVAFDLVERSFSEMHLPVEFDYGKLNFCHLGVLGEPPSLYAVVGYNHSIEMWAMKEYKVQSSWTKSIVISVDGFAIRSFFPVCSTKSGDIVGTNVIPGLMKCNDKGELQELRTYCDSPYPSEVAVYTESLFSLPCDSK*	1	6.38	40822.1		Peroxisome and cytoplasm (also possible: plasma membrane)
GmFBX171.2	Glyma.08G098000.2	MVLPQDLITEILLRLPVKSLVRFKSVCKSWLFLISDPRFAKSHFELAAALADRILFIASSAPELRSIDFNASLHDDSASVAVTVDLPAPKPYFHFVEIIGSCRGFILLHCLSHLCVWNPTTGVHKVVPLSPIFFNKDAVFFTLLCGFGYDPSTDDYLVVHACYNPKHQANCAEIFSLRANAWKGIEGIHFPYTHFRYTNRYNQFGSFLNGAIHWLAFRINASINVIVAFDLVERSFSEMHLPVEFDYGKLNFCHLGVLGEPPSLYAVVGYNHSIEMWAMKEYKVQSSWTKSIVISVDGFAIRSFFPVCSTKSGDIVGTNVIPGLMKCNDKGELQELRTYCDSPYPSEVAVYTESLFSLPCDSK*	1	6.38	40822.1		Peroxisome and cytoplasm (also possible: plasma membrane)
GmFBX171.3	Glyma.08G098000.3	MVLPQDLITEILLRLPVKSLVRFKSVCKSWLFLISDPRFAKSHFELAAALADRILFIASSAPELRSIDFNASLHDDSASVAVTVDLPAPKPYFHFVEIIGSCRGFILLHCLSHLCVWNPTTGVHKVVPLSPIFFNKDAVFFTLLCGFGYDPSTDDYLVVHACYNPKHQANCAEIFSLRANAWKGIEGIHFPYTHFRYTNRYNQFGSFLNGAIHWLAFRINASINVIVAFDLVERSFSEMHLPVEFDYGKLNFCHLGVLGEPPSLYAVVGYNHSIEMWAMKEYKVQSSWTKSIVISVDGFAIRSFFPVCSTKSGDIVGTNVIPGLMKCNDKGELQELRTYCDSPYPSEVAVYTESLFSLPCDSK*	0	6.38	40822.1		Peroxisome and cytoplasm (also possible: plasma membrane)
GmFBX172	Glyma.08G100500.1	MADCDDEHVNRIGDLPMNVIVSILQRLPFQDLVKTSVLARAWRYMWSSTPRREFRDDFFEKCNHLGYLETSAIITEALLLHTGPIHVFAVIPPPHYPIKLECLNKWILFLDLIYLLLNNFRFSVAATFRGFPSMIELHLFGIIFESGALESLISGCPLLTNLQLSYCSGFEHIDVSAPFLQFLMIEGDEVIKSICLKEPHDLILIQLFADGPGDNIDRAWVADLLEDSPNVERLFLGTSYIKCNSMAVELQQILDVFDYSNCYFNLLQDVKITVKTSYKPALDLIRLVLARSPALKILTFRVGLGLNRSDASVLLSISCDLLQMDRASPRAKVKFLYDDLSE*	2	5.12	38855.3	LRR+FBD	Peroxisome and cytoplasm
GmFBX173	Glyma.08G101200.1	MALNFSHRPIFSEDNLVSPMRMGIPEKSVVENCFDYGRDRSGGGASHDDILDLLPSDPFGMDISTTVTAITGWLEDLEIVDYGGYRRDELGASDGNYQLFAGLNFIWNNAMRFHASCVEEKRGFGESCSVRNDGAAAASNNFGFGSVNNYDEVSGLPATSGSGDVVRRGGGGGGGDELAPHPALSFSLGYLGLSDLLVVERVCKSLHSTVRGDPLLWRSIHVDQPLNERITDDVLLQLTNRAQGHLQCLSLVECTRITDDGLKRILEGNPKLTKLSVPGCTRLSIEGIVTILKAYNSMDTQGVKHLHIGGLYGVTQKHFEELRFLLGADSPLLPHSHKSHYYRRGNLYLSCDDDQAIDIEVCPRCQNLRLVYDCPAESCQGVEHTTQVCRACTLCIPRC…	1	5.33	49508.8		Cytoplasm, nucleus, and peroxisome
GmFBX174.1	Glyma.08G103400.1	MPSFVAEKKIFVEPNMCFTNLANHDRPTLTKNNHYVRSEALDDDDDGTSPILPGLPDDVSKHCLALVPRSNFPAMGGVCKRWRGFIRSKEFITVRKLAGMHEEWLYILTAGSEGKGSHWEVMDCLGHNRRSLPPMPGPAKAGFGVVVLNGKLLVMAGYSSIDGTASVSAEVYQYDSCLNSWSRLSSMNVARYDFACAEVDGLVYAVGGYGATGDSLSSAEVYDLDTDKWTPIESLRRPRWGCFACGFEGKLYVMGGRSSFTIGNSKFVDVYNPEKHGWCEMKNGCVMVTAYAVLEKKLFCMEWKNQRKLAIFNPEDNSWKMVPVPLTGSSSIGFRFGILDGKLLLFSLEEEPSYKTLLYDPNAAPGSEWHTSDIRPSGLCLCSVTIKA*	3	6.27	42921.1	Kelch	Cytoplasm, peroxisome, and nucleus
GmFBX174.2	Glyma.08G103400.2	MCFTNLANHDRPTLTKNNHYVRSEALDDDDDGTSPILPGLPDDVSKHCLALVPRSNFPAMGGVCKRWRGFIRSKEFITVRKLAGMHEEWLYILTAGSEGKGSHWEVMDCLGHNRRSLPPMPGPAKAGFGVVVLNGKLLVMAGYSSIDGTASVSAEVYQYDSCLNSWSRLSSMNVARYDFACAEVDGLVYAVGGYGATGDSLSSAEVYDLDTDKWTPIESLRRPRWGCFACGFEGKLYVMGGRSSFTIGNSKFVDVYNPEKHGWCEMKNGCVMVTAYAVLEKKLFCMEWKNQRKLAIFNPEDNSWKMVPVPLTGSSSIGFRFGILDGKLLLFSLEEEPSYKTLLYDPNAAPGSEWHTSDIRPSGLCLCSVTIKA*	3	6.26	41203	Kelch	Cytoplasm (also possible: nucleus and peroxisome)
GmFBX174.3	Glyma.08G103400.3	MPSFVAEKKIFVEPNMCFTNLANHDRPTLTKNNHYVRSEALDDDDDGTSPILPGLPDDVSKHCLALVPRSNFPAMGGVCKRWRGFIRSKEFITVRKLAGMHEEWLYILTAGSEGKGSHWEVMDCLGHNRRSLPPMPGPAKAGFGVVVLNGKLLVMAGYSSIDGTASVSAEVYQYDSCLNSWSRLSSMNVARYDFACAEVDGLVYAVGGYGATGDSLSSAEVYDLDTDKWTPIESLRRPRWGCFACGFEGKLYVMGGRSSFTIGNSKFVDVYNPEKHGWCEMKNGCVMVTAYAVLEKKLFCMEWKNQRKLAIFNPEDNSWKMVPVPLTGSSSIGFRFGILDGKLLLFSLEEEPSYKTLLYDPNAAPGSEWHTSDIRPSGLCLCSVTIKA*	3	6.27	42921.1	Kelch	Cytoplasm, peroxisome, and nucleus
GmFBX174.4	Glyma.08G103400.4	MPSFVAEKKIFVEPNMCFTNLANHDRPTLTKNNHYVRSEALDDDDDGTSPILPGLPDDVSKHCLALVPRSNFPAMGGVCKRWRGFIRSKEFITVRKLAGMHEEWLYILTAGSEGKGSHWEVMDCLGHNRRSLPPMPGPAKAGFGVVVLNGKLLVMAGYSSIDGTASVSAEVYQYDSCLNSWSRLSSMNVARYDFACAEVDGLVYAVGGYGATGDSLSSAEVYDLDTDKWTPIESLRRPRWGCFACGFEGKLYVMGGRSSFTIGNSKFVDVYNPEKHGWCEMKNGCVMVTAYAVLEKKLFCMEWKNQRKLAIFNPEDNSWKMVPVPLTGSSSIGFRFGILDV*	4	6.66	37786.2	Kelch	Cytoplasm and peroxisome (also possible: nucleus)
GmFBX174.5	Glyma.08G103400.5	MPSFVAEKKIFVEPNMCFTNLANHDRPTLTKNNHYVRSEALDDDDDGTSPILPGLPDDVSKHCLALVPRSNFPAMGGVCKRWRGFIRSKEFITVRKLAGMHEEWLYILTAGSEGKGSHWEVMDCLGHNRRSLPPMPGPAKAGFGVVVLNGKLLVMAGYSSIDGTASVSAEVYQYDSCLNSWSRLSSMNVARYDFACAEVDGLVYAVGGYGATGDSLSSAEVYDLDTDKWTPIESLRRPRWGCFACGFEGKLYVMGGRSSFTIGNSKFVDVYNPEKHGWCEMKNGCVMVTAYAVLEKKLFCMEWKNQRKLAIFNPEDNSWKMVPVPLTGSSSIGFRFGILDGKLLLFSLEEEPSYKTLLYDPNAAPGSEWHTSDIRPSGLCLCSVTIKA*	2	6.27	42921.1	Kelch	Cytoplasm, peroxisome, and nucleus
GmFBX174.6	Glyma.08G103400.6	MPSFVAEKKIFVEPNMCFTNLANHDRPTLTKNNHYVRSEALDDDDDGTSPILPGLPDDVSKHCLALVPRSNFPAMGGVCKRWRGFIRSKEFITVRKLAGMHEEWLYILTAGSEGKGSHWEVMDCLGHNRRSLPPMPGPAKAGFGVVVLNGKLLVMAGYSSIDGTASVSAEVYQYDSCLNSWSRLSSMNVARYDFACAEVDGLVYAVGGYGATGDSLSSAEVYDLDTDKWTPIESLRRPRWGCFACGFEGKLYVMGGRSSFTIGNSKFVDVYNPEKHGWCEMKNGCVMVTAYAVLEKKLFCMEWKNQRKLAIFNPEDNSWKMVPVPLTGSSSIGFRFGILDV*	3	6.66	37786.2	Kelch	Cytoplasm and peroxisome (also possible: nucleus)
GmFBX175	Glyma.08G104400.1	MRTRRGACYPGVVSRMCSNVRVTKKKSKDLHMHMHVPAGDSIIYSRKKQKKTPEKLAAGRYDFFESLPDDLVISIFCKLSSTATKPSDFVNVLITSKRLNRLALHSLVLSKASPRTFTIKAKYWCDSAHKFLKHCADAGNIEACYTLGMIRFYCLQNRGSGASLMAKAAINSHARALYALAVIQFNGSGGTKSDKDLRAGVALCARAAFLGHVDALRELGHCLQDGYGVRQNIAEGRRFLVQANARELAAVLSTGAAARTLLSWNLQPQQLRQGSGCPLLSDFGCNVPAPDVHPASLFMTEWFAAHGGSPGPGLRLCSNAGCGRPETRKHEFRRCSVCGEVNYCSRACQALDWKFRHKAECAPVERWLDEDGEDVGNDDGDGEVEVVMVDS*	2	9.12	42829.1	Sel1+zf-MYND	Nucleus
GmFBX176.1	Glyma.08G104800.1	MEEEEEGLAMLITHLHHFSHSLSPLFFTLHPPLLSHQLPRLSFFDIDDYSLDDFCGLVMAAGKSGSSRMLEPLKHPSKKSRRDRSLGKSSGRSSRDEAMEQQIWKKLPEDLFEPVIARLPIATFFCFRSVCQRWNSLLTSQSFSQHCAQVPQANPWFYTVTHEHANSGAMYDPSMKKWYHPTISTLPAELIVLPVASAGGLVCFLDIYRQNFYVCNPLTQSLKELPARSVRVGSRASVGMTVNGNSTSAGYKILLVGCDGEYEIYDSVTKSWSHPENMPADIKLPLSLNFRSQAVSIDSTLYFMHSDPEGIVLYDMATGVWTQYIIPAPLHLTDHMLAECDGRILLVGLLTKNAATCICIWELQKMTFLWKEVDRMPNVWCLDFYGKHVRMTCLGNKGL…	1	8.14	51288.3		Peroxisome, vacuole, and cytoplasm
GmFBX176.2	Glyma.08G104800.2	MEEEEEGLAMLITHLHHFSHSLSPLFFTLHPPLLSHQLPRLSFFDIDDYSLDDFCGLVMAAGKSGSSRMLEPLKHPSKKSRRDRSLGKSSGRSSRDEAMEQQIWKKLPEDLFEPVIARLPIATFFCFRSVCQRWNSLLTSQSFSQHCAQVPQANPWFYTVTHEHANSGAMYDPSMKKWYHPTISTLPAELIVLPVASAGGLVCFLDIYRQNFYVCNPLTQSLKELPARSVRVGSRASVGMTVNGNSTSAGYKILLVGCDGEYEIYDSVTKSWSHPENMPADIKLPLSLNFRSQAVSIDSTLYFMHSDPEGIVLYDMATGVWTQYIIPAPLHLTDHMLAECDGRILLVGLLTKNAATCICIWELQKMTFLWKEVDRMPNVWCLDFYGKHVRMTCLGNKGL…	2	8.14	51288.3		Peroxisome, vacuole, and cytoplasm
GmFBX177	Glyma.08G112900.1	MNQLVESSMNTQRVSRVQAPLVDSVSCYCKVDSGLKTVVGARKFVPGSKLCIQPDINPNAHRSKNSRRERTRVQPPLLPGLPDDLAIACLIRVPRVEHGKLRLVCKRWYHLLSGNFFYSLRRSLGMAEEWVYVIKRDRDGRISLHAFDPIYQLWQSLPPVPGEYSEALGFGCAVLSGCHLYLFGGRDPLKGSMRRVIFYNARTNKWHRAPDMLRKRHLFGSCVINNCLYVAGGECEGIQRTLRSAEVYDPNRNRWSFISEMTTAMVPFIGVVHNGTWFLKGLGSNRNVICESYSQETDTWTPVSNGMVNGWRNPSISLNGQLYALDCQDGCKLKVYDRASDSWKKFIDSKLHLGRSRALDAAALVPLNGKLCIIRNNMSISLVDVSSPNRRVESNPQLW…	2	9.71	49253.8	Kelch	Cytoplasm (also possible: nucleus)
GmFBX178	Glyma.08G127900.1	MDSLPDAILQCILSRITNARDVSSCNCVSKRWKDSTPYVRTLYFPRSSFDTPSSSSEGADNIIKRMVSRVVKLEELIVYNPFSSNGLASWLSLAGQTLLQLELRMENLADNQGFHESPSKLDYIGAAKNLESLKLWGVLMVRSPKWDVFPNLRNLEIIGARLEDPVLSVVLCSCPVLTSLLLLGCEGVRSLSIELPCLEQCKLDFYGRGDCSLTLTSPNIESLEVQGCSWIRVPETKHLRKLSISNSAGRVYMVDFGKLSALEYLCMRGIQWCWDAICKMLKLASEVKHLYMKVEFTGDYDALQPFPEIDFVDFFNSHQKLQKFDIHGAMFAALCQKNSLKHVDSGFVIPFLEEVVITVRSPLNAEQKMSTLESLLKYGKSLKRMVIKILEMKSCHSSA…	3	6.71	47620.3		Cytoplasm (also possible: peroxisome and nucleus)
GmFBX179	Glyma.08G134900.1	MAKAQQALPEELIVEILSWVPVKPLMRFKCVSKTWNSLIFHPTFVKLHLQRSSTNTHVLLTPEEEEDPPDDDEKVTDGLQRAATPCSVLRLLEENPSPAPHDDHYQFNDVYSFVGSCNGLICLRFFTVSGRGNFEYWVRFWNPATRITSQESPHLRLRRRDYMLLEDYVKFGFGYDDVSDTYKVVALVFNTKSQNWEVKVHCMGDTCWINILTCPAFPISRRLLDGHLVSGTVNWLAFRMLGIDYEWNNVTVHQLVIFSYDLKKETFKYLSMPDGVSQVPDYPPKIGVLKGCLSLSYTHRRRTHFVVWLMRQFGVEKSWTRLLNVSYLNFQLSPTNELDWLPTTPLCISENDDMMLLANCVYDEFVLHNRRDNRIDSIGSFDGKVPMCSYDYVPSLVLP…	0	5.96	46668.5		Cytoplasm (also possible: peroxisome and nucleus)
GmFBX180	Glyma.08G168500.1	MVGEEAKNISVTEGKDLISALPDPLVGAIISLLPNTEGVRTCVFSKRWKKAWMHMSHLNIDQVQMMKPFIQANLCGVHHKRCVDVPFQHQRVDPNENYDLDVIDKTERLIISVLNSHSHPLESCNIRHLPESCASGNVVLLMKKLLKEKNLKKLSMEQTDPIHWDILQNAPQGVKYHEMTIDLPFEIFSSFEELELKNYYLKTKPSSGDFAQVLKKLTFKNMMVDKDDWEGIMSYCLCLENLTIDNCMMEIIKINNPRLKFLRICRMEVIKIDVSAINLEIIEIDTVVCKPQKVTFETPKVHFLRSCFDAIGGQNDCWVRSKLLQSENILHACCSNKIPQGSTSSFANIFENLATLCIGLDLEKLNNAMSLYSTLKSCPMLQTLEINIQADDDAWDYHG…	2	5.36	60883.3	FBD	Cytoplasm (also possible: nucleus)
GmFBX181	Glyma.08G183100.1	MSFRSIVRDVRDSFGSLSRRSFDVRLTGHHRGKSQGSVQDLHDQPLVIQNSRWASLPPELLFDIIRRLEESENTWPARKHVVACAAVCQSWRNMCKDIVKSPEFCGKLTFPVSLKQPGPRDGIIQCFIKRDKSNLTYHLFLCLSPALLVENGKFLLSAKRTRRTTYTEYVISMDADNISRSSNTYIGKLRSNFLGTRFIICDTQPPYSSAHICPPMTGKTSRRFYSKKVSPKVPSGSYNIAQVTYELNVLGTRGPRKMHCVMHSIPASALDAGGTVPGQPELLPRPLEDSFRSISFSKSLDRSIEFSSSRFSEIGESIIEDDDGKMRPLVLKNKPPRWHEQLQCWCLNFRGRVTVASVKNFQLIAATQPPAGAPTPSQPAPPEHDKIILQFGKVGKDMF…	7	9.48	48059.3	TUB	Cytoplasm, mitochondrion, and nucleus
GmFBX182	Glyma.08G185900.1	MEPLPDAILQYILSHINNARDVAACNCVSKRWKDSMAYIRMLYFPRNSFDNPSLGESTDDIVKRMVSAVVRLEELVVYSPFSTSGLASWLSLVGMSLSQLELRMDYLAESQDSHESPSKLDCIGAARNLESLKLWGVLMMHSPKWDVFQNLRTLEIIGARLEEPVLTVVLQSCPYLRRLLLLGCEGVASISIDLPYLEQCKLDFYGPGNCSLTLSSPKIESLEVQGCSWIRVPETQHLRNLSISNSAGRVYMVDFGKLPALVFLSMRGIQWCWNAICKMLKLASEVKHIYMKVEFTGDYEALQSFPEIDFVDFFNNHPKLRKFDIHGAMFAALCQRNSLKHVDPGFLIPCLEEVVITVRSPLNAEQKMSTLESLLKYGKKLRTMVIKILQMKSSHSSAD…	3	6.56	47653.5		Cytoplasm (also possible: peroxisome)
GmFBX183	Glyma.08G192100.1	MGNMSCSFNQTDSVECCEAEIQKADSQESGPPLKKSKTEILASQNVDNCEMEESEDRLSDMPDCIIHHILSFMETKDAIQTCVLSKRWRYLWASVPCLNFSSKSFMRLVDFKKFVLWVLNHRDSSHVKLLVYYRFGVDYATDQGLLNKVIEYAASHGVEEIKINLRAKTAGRTSGSPPVEIPFSLFTCQSLKKLELKDCHPTNGSSSLLGCKSLDILHLEQFSMHPVAADFSNPFASLAELFGFTTLTTLHLNNFILCYTGTDCLDPFANCVHLKNLHLSEMSFKSDLNPKDFVISAPKLSNLNLMCNRFKCKIVVAAPQLSNFIYLYSTPCAFFEFRLPSMDGLVIDIHEPHDRLEKCRRRKKEETLHGLINMLQGHHNAEAVKLSFCTVKVTCGASA…	3	6.98	50672.4		Cytoplasm and nucleus
GmFBX184.1	Glyma.08G195400.1	MLVVKKMEEGQIENLPDIVLHDILSRLPEKDAARTSVLSKKWAEIWSTFPILSFTDTEIIEKFPHSRKDDLVGGKKKFINRVNETFLRFRNKGLVIKEFKLSINCFDLEDLSKDIDHWMKLASESGVGVLELCLHDEFEDDQCYILPTGIIEAESLYKLVLMGRIGVDQAFLNHSVKFLSLRVLSLWFIFSRDEQVIEHLISCCPLIEDITLHVCYAMNHGGLDGPLKYDTSWKQSISMLGLPKLKKVEVLGIQKVVIDAPSLEDFHFSPGAVDEPFEMSFGKCRNLRRLYLSSLDSLIITDNWFLDLFPKFPFLDSLKFSFCKMSETINISSAQLKVLELSNCSNLKEVNIDAPNLLSCEYSGGGASKPIISFLNSSSNLEVKAFIEIDFMEVGNLRE…	4	5.33	63355.6		Cytoplasm and nucleus
GmFBX184.2	Glyma.08G195400.2	MLVVKKMEEGQIENLPDIVLHDILSRLPEKDAARTSVLSKKWAEIWSTFPILSFTDTEIIEKFPHSRKDDLVGGKKKFINRVNETFLRFRNKGLVIKEFKLSINCFDLEDLSKDIDHWMKLASESGVGVLELCLHDEFEDDQCYILPTGIIEAESLYKLVLMGRIGVDQAFLNHSVKFLSLRVLSLWFIFSRDEQVIEHLISCCPLIEDITLHVCYAMNHGGLDGPLKYDTSWKQSISMLGLPKLKKVEVLGIQKVVIDAPSLEDFHFSPGAVDEPFEMSFGKCRNLRRLYLSSLDSLIITDNWFLDLFPKFPFLDSLKFSFCKMSETINISSAQLKVLELSNCSNLKEVNIDAPNLLSCEYSGGGASKPIISFLNSSSNLEVKAFIEIDFMEVGNLRE…	4	5.33	63355.6		Cytoplasm and nucleus
GmFBX184.3	Glyma.08G195400.3	MLVVKKMEEGQIENLPDIVLHDILSRLPEKDAARTSVLSKKWAEIWSTFPILSFTDTEIIEKFPHSRKDDLVGGKKKFINRVNETFLRFRNKGLVIKEFKLSINCFDLEDLSKDIDHWMKLASESGVGVLELCLHDEFEDDQCYILPTGIIEAESLYKLVLMGRIGVDQAFLNHSVKFLSLRVLSLWFIFSRDEQVIEHLISCCPLIEDITLHVCYAMNHGGLDGPLKYDTSWKQSISMLGLPKLKKVEVLGIQKVVIDAPSLEDFHFSPGAVDEPFEMSFGKCRNLRRLYLSSLDSLIITDNWFLDLFPKFPFLDSLKFSFCKMSETINISSAQLKVLELSNCSNLKEVNIDAPNLLSCEYSGGGASKPIISFLNSSSNLEVKAFIEIDFMEVGNLRE…	3	5.24	62990.1		Cytoplasm (also possible: nucleus)
GmFBX184.4	Glyma.08G195400.4	MLVVKKMEEGQIENLPDIVLHDILSRLPEKDAARTSVLSKKWAEIWSTFPILSFTDTEIIEKFPHSRKDDLVGGKKKFINRVNETFLRFRNKGLVIKEFKLSINCFDLEDLSKDIDHWMKLASESGVGVLELCLHDEFEDDQCYILPTGIIEAESLYKLVLMGRIGVDQAFLNHSVKFLSLRVLSLWFIFSRDEQVIEHLISCCPLIEDITLHVCYAMNHGGLDGPLKYDTSWKQSISMLGLPKLKKVEVLGIQKVVIDAPSLEDFHFSPGAVDEPFEMSFGKCRNLRRLYLSSLDSLIITDNWFLDLFPKFPFLDSLKFSFCKMSETINISSAQLKVLELSNCSNLKEVNIDAPNLLSCEYSGGGASKPIISFLNSSSNLEVKAFIEIDFMEVGNLRE…	3	5.24	62990.1		Cytoplasm (also possible: nucleus)
GmFBX185.1	Glyma.08G195600.1	MERDMISTLPKTILHDILSRMPEEDAVRTSVLSKSWAETWSTYPILYFSDTMIVGTFPRPWEDFLRKRKNFIDHVKRTLLRFHTQGLAIKQFRLIINFDLQYMSLDVDHWLKLASESGVQVLEICLPKGHEQDEKALDPCYILPTGIIEAKSLYKLVLMGGIRVDQAFLSHSVKFFSLRVLSLWSVLLEDEQAIEHLISCCPLIEDVTLKCCSVLNNGGIGGLLEPRTSRMQSISMNALPKLKKVDVQGIPEIIIIDAPSLEYFCFCPGGDVHSPFKMNFDKCRNLRVLYLWSLKSTTITDKWFLDLFTKFPFLECLKFVNCTMSETINISSAQLKVLELSNCSKLKELNLDAPNLLSCGYCGDGASKPIISFLKSSSQLEVNAQIDIDFMDLHYLREC…	2	6.04	62810.2		Cytoplasm (also possible: nucleus)
GmFBX185.2	Glyma.08G195600.2	MERDMISTLPKTILHDILSRMPEEDAVRTSVLSKSWAETWSTYPILYFSDTMIVGTFPRPWEDFLRKRKNFIDHVKRTLLRFHTQGLAIKQFRLIINFDLQYMSLDVDHWLKLASESGVQVLEICLPKGHEQDEKALDPCYILPTGIIEAKSLYKLVLMGGIRVDQAFLSHSVKFFSLRVLSLWSVLLEDEQAIEHLISCCPLIEDVTLKCCSVLNNGGIGGLLEPRTSRMQSISMNALPKLKKVDVQGIPEIIIIDAPSLEYFCFCPGGDVHSPFKMNFDKCRNLRVLYLWSLKSTTITDKWFLDLFTKFPFLECLKFVNCTMSETINISSAQLKVLELSNCSKLKELNLDAPNLLSCGYCGDGASKPIISFLKSSSQLEVNAQIDIDFMDLHYLREC…	3	6.04	62810.2		Cytoplasm (also possible: nucleus)
GmFBX185.3	Glyma.08G195600.3	MERDMISTLPKTILHDILSRMPEEDAVRTSVLSKSWAETWSTYPILYFSDTMIVGTFPRPWEDFLRKRKNFIDHVKRTLLRFHTQGLAIKQFRLIINFDLQYMSLDVDHWLKLASESGVQVLEICLPKGHEQDEKALDPCYILPTGIIEAKSLYKLVLMGGIRVDQAFLSHSVKFFSLRVLSLWSVLLEDEQAIEHLISCCPLIEDVTLKCCSVLNNGGIGGLLEPRTSRMQSISMNALPKLKKVDVQGIPEIIIIDAPSLEYFCFCPGGDVHSPFKMNFDKCRNLRVLYLWSLKSTTITDKWFLDLFTKFPFLECLKFVNCTMSETINISSAQLKVLELSNCSKLKELNLDAPNLLSCGYCGDGASKPIISFLKSSSQLEVNAQIDIDFMDLHYLREC…	3	6.04	62810.2		Cytoplasm (also possible: nucleus)
GmFBX185.4	Glyma.08G195600.4	MERDMISTLPKTILHDILSRMPEEDAVRTSVLSKSWAETWSTYPILYFSDTMIVGTFPRPWEDFLRKRKNFIDHVKRTLLRFHTQGLAIKQFRLIINFDLQYMSLDVDHWLKLASESGVQVLEICLPKGHEQDEKALDPCYILPTGIIEAKSLYKLVLMGGIRVDQAFLSHSVKFFSLRVLSLWSVLLEDEQAIEHLISCCPLIEDVTLKCCSVLNNGGIGGLLEPRTSRMQSISMNALPKLKKVDVQGIPEIIIIDAPSLEYFCFCPGGDVHSPFKMNFDKCRNLRVLYLWSLKSTTITDKWFLDLFTKFPFLECLKFVNCTMSETINISSAQLKVLELSNCSKLKELNLDAPNLLSCGYCGDGASKPIISFLKSSSQLEVNAQIDIDFMDLHYLREC…	3	6.04	62810.2		Cytoplasm (also possible: nucleus)
GmFBX186	Glyma.08G207700.1	MELISGLPEDVARDCLIRVSYQQFPTVASVCKLWKSEIHAPEFHRQRRSTKHTQKVIAMVQAHVEPGTGSTKRVKNPVYWLSVFEPETGNWSKIPPPPEFYSGLPMFCQLVSVGYDLVVLGGLDPNSWEASNSVFVYNFLSAKWRRGTDMPGGRRMFFSCASDSEGTVFVAGGHDNEKNALRSALAYDVSSDRWVVLPDMAAERDECKGVFSRGRFVAVGGYPTETQGRFVKSAEAFDPATRSWSEVKDFLDCATCPRTFVDGGDDEGVFLCSGEDLIALRGDTWQKMASLPGEIRNVSYVGAFDGTLVLIGSSGYGEVHVAYAFDVKSCNGRKLESPEGFRGHVQTGCVLEI*	0	5.6	38915.9	Kelch	Cytoplasm (also possible: peroxisome)
GmFBX187	Glyma.08G210700.1	MWSNLPLDILANIFSFLSPDSLARARSAYPIATTTSSWFLALPIRNHRPYCYAHNPVIDKWHQLSLPIPSIRPIGPIGSLLLLRVTNSTTLQLGLCNPFTREFRHLPRLHVARTNPAVGVVTTSESSNPNRDDDDVRFPSFKVYVAGGMSEAAQGGGATYETKVEMYDSRFDTWRIVGSTPVEFAVRLTVWTPNENVCIGETLYWVTSARVYSVMGFDVGRNRWRELGVPMAEKLEFATLVPRNGALGLVGGTCGGSACIWELNEGDKWCLVDKVPLELGLRLLGEKRIWESVKCVGNEDAICLYRDIGYGMVICKKVVGEIMGRWEWVWVDGCGYTKGKQVHNCPIRGALVHPSLASSLIF*	1	8.26	40294.5	Kelch	Cytoplasm, nucleus, and plasma membrane
GmFBX188	Glyma.08G219800.1	YPWSLSNINNLLDDVLGEIFIRLPFRSTNTCKCVCKRWLGLISSHFPTQFVSRQHSLFQTYLTFLSPYQLMLSFFSPDSDMNSLTQKALLPPDMLIRGNVCGCSKGLFLYCIHRYNMGQGYFVYDPLTRECTHIPSFLEADQEKRLCVVGFLSQSLNSTRCFWVVIMNSFILRLNSFKIEVFLLKGKDLETNNCVSCKRICFCSHWMLSFAFRGNLYFMGSIGIFVFNPISLFCKFINYLEGVDAMNTMSFGYLGCFGGTLRIADIGNNDLRVWELILSRTWNLMLEYKCKAKSHIG*	0	8.75	34270.1		Cytoplasm, plasma membrane, peroxisome, and nucleus
GmFBX189	Glyma.08G221300.1	MEESEGSGSGNNQSYSSSSSSSGSAISNMAQDYLFTILLLLPIDAILSLSMTCKRFRALSSSHTLWRSLCKRDFGSTCVDSLLNSSNNNQHHHFPWMRLYKQVSLMDSVCCHKLLVSDLDFPAARASHSLNFVSDCLVLFGGGCEGGRHLDDTWVAYIGNDFRRMLKWQTVHSGIPSGRFGHTCVEMGDCLVLFGGIDDRGNRQNDTWLGHVMFSENNGVTFSWKMLAVGNVAPPPRGAHAACSIDEKRMIIHGGIGLNGLRHTLTCIGRSRTILFGGRGLGYEVLDDVWLLDTYQGYQKWVQIVYDLQSIPDGVSLPRVGHTATLVLGGRLLIYGGENSYRHRKDDFWVLDISAIPYPPCSITQQITVSSKKVLTRMWKRWKSSGHAANSRSFHRACA…	2	7.92	48808.6	Kelch	Peroxisome (also possible: cytoplasm)
GmFBX190	Glyma.08G224700.1	MEKNKNSRDEGIGKVPEDVVIEILVRGGIREWEQISCVKKQWASLFRCDCECFWQAALSFYYPHQLPLPPPPTWPVPLPNNSKRRFIALYISQHIFASDPPHEILGHTYLFLKDQLQPSIMPPHSGILHGTIIDQFIACGKSRDVAHELASRIWLAVVDNLDQNHHSFSLLKRLAHEGDVFLPYPYTRSVKVQWRLFEKLFTDFRDCFNHVDYYDMLGCAKSRFHPIPSAWLGY*	2	7.18	27218.3		Cytoplasm and nucleus
GmFBX191	Glyma.08G229700.1	MVRKMSGAPVLPRELIVEILSWLPVKALMRFRYVSETWNSLIFDPTFVKLHLERSPKNTHVLLEFQAIYDRDVGQQVGVAPCSIRRLVENPSFTIDDCLTLFKHTNSIFGSCNGLVCMTKCFDVREFEEECQYRLWNPATGIMSEYSPPLCIQFKDNNNTYYPWKCGFGFDDSSDTYKVVALLCDIKSQTKEIKVHCLGDTCWRKTSNFPAFPVLGEGHFACGTVNWLALRVSSFHYLWENVTIDHIDQLVIFSYDLMYETYTYLSMPEGLLEVPRMEPYFGVLKGCLCLSLDHMKTHCVVWLMREFGVENSWTKLLNVNYEQLLNHDRPLCMSQDEDVVLLTSYAGARFVLYNRRYNRSERMEHFKNKFSFYCYDYVQSLVSPHRN*	0	6.19	45249.1		Golgi apparatus (also possible: plasma membrane and extracellular space)
GmFBX192.1	Glyma.08G242000.1	MILTKQYRCIHSASCQCTKGHLSEDVIFLVFHNLNWNPKLIATLSCVCKWFDDLAKRVLWKEFCRTRAPKMLCDLQSNGSHIVDGNWRALGKLLIYCSGCTKGGLFNSIQIPGHFVYQTRFSRTSGKSFLLPQCRTDVLYVSDPCEHLDQGEEGDVGFFRGIFKSFATSKVRKMLINKGAKLHPTEVCPYCKAKLWSMLQAKMIPQSASCRLGSYDDCIEYYVCLNGHMLGICTLLPLSDSEEASELE*	3	8.52	28059.7		Cytoplasm (also possible: nucleus)
GmFBX192.2	Glyma.08G242000.2	MILTKQYRCIHSASCQCTKGHLSEDVIFLVFHNLNWNPKLIATLSCVCKWFDDLAKRVLWKEFCRTRAPKMLCDLQSNGSHIVDGNWRALGKLLIYCSGCTKGGLFNSIQIPGHFVYQTRFSRTSGKSFLLPQCRTDVLYVSDPCEHLDQGEEGDVGFFRGIFKSFATSKVRKMLINKGAKLHPTEVCPYCKAKLWSMLQAKMIPQSASCRLGSYDDCIEYYVCLNGHMLGICTLLPLSDSEEASELE*	3	8.52	28059.7		Cytoplasm (also possible: nucleus)
GmFBX192.3	Glyma.08G242000.3	MILTKQYRCIHSASCQCTKGHLSEDVIFLVFHNLNWNPKLIATLSCVCKWFDDLAKRVLWKEFCRTRAPKMLCDLQSNGSHIVDGNWRALGKLLIYCSGCTKGGLFNSIQIPGHFVYQTRFSRTSGKSFLLPQCRTDVLYVSDPCEHLDQGEEGDVGFFRGIFKSFATSKVRKMLINKGAKLHPTEVCPYCKAKLWSMLQAKMIPQSASCRLGSYDDCIEYYVCLNGHMLGICTLLPLSDSEEASELE*	2	8.52	28059.7		Cytoplasm (also possible: nucleus)
GmFBX192.4	Glyma.08G242000.4	MILTKQYRCIHSASCQCTKGHLSEDVIFLVFHNLNWNPKLIATLSCVCKWFDDLAKRVLWKEFCRTRAPKMLCDLQSNGSHIVDGNWRALGKLLIYCSGCTKGGLFNSIQIPGHFVYQTRFSRTSGKSFLLPQCRTDVLYVSDPCEHLDQGEEGDVGFFRGIFKSFATSKVRKMLINKGAKLHPTEVCPYCKAKLWSMLQAKMIPQSASCRLGSYDDCIEYYVCLNGHMLGICTLLPLSDSEEASELE*	1	8.52	28059.7		Cytoplasm (also possible: nucleus)
GmFBX193.1	Glyma.08G243300.1	MASEEVLKAVFPFLDSVDLASCMGVCTQWKDIASDDFFWKCLCAKRWPSICKRPNPSTLTYYNLYKTFHKRQHHRTLLPLRISFDDLEFFIDIWAENTLLFSEVVPGSVLQAGFKIPASGGCNVLKFQLEGSKYKMTFPVEHRFTIPSGQNQNVSVSVMVGRKDSNKVARIVTKSTVDCIVVTKSMFGYIDRSLHRAMGFDYLDISPCYPFVSRIRAWISLLFMEDKNEDLMDVFAIQMNFCDVANSKEEVLWLLDMLDWK*	1	6.93	30083.9		Cytoplasm and peroxisome (also possible: plasma membrane)
GmFBX193.2	Glyma.08G243300.2	MASEEVLKAVFPFLDSVDLASCMGVCTQWKDIASDDFFWKCLCAKRWPSICKRPNPSTLTYYNLYKTFHKRQHHRTLLPLRISFDDLEFFIDIWAENTLLFSEVVPGSVLQAGFKIPASGGCNVLKFQLEGSKYKMTFPVEHRFTIPSGQNQNVSVSVMVGRKDSNKVARIVTKSTVDCIVVTKSMFGYIDRSLHRAMGFDYLDISPCYPFVSRIRAWISLLFMEDKNEDLMDVFAIQMNFCDVANSKEEVLWLLDMLDWK*	1	6.93	30083.9		Cytoplasm and peroxisome (also possible: plasma membrane)
GmFBX193.3	Glyma.08G243300.3	MASEEVLKAVFPFLDSVDLASCMGVCTQWKDIASDDFFWKCLCAKRWPSICKRPNPSTLTYYNLYKTFHKRQHHRTLLPLRISFDDLEFFIDIWAENTLLFSEVVPGSVLQAGFKIPASGGCNVLKFQLEGSKYKMTFPVEHRFTIPSGQNQNVSVSVMVGRKDSNKVARIVTKSTVDCIVVTKSMFGYIDRSLHRAMGFDYLDISPCYPFVSRIRAWISLLFMEDKNEDLMDVFAIQMNFCDVANSKEEVLWLLDMLDWK*	1	6.93	30083.9		Cytoplasm and peroxisome (also possible: plasma membrane)
GmFBX194	Glyma.08G251600.1	MENQTETLPRDLIREILLRLPVKSVLKCKRVCKTWLSLISDPKFGISHYDLAAAPCHRLVFKSKGFLVNSIDVDAPLFMNSAELNFLSTPPSPPHGAAHHHNNHKYIILGSYRGILLLYFLFHYDLILWNPSIGVHQPLTYFKFDFTTIAIRSYGFGYDSSTNNHCLVLIILDESEDDDDDDDDDDDDDDDCMVEIRVCSFESASSVSYKDIFFPYHYINNKFYAGSFFNEALHWLVLTDDEDVPVIVAFDLIQRSLSDTIPLFDHFTVEKYKVQSFGVMGGCLSVCCLVQGCATAEIWMMKEYKVQSSWTKYMVIPIYKIPNYHFSPICITKDGHILGSNTGRRLEKRNHKGELLEFLTYAGGGDWCCFNLLSAMYRESLLLPSDIIGEPSEDDQE*	1	4.98	45394.7		Peroxisome, cytoplasm, and plasma membrane
GmFBX195	Glyma.08G251700.1	MNPTFSHDLIVEILLRLPIKSLLRFKCVCKSWLSFISDPHFVKSHLVVAPTNQTLLDYDFSICPNPSGMHIWGIKFFSCKTNSEGRKLRVTLGIH*	0	9.3	10885.9		Extracellular space (also possible: nucleus)
GmFBX196	Glyma.08G251800.1	MENHTLPMDLMREILLRLPVRSVSRFKCVCKSWLSIISDPQFGNSHYDLAAAPSHRLILRSKCYSLEVQSIDTDAPPDTCSAAMYLLLPLQSPPPKPNDYDNYDGLPNRAKILGFILLYYEMSRDLIMWNPLTRFRKRSLNFENMLTHRFLYGFGYDTSTDDYLLIMIPFHWKTEIQVFSFKTNSRNRKMIKLNVPYQGIGSKFSIGSLLNETLHWLVFSKDKWVDVIIAFDLIKRSLSEIALFDHLTKKKYEMFSLRVIGGCLSVSCSDQDWAMTEIWIMKEYKVQSSWTKSFVIPTYGFSPICITKDGGILGSNMRERLEKHNDKGELLEHLACVAAAGEEYYCANQDQQSAMYRESQLFPNVSWETSEDHQQ*	1	6.79	43509.1	FBA	Cytoplasm (also possible: nucleus and peroxisome)
GmFBX197	Glyma.08G252200.1	GVEALSVRAATKDEEEWRKSMKTHTHTLPLPPELIREILLSLPVNSLLQCKRVCKAWLSLISDPQFFISHYVLAVGLILLYYDRSCDLILWNPSIGVHRISPKFKCGLTLVYLYGFGYDTSSDDYLLILIGLLDEYKYDYYDDEFYPLIPSMRLFIGWFSLRRRFSEIPLFDHSTMEKYELCSLRVMGGCLSVCCSVRGCATDEIWAMKEYKVDSSWTKSIVIPNNGFSPICITKDGGIIGSKEVED*	2	5.59	28315.9		Plasma membrane (also possible: extracellular space)
GmFBX198.1	Glyma.08G252300.1	MKKHTQTLPLELIREVLLRLPVRSVLRFRCVCKSWLSLISDPQFRISHYDLAAAPTHRLLLRSNNFYIESVDIEAELEKDSSAVHLILPPSSPPRHRFEYDYYADSHDKPDILGSCRGLILLYYPRNSDHIIWNPSLGVQKRLPYLAYDVTFCPLYGFGYDPSTDDYLLIVIGLHDSEHYKYDTDGSEDDECKGKCQIFSFKTDSWYIVDIFVPYKDLGGKFRAGSLFGDILHWLVFSKDKKVPVILAFDLVQRSFSEIPLFDNFAMEKYEVDSLRRVMGGCLSVSCSVHDGATDEIWVMKEYKVQSSWTRSVVIPSSGFSPICINKDGGILGSNICGRLEKLNDKGELLEHLIYGGEQCLCSARLQSAVYRESLLSLHSVIGVTRIGVTRKDDHEETT…	2	5.76	46137.6		Golgi apparatus (also possible: plasma membrane, cytoplasm, and nucleus)
GmFBX198.2	Glyma.08G252300.2	MKKHTQTLPLELIREVLLRLPVRSVLRFRCVCKSWLSLISDPQFRISHYDLAAAPTHRLLLRSNNFYIESVDIEAELEKDSSAVHLILPPSSPPRHRFEYDYYADSHDKPDILGSCRGLILLYYPRNSDHIIWNPSLGVQKRLPYLAYDVTFCPLYGFGYDPSTDDYLLIVIGLHDSEHYKYDTDGSEDDECKGKCQIFSFKTDSWYIVDIFVPYKDLGGKFRAGSLFGDILHWLVFSKDKKVPVILAFDLVQRSFSEIPLFDNFAMEKYEVDSLRRVMGGCLSVSCSVHDGATDEIWVMKEYKVQSSWTRSVVIPSSGFSPICINKDGGILGSNICGRLEKLNDKGELLEHLIYGGEQCLCSARLQSAVYRESLLSLHSVIGVTRIGVTRKDDHEETT…	3	5.76	46137.6		Golgi apparatus (also possible: plasma membrane, cytoplasm, and nucleus)
GmFBX198.3	Glyma.08G252300.3	MKKHTQTLPLELIREVLLRLPVRSVLRFRCVCKSWLSLISDPQFRISHYDLAAAPTHRLLLRSNNFYIESVDIEAELEKDSSAVHLILPPSSPPRHRFEYDYYADSHDKPDILGSCRGLILLYYPRNSDHIIWNPSLGVQKRLPYLAYDVTFCPLYGFGYDPSTDDYLLIVIGLHDSEHYKYDTDGSEDDECKGKCQIFSFKTDSWYIVDIFVPYKDLGGKFRAGSLFGDILHWLVFSKDKKVPVILAFDLVQRSFSEIPLFDNFAMEKYEVDSLRRVMGGCLSVSCSVHDGATDEIWVMKEYKVQSSWTRSVVIPSSGFSPICINKDGGILGSNICGRLEKLNDKGELLEHLIYGGEQCLCSARLQSAVYRESLLSLHSVIGVTRIGVTRKDDHEETT…	1	5.76	46137.6		Golgi apparatus (also possible: plasma membrane, cytoplasm, and nucleus)
GmFBX199	Glyma.08G253600.1	MDCVGHSSESRSGVCVAQSVENGGFGGGGRCCKQASPPRSGGSRNTSPMSRAGSRNTSPSRQKVVKTKPRGLDEETLATFGKVVHADIQMEDNIWAMLPEDLLHEILARVPPFLIFRLRLVCKRWNSLLQDSSFLKFHSSVPSHGPCLLTFWKNMQTPQCSVFSLPLKAWYRIPFTFLPPWAFWLVGSSGGLVCFSGHDGLTFKTLVCNPLTQTWRALPSMHYNQQRQLVLVVDRVDRSFKVIATSDIYGDKSLPTEVYDSKIDSWTVHQIMPAVNLCSSKMAYCDSRLYLETLSPLGLMMYRLDTGHWEHIPAKFPRSLLDGYLVAGTQKRLFLVGRIGLYSTLQSMRIWELDHNKITWVEISRMPPKYFRALLRLSAERFECFGQDNLICFTSWNQG…	1	9.08	49758.4		Peroxisome (also possible: cytoplasm)
GmFBX200	Glyma.08G259900.1	MKKVDRFLNSDILIEILSHVPAKDLLSLKLVSKEWHRLISSRCFMEAQVQRTKEEALTGFIFQEKFMWCNEDIKTISYISVEENTKGGGGSKVKQKVFDFLPEDVVMMASCKGLVCSRSCFPSEEPFIYVCNPSNKEWVKLEWPWPITHYDCLRSMTIALAFDYDPSKGFVEKFKLVRVKLVEVEGDEEDEDEEEDGEGEGELFLTFELYPAEKGAWKTSNEICQCYSKMVNNGGIYIGGVMHWLNGDRVLTFNVQNELSWLVPAPVPASEFMAVPEACIGESEGRLSYVFVSEQGVHVWCLEDYYDYKWAIVYCKPLEEIEGEWPQFFMNLRSHVLERVNGPWVNPLAFKDGILLMKVCVSLYLFDVKNNSMTEVCSIQDLKSQCMLNPTVIAHSLSL…	0	4.85	46388.4		Cytoplasm (also possible: nucleus and peroxisome)
GmFBX201	Glyma.08G260800.1	MAAAASPVLPQELIVEILSWLPVKPLMRFRCVSKAWYSLIFHPSFIKLHLQRLPKNTHVLLTFDNYECVTCFTPCSIRRLLENPSSTVIDGCHRFKYYNFVFGVCNGLVCLFDSSHKDGFEEYRIRIWNPATRIMSEDFPRLRLHSNDCKVVNYRRACEYTKFGFGYDDLSDTYKVVVILLYGKSQQREVRVRCLGDPCWRKILTCPAFPILKQQLCGQFVDDTVNWLALRRPGSDYQWETVAINELVIFSYDLKKETYGYVLMPDGLSEVPVVEPCLGVLKGCLCLSHDQRRTHFVVWLTREFGVERSWTRLLNVSYEHFRNHGCPPYYRFVTPLCMSENEDVLLLANDEGSEFVFYNLRDNRIDRIQDFDSYKFSFLSHDYVPSLVLPYKN*	0	7.8	46065.2		Plasma membrane, Golgi apparatus, extracellular space, cytoplasm, and peroxisome
GmFBX202	Glyma.08G284600.1	MATFKDEKEEEEAPMHVDILEAIFSHVPLIHLVPASHVSNSWKRAVSTSLRHVKPAKPWLTVHTQSPRAPHVTTTFAYDPRSREWFQIHAPSPNHTTALRSSHSTLLYTLSPREFTFSLDPLKLAWHHARPPRVWRTDPTVARVGTKIILAGGACDFEDDPLAVEAYDAESHAWLRCEPMPGILKGSTASTWLTVAVAGDKMHVTEKNSGVTCSFDCGTMTWQGPFNLRPDQSVFHCVTGTIRGRLMVAGLVGDAENVKEVKLWEVKGGLGLGLGLGFEEIGAVPKEMVVKLVMGEGDCCCCWGVAGSIEVNWIGDYVYFQNRMEPEEMVVCEVVNGRCEWGSVRNVTVNDVSRMGRMVFSGGHVGLEDLKRAVKDNCMFVEKK*	0	6.25	42582.8		Cytoplasm (also possible: nucleus and peroxisome)
GmFBX203.1	Glyma.08G312700.1	MENNTDKLSSLPELLCLFIISLLPFKDAVRTCILSKYWLHIWKNSPKIEFSENFDGNFIGRFEPFSSIKARRSVFMKFLKLWLDFRKEGDVEKFSLKFSKPKNDHREIIEGCIAFVTQHGVKELELDFSDPFWEEEVIPNKREALFELPKLAYENKPNIESLKLSSCSFRENDLSNWQALKEVTFGWMEVTLDAMTIVLSNCKMIESLVLNKCWNLSHFEIGSEALSLKRLVVDKCSFRNALFKVSAPNLCFFKYFGKLCFFEMKNTLAIEEAHLHFYLGYDNVGTGARVLYDLVKDLYNARVLTVCPYLIQVICTGEKIRMERDMNARHLILRMNMLRCELRAVSFFLLSCPMLECLTFELGSEIILPDYQAMWIDSDEEQDDLPLWIDSDEDQDDQA…	5	4.78	61414.6	FBD	Plasma membrane and extracellular space
GmFBX203.2	Glyma.08G312700.2	MENNTDKLSSLPELLCLFIISLLPFKDAVRTCILSKYWLHIWKNSPKIEFSENFDGNFIGRFEPFSSIKARRSVFMKFLKLWLDFRKEGDVEKFSLKFSKPKNDHREIIEGCIAFVTQHGVKELELDFSDPFWEEEVIPNKREALFELPKLAYENKPNIESLKLSSCSFRENDLSNWQALKEVTFGWMEVTLDAMTIVLSNCKMIESLVLNKCWNLSHFEIGSEALSLKRLVVDKCSFRNALFKVSAPNLCFFKYFGKLCFFEMKNTLAIEEAHLHFYLGYDNVGTGARVLYDLVKDLYNARVLTVCPYLIQVICTGEKIRMERDMNARHLILRMNMLRCELRAVSFFLLSCPMLECLTFELGSEIILPDYQAMWIDSDEDQDDQAMWMDNDFENYDDD…	4	4.94	59858	FBD	Plasma membrane and extracellular space
GmFBX204	Glyma.08G348900.1	METQDKISALPDEVLGHILSFLSTQEAISTSLVSKRWQPLWLSIPILDLDDITFIQNGKSYSSFFNFAFGSLLARNVQQPLKLARLRFNSCGYDNNFPYSHFKIWVNAVIQRGLEHLQIEMPRPFELPNIILNCKTLVVLKLYRFRVNALGLVHLPALKTLHLDNFTMLETWHLAKVLHECPILEDLRANNMFFYNKSDVVEFQIMPKLVKAEIKVNFRFEIPLKVASNVEYLRFFIKPDTECFPVFHNLIHLEVSFWFVVRWNLVFEMIKHCPKLQTFVLFLPLESFPPMVWTFPQIVPECISSKLRRCTIMNYKGKKYELQFAKYILQNSRALQSMTIHNKRVRNTYFANPQDKIRILQELAMCPKSSTTCKILFKS*	1	9.35	44518.5	FBD	Cytoplasm and nucleus
GmFBX205	Glyma.08G350400.1	MSLAEYLSYVPDDLIVEILSRLPVKDLMRFRCVCKTWKSIIFDPSFVKKHLERSSKKIHLIITREEVLYDGFDYDYGDAYAIPYSINQLFENPSSDVDEDDYYQLNGYWIIGSCNGLVCLGGYHGEEDTIYEYWVQFWNPATRMKSRKSPRLHVNPCCQGFDPSNSIGFGFLYDDLSAIYKVVSVLSNCRSKKTEVWVYNLGGNCWTNIFSCPNFPILRQNGRLVNGTINWLAIDMSSSHYEERNDIIDPLVIFSVDLQKDTYKYLLLPKGLDQIPDNDQLRIVELRDRLCLYHDRNATHFVVWQMKEFGVEKSWTLLMKVTYNHLQIPYPPDRPLLPFCISENGEVLMLVNNDVLNMTFYNRRNNRVEVIPIPNNNAWWQATNYIPSLVSPFQN*	1	5.45	46169.7		Cytoplasm (also possible: nucleus)
GmFBX206	Glyma.08G351300.1	MSPMVDRISSLPDTLLCHILSFLPTKEAIATTSLLSKRWSPLWLSVSTLRFNDQCYLQNKDTYFRFLQLVYTVMLSRDVAQPIQRFYLACMSSLCDTSMVNTWVTTVIQRKVQRLELSLPSTINLPCCILTSTTLVVLKLSGLTVNRVSSSPVDLPSLKALHLRRVHFLELRWLLQILSACPLLEDLLIRSLHVTNFSSDEQLKRLPKLVRADISDSFIYIPLTGFYHVEFLRTEVAWNLFFDKNHTFFNLSYLELKFICQFHDWDWLIKLLHQCPNLQILVIDKENGFTKTSVDENWVYPRFVPKGLSSKLKRCCVRNYEGQEGELQFARYIMQNARVLGALTICSTTSSNPEAKLQMIKKLSTCPRISVTCELSFE*	2	8.87	43681.2	FBD	Cytoplasm, peroxisome, and plasma membrane
GmFBX207	Glyma.08G351400.1	MEDRISNLPDAVLCHILSFLPTKQSIVTSILSKRWKALWRSVPALHFEESLMDNNNDIETHARFVQSVYAFTLSRDMDQPFRRFHLVSRSFLCNPVNVIAWVSAALQRRVENLCLSLTPLTKMVLPSALFSCKTLVVLKLIGGLNRNPFPLDFKSVDLPLLTTLHLQSFILERRDMAELLRGSPNLEYLFVGHMYFSGPEARFERLPKLLRATIAFGHVPLEVVNNVQFLRIDWMEHKEEANLIPEFQNLTHLELGYSECTRDWVDVLEVIQRCPNLQILDIDMGSIDMTTRDDEGADWPFPRSVPSSISLHLKTCFIRCYGGSKGELRFARYIMRNARHLRTMKISTYASRQQKFNMLKKLSLCPRRSRICKLSFKSFK*	2	9.31	44037.4	FBD	Cytoplasm and peroxisome (also possible: nucleus)
GmFBX208	Glyma.08G352900.1	MAKETFPIELIVEILSWLPVKPLIRFRCVSKTWKSLIFHPIMVKLHLQRSSKNPHVLLTFEDNNRNNDNCYSFAATCSIRRLLENPSSTVEDGCYQFNDKNHFVVGVCNGLVCLLNSLDRDDYEEYWVRFWNPATRTMFEDSPRLSLHWRKYKTGRNDWVCGYPRCGFGYDGLSDTYKVVIILSNVKLQRTEVRVHCVGDTRWRKTLTCPVFPFMEQLDGKFVGGTVNWLALHMSSSYYRWEDVNVNEIVIFSYDLNTQTYKYLLLPDGLSEVPHVEPILGVLKGCMCLSHEHRRTHFVVWQMMDFGVEKSWTQLLNVSYQHLQVHDFPSCPMIPLCMTENNDLFLLANNEGEEFVVYNRKDNRVQCTEGFKNGKFSFFSYDYVQSLVFPYPN*	0	6.67	46103.8		Golgi apparatus, plasma membrane, and extracellular space
GmFBX209	Glyma.08G353000.1	MPNASLLPEELIAEILSWVPVKALMQFRCVSKTWNSLILHPTFVKLHLHRSSKNSHILVMYKDINAEDDKLVACVAPCSIRHLLENPSSTVDHGCHRFNANYLVSGVCNGLVCLRDSFAGHEFQEYWFRFWNPATRVMSIDSPPLRLHSSNYKTKWYHVKCALGYDDLSETYKVAVVLSDIKSQKMEVRVHCLGDTCWRKILTCLDFHFLQQCDGQFVNGTVNWLALRKLSSDYIWRYELVIFSYDMKNETYRYLLKPDGMSEVSFPEPRLGILKGYLCLSCDHGRTHFVVWLMREFGVEKSWTQLLNVSYEHLQLDQFPFPSTSMIPLCMSEDEDVMLLASYGRKEFVLVNKRDNRMDDIGGFDGKYYWPYSYDYVPSLVLPYRN*	0	6.72	45033.9		Cytoplasm (also possible: nucleus)
GmFBX210.1	Glyma.08G356100.1	MMTDITNLSTDLIELILSLLPIPTLIRASTVCKLWHSIISSSSFSTLSNHLKQPWFFLHGIHNISSKNNQSFAFDPSSNTWFLLPTPQHHHQSQYQSNTSFIGTSSFFFITAPNFLYTPILHPSWHPTPPLHFPRINPLLGVFHDAKDQNFGHHPKFIVVGGVKFIGNLVDIEDRLDVEIYDPLVGSWELGPPLPPDFRSGNSSSSLSSALFRGKFYVFGIYSCFVSSFDLHKRVWSDVHTLRPRHEVVFSFLVACREMLVLAGVCNFPHGSSSFVLWKVDERTMWFTQIDVMPHDLLCSLFDGDEDDKFASLKCVGLGDLIYVFNEDYHRMYPACVCEIDGESGRCVWRRVPQLPSLMSRFHKVVSFCSTVSLYSILGERQLPGLQY*	1	6.35	44168.6		Peroxisome, plasma membrane, cytoplasm, and nucleus
GmFBX210.2	Glyma.08G356100.2	MMTDITNLSTDLIELILSLLPIPTLIRASTVCKLWHSIISSSSFSTLSNHLKQPWFFLHGIHNISSKNNQSFAFDPSSNTWFLLPTPQHHHQSQYQSNTSFIGTSSFFFITAPNFLYTPILHPSWHPTPPLHFPRINPLLGVFHDAKDQNFGHHPKFIVVGGVKFIGNLVDIEDRLDVEIYDPLVGSWELGPPLPPDFRSGNSSSSLSSALFRGKFYVFGIYSCFVSSFDLHKRVWSDVHTLRPRHEVVFSFLVACREMLVLAGVCNFPHGSSSFVLWKVDERTMWFTQIDVMPHDLLCSLFDGDEDDKFASLKCVGLGDLIYVFNEDYHRMYPACVCEIDGESGRCVWRRVPQLPSLMSRFHKVVSFCSTVSLYSILGERQLPGLQY*	2	6.35	44168.6		Peroxisome, plasma membrane, cytoplasm, and nucleus
GmFBX211.1	Glyma.09G010600.1	MSDHLPREVVTDILSRLPAKSLLRFRSTSKSWKSLIDSQHFNSVHLSRSLSLTSNTTLILRLDSDLYQTNFPTLDPPLFLNHPLMCYSNNITLLGSCNGLLCISNVADDIAFWNPSLRQHRILPSLPLPRRRLHPDTTLFAARVYGFGFDHTSPDYKLVRISYFVDLQDRSFDSQVKLYTLRANAWKTLPSMPYALCCARTMGVFVGNSLHWVVTRKLEPDQPDLIVAFDLTHEIFTELPLPDTGGVGGGFEIDVALLGDSLCMTVNFHNSKMDVWVMREYNRGDSWCKLFTLEESRELRSFKCLRPLGYSSDGNKVLLEHDRKRLCWYDLGKKEVTLVRIQGLPNLNEAMICLGTLVTPYFLPRQICRKSPTLGCQRRRDDFLSQGFKLTL*	1	8.78	44853.8	FBA	Peroxisome, chloroplast, cytoplasm, and nucleus
GmFBX211.2	Glyma.09G010600.2	MSDHLPREVVTDILSRLPAKSLLRFRSTSKSWKSLIDSQHFNSVHLSRSLSLTSNTTLILRLDSDLYQTNFPTLDPPLFLNHPLMCYSNNITLLGSCNGLLCISNVADDIAFWNPSLRQHRILPSLPLPRRRLHPDTTLFAARVYGFGFDHTSPDYKLVRISYFVDLQDRSFDSQVKLYTLRANAWKTLPSMPYALCCARTMGVFVGNSLHWVVTRKLEPDQPDLIVAFDLTHEIFTELPLPDTGGVGGGFEIDVALLGDSLCMTVNFHNSKMDVWVMREYNRGDSWCKLFTLEESRELRSFKCLRPLGYSSDGNKVLLEHDRKRLCWYDLGKKEVTLVRIQGLPNLNEAMICLGTLVTPYFLPRQICRKSPTLGCQRRRDDFLSQGFKLTL*	2	8.78	44853.8	FBA	Peroxisome, chloroplast, cytoplasm, and nucleus
GmFBX212	Glyma.09G019400.1	MRMRENTPRETTRVQPPLLSGLPDDLAIACLIRVPRIEHRKLHLVCKRWHRLLSEDFFYSLRKSLGMAEEWLYVIKADRAGRISVHAFDPIYQLWQPLPPVPGDFPEAMWVGSAVLSGCHLYLFGGVDLEGSRSIRRVIFYNVCTNKWHRAPDMLQKRNLFRSCVINNCLFVAGGELEGIQMTRSAEVYDPSQNRWSFISEMRTSMVPLFGFVHNGTWFFKGNEIGSGNSMCEAYSPETDTWTPVTNGMVNGRGNDCISLNGQLYALGCPDGCKLTVYDRATDSWKKLIDSKLHVDKFPSLVAVAPVSLNGKLCIIRHNMSISLVDVSSPNQQLESNPQDLWENIAGKAQHIRRSLVRKLWSTIARRDFSKVALFAVRCYKPENKISPDNISYAAKETG…	1	9.02	45688.6	Kelch	Cytoplasm (also possible: plasma membrane)
GmFBX213	Glyma.09G032600.1	MDVRGDGIFPDEVVIQILARLPVKSLFRFKTVCKLWYRLSLDKYFIQLYNEVSRKNPMILVEISDSSESKTSLICVDNLRGVSEFSLNFLNDRVKVRASCNGLLCCSSIPDKGVFYVCNPVTREYRLLPKSRERHVTRFYPDGEATLVGLACDSAYRKFNVVLAGYHRMFGHRPDGSFICLVFDSELNKWRKFVSFQDDHFTHMNKNQVVFVNNALHWLTASSTYILVLDLSCEVWRKMQLPYDLICGTGNRIYLLDFDGCLSVIKISEAWMNIWVLKDYWKDEWCMVDKVSLRCIRGMVPGIFPISQTGECVFLATHKQILVYHRKTQVWKEMYSVKYSSTLPLWFSAHAYRSTMFSCN*	1	8.87	41915.8		Cytoplasm (also possible: nucleus)
GmFBX214.1	Glyma.09G056100.1	MEWDSNSDLSDDEAVSFMLNDDDDDAVGPLPFPVLQTAPCGFVVTDAVEPDHPIIYVNAVFEMVTGYRAEEVLGRNCRFLQCRGPFAKRRHPLVDSTVVSEIRRCLDEGVEFQGELLNFRKDGSPLMNRLRLTPIYGEDEITHVIGIQFFTEANIDLGPLPGSTIKESTKSSDRFHSVLSSLNPVPVGDRNVTRGICGIFQLSDEVLSLKILARLTPRDIASVGSVCRHLYELTKNEDLWRMVCQNAWGSETTRVLETVPGARRLGWGRLARELTTLEAAAWRKLTVGGAVEPSRCNFSACAVGNRVVLFGGEGVNMQPMNDTFVLDLNSSNPEWQHVQVSSPPPGRWGHTLSCVNGSRLVVFGGCGTQGLLNDVFVLDLDAKPPTWREISGLAPPLPR…	1	5.42	66749.1	Kelch+PAS_9	Cytoplasm and nucleus
GmFBX214.2	Glyma.09G056100.2	MEWDSNSDLSDDEAVSFMLNDDDDDAVGPLPFPVLQTAPCGFVVTDAVEPDHPIIYVNAVFEMVTGYRAEEVLGRNCRFLQCRGPFAKRRHPLVDSTVVSEIRRCLDEGVEFQGELLNFRKDGSPLMNRLRLTPIYGEDEITHVIGIQFFTEANIDLGPLPGSTIKESTKSSDRFHSVLSSLNPVPVGDRNVTRGICGIFQLSDEVLSLKILARLTPRDIASVGSVCRHLYELTKNEDLWRMVCQNAWGSETTRVLETVPGARRLGWGRLARELTTLEAAAWRKLTVGGAVEPSRCNFSACAVGNRVVLFGGEGVNMQPMNDTFVLDLNSSNPEWQHVQVSSPPPGRWGHTLSCVNGSRLVVFGGCGTQGLLNDVFVLDLDAKPPTWREISGLAPPLPR…	2	5.42	66749.1	Kelch+PAS_9	Cytoplasm and nucleus
GmFBX215	Glyma.09G075900.1	MAATISPSSPNYHASISNTTINNLFDDSLTEIFCKLPCKSLFTCKSVSKRWLTLISNPNFHSLFLTHQHTLFQKTQALGEDLDQPSFILKPYNALVITPNSPSLQLGPLENHLSLSFLGPNFEPTNIVPQLRSVLKFVFACSNGLLVYGNPRPRHRCIYHIRNPLTKDSLELPCALTLCDHAGVLVGFTCDPYYHLETDKTKNAKVSIFSASQRRFRVVRIPAFSDTRSAFDVEVFYSETGKWKNFLVSCPKGFACGFFLTASSVEHEGKLYFMGGGRVLVYDPYENERVASVIELPRGFGEAYRGCLGVSCGTLQLSEFPISPSSAFEAYSGRVWELKHCGKGEETTTTTTTWELVHEFCLPEVVGPGFEELKANESENVKGCSRILAFHPYVRDTVF…	0	8.06	50154.7		Chloroplast, cytoplasm, and peroxisome
GmFBX216.1	Glyma.09G102300.1	MENNTDKLSSLPELLCLFIISLLPFKDAVRTSILSKHWLHIWKYSPKIEFSENFDGNCIDRFEPFSSIKARRSAFMKFIKLWLDFRKVGEVEKFSLKFSKPNNDHREIIEECVTFVTQHGVKELELDFSDPFWEEEVIPNKRKALFELPKLAYGNKPNIESLKLSSCSFRENYLSNWQALKEVTFGWMEVTLDAMTIVLSNCKMIESLVLHKCWNLSHFEIGSEALSLKRLVVDKCSFRNALFKVSAPNLCFFKYFGKLCFFEMKNTLAIEEAHLHFYLGYDNVGTGARVMYDLVKDLYNARVLTVSPYLIQVILTGEKRRMEHDMNARHLILRMNMLRCELRAVSFFLLSCPMLECLTFELGSEIILPDYQAMWIDSDEEQDDLPLWIDSDEDQDDQA…	5	4.96	61672.8	FBD	Plasma membrane, extracellular space, and Golgi apparatus
GmFBX216.2	Glyma.09G102300.2	MENNTDKLSSLPELLCLFIISLLPFKDAVRTSILSKHWLHIWKYSPKIEFSENFDGNCIDRFEPFSSIKARRSAFMKFIKLWLDFRKVGEVEKFSLKFSKPNNDHREIIEECVTFVTQHGVKELELDFSDPFWEEEVIPNKRKALFELPKLAYGNKPNIESLKLSSCSFRENYLSNWQALKEVTFGWMEVTLDAMTIVLSNCKMIESLVLHKCWNLSHFEIGSEALSLKRLVVDKCSFRNALFKVSAPNLCFFKYFGKLCFFEMKNTLAIEEAHLHFYLGYDNVGTGARVMYDLVKDLYNARVLTVSPYLIQVILTGEKRRMEHDMNARHLILRMNMLRCELRAVSFFLLSCPMLECLTFELGSEIILPDYQAMWIDSDEDQDDQAKWMDNDFEDYDDD…	4	5.17	60116.2	FBD	Plasma membrane, extracellular space, and Golgi apparatus
GmFBX217.1	Glyma.09G116200.1	MHSLLWEAIITKIVAKRMKRRNKKRNLRKKYYEDWSSIPSLPLKAVRRRFSVKCRKKIHRRKKELKKKNFADWSSLPRGILEMVAERLTFIDCLSISKVCTSWNRVLGEELPRWQRHGFPWLLVSDQQNKEIRTCISILENRVWELELSEAYGKYCWGSFCDWLIMVKKIDNFHLEVNLLNPFSGRQISLPLIWNFYHKMVHSGLPSENNFICMLLHSQYCELAFWVPGANSWRKHKLTGEPFEDAVFCNGSFYLLADGFNIWQIDVRSIYSSISKGDDDFGTQSKIETQFLEVQRPEILQEGIILHNHHDYQILRYLVESCGELLLVCRYFSTKQDAVLETLKFEVYSLDFCQLSWKKVEDLGDQMIFLGKCSSTSFSAMELGAGIRNSIFFCNDPIV…	1	8.48	55500.8	DUF295	Mitochondrion (also possible: cytoplasm and chloroplast)
GmFBX217.2	Glyma.09G116200.2	MHSLLWEAIITKIVAKRMKRRNKKRNLRKKYYEDWSSIPSLPLKAVRRRFSVKCRKKIHRRKKELKKKNFADWSSLPRGILEMVAERLTFIDCLSISKVCTSWNRVLGEELPRWQRHGFPWLLVSDQQNKEIRTCISILENRVWELELSEAYGKYCWGSFCDWLIMVKKIDNFHLEVNLLNPFSGRQISLPLIWNFYHKMVHSGLPSENNFICMLLHSQYCELAFWVPGANSWRKHKLTGEPFEDAVFCNGSFYLLADGFNIWQIDVRSIYSSISKGDDDFGTQSKIETQFLEVQRPEILQEGIILHNHHDYQILRYLVESCGELLLVCRYFSTKQDAVLETLKFEAWQ*	2	9.19	41432.1		Mitochondrion (also possible: cytoplasm and nucleus)
GmFBX218	Glyma.09G130100.1	MEPKAIVFEPGSAVYFIIYGGSWFSGTIIGCVDSDRFLVQYRRNSVESTVVSLHQLRLLPPPESHREFKSGDKVVVFHDHRWRDGHVTADLVNGRFVVSFRDSEEMMLPKEQLRDRISELPDTVLLHILNFMDTKDAVKTSVLFNRWKNFCKALSLGYSVP*	1	7.02	18517.3	Agenet	Extracellular space, vacuole, plasma membrane, and ER
GmFBX219	Glyma.09G130200.1	MAFWKEQLRADHQWINHSWVPPIKDHNNRDRISELPDSILLHILNFMNTESAVQTCVLSKRWKDLCKRLISLAYCPDPYLLKKRGVGRFMKFATWVLSRRDDAYSLLNLTLHLCWTEPELLDKVTKYALLHDVRQLTMELYSGFRPDLESLPLIFCCHSLTSLKLCINGMNYPLIILPKSLHLPALKSLHLQGFNFTATGNDSAEPFSNCYVLNTLVLRFCSLHNDARVLCISNSTLSILTILEGQTYQIVLSTPNLSSFTIRGSSSLQLFSTCNLSFLGEVNIDVSWDGHWAEKSSIISSNIVRWLVVLAYVKKLSFSRYAFQIILHDFSNPISMRPEPPSFVRLESLKVIKLLSANVSDEKVNTVVEYLLRDSPMARVEILGEY*	1	8.42	44215.4		Cytoplasm (also possible: peroxisome and nucleus)
GmFBX220	Glyma.09G139100.1	MKIQEVRKRNKKDDKDNISEFPDHVLLHIMSLMDTKSAVRTCVLSKRWKDLCKRLTNLTFSSSIGSCKHSMIQFLSWILSIRDHSYSLLNLSIDNHKAYIKPEVIDCVVKYALFHNVQQLKLVSCTETEPNLEPLTSIFCSQSLKSLELAIILDTLGLIFPKSLHMHALKSLNLSYVRFTTGENGDVEPFSNCHVLNTLVLRHCSFYNDQQILCISNPALSSLTIYEGKAYQISLATPNLNSFTLKGSISHQLFSTCNLSFLREVNIFIYGDGSSWNGKSSIIIKWLQVLANVKILTFTLRAFRVILQDLSNPSSTQPPCFVRLESLKVKKQLFTSMPDEDVNKVVEYLLQNTPMAKVDVITNA*	2	8.86	41314.1		Cytoplasm and nucleus
GmFBX221	Glyma.09G139700.1	MNEGLNLSKDDRDKISEMPDNILLHMMNFMDTREAVQTCVLSKRWNNLWKRLTSLLFNSSKFGSVVKIINFLYMFLSDRDDSISLSTVYLDLSQRPRDSTSCLGFLITHAYDWECLNRLMKYAVSHNCQRLSIKILFYCKFEVDPVIFSCPSLISLRLSFTPFGTNCKLPKSLQLPVLKTLYLHHVCFTASDNGCAELFSTCFLLNTLVLERCSLDQYAEVICISNSNLSCLILDNAMEDADTIVLSTPKLSLLTIKDDFCRNKYSSTCNLSFLEKVYVDASGYNEDSSEHLSWLQLVTNIKEMILSADTISFIRKGLEVLDSVRIQPPGFVNLESLVVKRDSFDFISDEEVNCVVRFLLQNSIQTLDEEKTVNITYTNSLFKYLGKTVLEYDNLETLT…	2	5.13	45899.9		Peroxisome, cytoplasm, and plasma membrane
GmFBX222	Glyma.09G139800.1	MKEELNLSKDDWDKISELPDNILLHMMNFMDTREAVQTCVLSKRWNNLWKRLTSLLFNSSEFESVFKFNKFLSKFLSDRDDSISLLNVDLDFRPPHEIACLSDCTLYYLGFLGRPRFELEPLNRLMEYAVSRNCQRFSINVGFDCRLDVDPVCFCPSLTILRLSFTPYGANCKLPKSLQLPVLKTLYLHHVGFTASDNGCAEPFSTCFLLNTLVLECCYLDVDAKVICISNSNLSCLVLDNKFEVADEIVLSTPKLRLLTIKDDCCMNKFSSTCNLSFLEKVYIDVISYDEHSSVHLSWLQLVSNIKEMILSADTIRLIRRVLEVFDSVRIHSPGFVNLETLVVKRDALDLISDEEVNWIVRFLLQNSILSLDKEKTLKVIYTNTLLKIQIW*	2	5.4	45242.6		Cytoplasm (also possible: peroxisome and nucleus)
GmFBX223	Glyma.09G139900.1	SSTEGKESEGKLVVKMKEELFLPKDDRDKISELPDNILLHMMDFMDTREAVQTCVLSKRWNNLWKRLSTLLFNTSKFESVFKINKFLCRFLSDRDDSISLLNVDLDVGPPIELELYLSGVLYRPPIELELLHRIMEYAVSHNCQRFTINTGIGFKFEVVTVIFFCPSLTNLRLSCGTPLGRTCKLPKSLQLPVLETLHLHSVFFTASDNGCAEPFSKCFLLNTLVLKRCVLDEHAEVICISNSNLSCLVLDNTLKGAGTIVLSTPKLRLLTIQDYACRNKYSTTCNLSFL*	1	6.95	32927.4		Cytoplasm (also possible: nucleus and peroxisome)
GmFBX224	Glyma.09G140100.1	MASVIEGEDDRDRISELPISVLLHILEFMNTKDAVQTCVLSKPWKDLCKRLTTLAFNSTHFRSDIKPNFENFVSWLMLSRHSFVSLLNLDVFLLCLSEVKLLDLVMEYAVLHNVQHLTIDLILETNDFSNRLISYFEFHSLASACLSLKFLRLSGSYLDPTLKLPKTLQLPALETLHLDFICFTSTDNDCAEPFSNCNSLNTLVLNSCSLHGDARVLCIYNSNLSRLNLDFTWEEDAYKIVLSTPNLSSVVAISFNYHQLSSLCNLSFLEEVNIDAGCLRFTPYSIIISWLQVFFNVKKLTISSLSVDIIIR	1	5.23	35524.1		Peroxisome, cytoplasm, and plasma membrane
GmFBX225	Glyma.09G140200.1	MESVEGREAEGKLVEKRQRRSKRIGKDKSDRISELPDSVLLHIIEFMDTKSGVQTCVLSKRWKDLWKSLTNLSFDYSYFRRISYFKKFVSQILSTRDHSISLLNLDIRLHRSSQSFLKRVMKYVELHNTQQLTIHIALSMLEVEFPAFKVLCSSLSFLRLFHENYYRPFFKFPKSLRLPALKSLHLKNVCFTASDNDCAEPFSTYNLLNTLVLKNCCLYDDAKVLCISNSNISSLNLNLYHPYKKPYKIVLSTPNLNFLTIIGHGGHHISSTCNHLFLEEVNIRGKSPALLRWLQHFANTKKLTLSVSTIESILPALSNPNLVETQPPCFARLESLKVIMVDTSMISNEAVNRMVQYLLQYSPLTRVVVTKG*	4	9.51	42871.9		Cytoplasm and nucleus
GmFBX226.1	Glyma.09G141100.1	MEGKETEGMLKMTTDKRQQKRSRSDREEERDRLSELPDCVVLHIMEFMDTKYAVQTCVLSKRWKDLWKRLTYLGFNTTLFKNVVKFNKFVSRVLSGRDGSVSLLNLEFTCRGMAEPKLFNRLMKYAVLHNVQQFTVSLNLSFRQSFEFRPYIFSCESLTFLKLSFNSFDTSIVALPGSLNMPALKSLQLEAVSFTARDNDYAEPFSTCNVLNTLILDGCSLHKDAKFLSISNSSLSSLTISGSFEGGAYKIALSTPNLSSLTVTGHNNHTISSACNLSFLEEVTIDTLGYTLFPNTDLLIISWLQVLTNVKILRLYSGTLLTILRDISNPVSVSTQPPCFVQLKSLILANQPSADISFEQLKRAVEYLLQNSPQRRID*	4	8.69	42737.2		Cytoplasm (also possible: nucleus and peroxisome)
GmFBX226.2	Glyma.09G141100.2	MEGKETEGMLKMTTDKRQQKRSRSDREEERDRLSELPDCVVLHIMEFMDTKYAVQTCVLSKRWKDLWKRLTYLGFNTTLFKNVVKFNKFVSRVLSGRDGSVSLLNLEFTCRGMAEPKLFNRLMKYAVLHNVQQFTVSLNLSFRQSFEFRPYIFSCESLTFLKLSFNSFDTSIVALPGSLNMPALKSLQLEAVSFTARDNDYAEPFSTCNVLNTLILDGCSLHKDAKFLSISNSSLSSLTISGSFEGGAYKIALSTPNLSSLTVTGHNNHTISSACNLSFLEEVTIDTLGYTLFPNTDLLIISWLQVLTNVKILRLYSGTLLTILRDISNPVSVSTQPPCFVQLKSLILANQPSADISFEQLKRAVEYLLQNSPQRRID*	3	8.69	42737.2		Cytoplasm (also possible: nucleus and peroxisome)
GmFBX226.3	Glyma.09G141100.3	MEGKETEGMLKMTTDKRQQKRSRSDREEERDRLSELPDCVVLHIMEFMDTKYAVQTCVLSKRWKDLWKRLTYLGFNTTLFKNVVKFNKFVSRVLSGRDGSVSLLNLEFTCRGMAEPKLFNRLMKYAVLHNVQQFTVSLNLSFRQSFEFRPYIFSCESLTFLKLSFNSFDTSIVALPGSLNMPALKSLQLEAVSFTARDNDYAEPFSTCNVLNTLILDGCSLHKDAKFLSISNSSLSSLTISGSFEGGAYKIALSTPNLSSLTVTGHNNHTISSACNLSFLEEVTIDTLGYTLFPNTDLLIISWLQVLTNVKILRLYSGTLLTILRDISNPVSVSTQPPCFVQLKSLILANQPSADISFEQLKRAVEYLLQNSPQRRID*	4	8.69	42737.2		Cytoplasm (also possible: nucleus and peroxisome)
GmFBX226.4	Glyma.09G141100.4	MEGKETEGMLKMTTDKRQQKRSRSDREEERDRLSELPDCVVLHIMEFMDTKYAVQTCVLSKRWKDLWKRLTYLGFNTTLFKNVVKFNKFVSRVLSGRDGSVSLLNLEFTCRGMAEPKLFNRLMKYAVLHNVQQFTVSLNLSFRQSFEFRPYIFSCESLTFLKLSFNSFDTSIVALPGSLNMPALKSLQLEAVSFTARDNDYAEPFSTCNVLNTLILDGCSLHKDAKFLSISNSSLSSLTISGSFEGGAYKIALSTPNLSSLTVTGHNNHTISSACNLSFLEEVTIDTLGYTLFPNTDLLIISWLQVLTNVKILRLYSGTLLTILRDISNPVSVSTQPPCFVQLKSLILANQPSADISFEQLKRAVEYLLQNSPQRRID*	3	8.69	42737.2		Cytoplasm (also possible: nucleus and peroxisome)
GmFBX226.5	Glyma.09G141100.5	MEGKETEGMLKMTTDKRQQKRSRSDREEERDRLSELPDCVVLHIMEFMDTKYAVQTCVLSKRWKDLWKRLTYLGFNTTLFKNVVKFNKFVSRVLSGRDGSVSLLNLEFTCRGMAEPKLFNRLMKYAVLHNVQQFTVSLNLSFRQSFEFRPYIFSCESLTFLKLSFNSFDTSIVALPGSLNMPALKSLQLEAVSFTARDNDYAEPFSTCNVLNTLILDGCSLHKDAKFLSISNSSLSSLTISGSFEGGAYKIALSTPNLSSLTVTGHNNHTISSACNLSFLEEVTIDTLGYTLFPNTDLLIISWLQVLTNVKILRLYSGTLLTILRDISNPVSVSTQPPCFVQLKSLILANQPSADISFEQLKRAVEYLLQNSPQRRID*	4	8.69	42737.2		Cytoplasm (also possible: nucleus and peroxisome)
GmFBX226.6	Glyma.09G141100.6	MEGKETEGMLKMTTDKRQQKRSRSDREEERDRLSELPDCVVLHIMEFMDTKYAVQTCVLSKRWKDLWKRLTYLGFNTTLFKNVVKFNKFVSRVLSGRDGSVSLLNLEFTCRGMAEPKLFNRLMKYAVLHNVQQFTVSLNLSFRQSFEFRPYIFSCESLTFLKLSFNSFDTSIVALPGSLNMPALKSLQLEAVSFTARDNDYAEPFSTCNVLNTLILDGCSLHKDAKFLSISNSSLSSLTISGSFEGGAYKIALSTPNLSSLTVTGHNNHTISSACNLSFLEEVTIDTLGYTLFPNTDLLIISWLQVLTNVKILRLYSGTLLTILRDISNPVSVSTQPPCFVQLKSLILANQPSADISFEQLKRAVEYLLQNSPQRRID*	4	8.69	42737.2		Cytoplasm (also possible: nucleus and peroxisome)
GmFBX227.1	Glyma.09G141200.1	MEGKETEGMLKMTTDKRQQKRSRSDREEERDRLSELPDCVVLHIMEFMDTKYAVQTCVLSKRWKDLWKRLTYLGFNTTLFNNVVKFNKFVSRVLSGRDGSVSLLNLEFTRRGMAEPKLFNRLMKYAVLHNVQQFTVSLNLSFRQSFEFRPYIFSCESLTFLKLSFNSFDTSIVALPGSLNMPALKSLQVEAVSFTARDNDYAEPFSTCNVLNTLILDGCSLHKDAKFLSISNSSLSSLTISGSFEGGAYKIALSTPNLSSLTVTGHNNHTISSACNLSFLEEVTIDTLGYTLFPNTDLLIISWLQVLTNVKILRLYSGTLLTILRDISNPVSVSTQPPCFVQLKSLILANQPSADISFEQLKRAVEYLLQNSPQRRID*	4	8.74	42762.2		Cytoplasm (also possible: nucleus)
GmFBX227.2	Glyma.09G141200.2	MEGKETEGMLKMTTDKRQQKRSRSDREEERDRLSELPDCVVLHIMEFMDTKYAVQTCVLSKRWKDLWKRLTYLGFNTTLFNNVVKFNKFVSRVLSGRDGSVSLLNLEFTRRGMAEPKLFNRLMKYAVLHNVQQFTVSLNLSFRQSFEFRPYIFSCESLTFLKLSFNSFDTSIVALPGSLNMPALKSLQVEAVSFTARDNDYAEPFSTCNVLNTLILDGCSLHKDAKFLSISNSSLSSLTISGSFEGGAYKIALSTPNLSSLTVTGHNNHTISSACNLSFLEEVTIDTLGYTLFPNTDLLIISWLQVLTNVKILRLYSGTLLTILRDISNPVSVSTQPPCFVQLKSLILANQPSADISFEQLKRAVEYLLQNSPQRRID*	3	8.74	42762.2		Cytoplasm (also possible: nucleus)
GmFBX227.3	Glyma.09G141200.3	MEGKETEGMLKMTTDKRQQKRSRSDREEERDRLSELPDCVVLHIMEFMDTKYAVQTCVLSKRWKDLWKRLTYLGFNTTLFNNVVKFNKFVSRVLSGRDGSVSLLNLEFTRRGMAEPKLFNRLMKYAVLHNVQQFTVSLNLSFRQSFEFRPYIFSCESLTFLKLSFNSFDTSIVALPGSLNMPALKSLQVEAVSFTARDNDYAEPFSTCNVLNTLILDGCSLHKDAKFLSISNSSLSSLTISGSFEGGAYKIALSTPNLSSLTVTGHNNHTISSACNLSFLEEVTIDTLGYTLFPNTDLLIISWLQVLTNVKILRLYSGTLLTILRIYLLSN*	3	8.81	37528.2		Cytoplasm (also possible: nucleus and peroxisome)
GmFBX227.4	Glyma.09G141200.4	MEGKETEGMLKMTTDKRQQKRSRSDREEERDRLSELPDCVVLHIMEFMDTKYAVQTCVLSKRWKDLWKRLTYLGFNTTLFNNVVKFNKFVSRVLSGRDGSVSLLNLEFTRRGMAEPKLFNRLMKYAVLHNVQQFTVSLNLSFRQSFEFRPYIFSCESLTFLKLSFNSFDTSIVALPGSLNMPALKSLQVEAVSFTARDNDYAEPFSTCNVLNTLILDGCSLHKDAKFLSISNSSLSSLTISGSFEGGAYKIALSTPNLSSLTVTGHNNHTISSACNLSFLEEVTIDTLGYTLFPNTDLLIISWLQVLTNVKILRLYSGTLLTILRIYLLSN*	4	8.81	37528.2		Cytoplasm (also possible: nucleus and peroxisome)
GmFBX228.1	Glyma.09G141300.1	MEGKETEGMLKMTTDKRQQKRSRSDREEERDRLSELPDCVVLHIMEFMDTKYAVQTCVLSKRWKDLWKRLTYLGFNTTLFNNVVKFNKFVSRVLSGRDGSVSLLNLEFTRRGMAEPKLFNRLMKYAVLHNVQQFTVSLNLSFRQSFEFRPYIFSCESLTFLKLSFNSFDTSIVALPGSLNMPALKSLQLEAVSFTARDNDYAEPFSTCNVLNTLILDGCSLHKDAKFLSISNSSLSSLTISGSFEGGAYKIALSTPNLSSLTVTGHNNHTISSACNLSFLEEVTIDTLGYTLFPNTDLLIISWLQVLTNVRILRLYSGTLLTILRDISNPVSVSTQPPCFVQLKSLILENQPSADISFEQLKRAVEYLLQNSPQRRID*	4	8.59	42862.2		Cytoplasm (also possible: nucleus)
GmFBX228.2	Glyma.09G141300.2	MEGKETEGMLKMTTDKRQQKRSRSDREEERDRLSELPDCVVLHIMEFMDTKYAVQTCVLSKRWKDLWKRLTYLGFNTTLFNNVVKFNKFVSRVLSGRDGSVSLLNLEFTRRGMAEPKLFNRLMKYAVLHNVQQFTVSLNLSFRQSFEFRPYIFSCESLTFLKLSFNSFDTSIVALPGSLNMPALKSLQLEAVSFTARDNDYAEPFSTCNVLNTLILDGCSLHKDAKFLSISNSSLSSLTISGSFEGGAYKIALSTPNLSSLTVTGHNNHTISSACNLSFLEEVTIDTLGYTLFPNTDLLIISWLQVLTNVRILRLYSGTLLTILRDISNPVSVSTQPPCFVQLKSLILENQPSADISFEQLKRAVEYLLQNSPQRRID*	3	8.59	42862.2		Cytoplasm (also possible: nucleus)
GmFBX229.1	Glyma.09G141400.1	MEGKETEGMLKMTTDKRQQKRIRSDREDERDRLSELPDCVVLHIMEFMDTKYAVQTCVLSKRWKDLWKRLTYLGFNTTLFNNVVKFNKFVSRVLSGRDGSVSLLNLEFTRCGMAEPKLFNRLMKYAVLHNVQQFTVSLNLSFRQSFEFRPYIFSCESLTFLKLSFNSFDTSIVALPGSLNMPALKSLQLEAVSITARDNDYAEPFSTCNVLNTLILDGCSLHKDAKFLSISNSSLSSLTISGSFEGGAYKIALSTPNLSSLTVTGHNNHTISSACNLSFLEEVTIDTLGYTLFPNTDLLIISWLQVLTNVKILRLYSGTLLTILRDISNPVSVSTQPPCFVQLKSLILANQPSADISFDQLKRAVEYLLQNSPQRRID*	4	8.54	42687.2		Cytoplasm (also possible: nucleus)
GmFBX229.2	Glyma.09G141400.2	MTTDKRQQKRIRSDREDERDRLSELPDCVVLHIMEFMDTKYAVQTCVLSKRWKDLWKRLTYLGFNTTLFNNVVKFNKFVSRVLSGRDGSVSLLNLEFTRCGMAEPKLFNRLMKYAVLHNVQQFTVSLNLSFRQSFEFRPYIFSCESLTFLKLSFNSFDTSIVALPGSLNMPALKSLQLEAVSITARDNDYAEPFSTCNVLNTLILDGCSLHKDAKFLSISNSSLSSLTISGSFEGGAYKIALSTPNLSSLTVTGHNNHTISSACNLSFLEEVTIDTLGYTLFPNTDLLIISWLQVLTNVKILRLYSGTLLTILRDISNPVSVSTQPPCFVQLKSLILANQPSADISFDQLKRAVEYLLQNSPQRRID*	2	8.71	41452.7		Cytoplasm (also possible: nucleus)
GmFBX229.3	Glyma.09G141400.3	MTTDKRQQKRIRSDREDERDRLSELPDCVVLHIMEFMDTKYAVQTCVLSKRWKDLWKRLTYLGFNTTLFNNVVKFNKFVSRVLSGRDGSVSLLNLEFTRCGMAEPKLFNRLMKYAVLHNVQQFTVSLNLSFRQSFEFRPYIFSCESLTFLKLSFNSFDTSIVALPGSLNMPALKSLQLEAVSITARDNDYAEPFSTCNVLNTLILDGCSLHKDAKFLSISNSSLSSLTISGSFEGGAYKIALSTPNLSSLTVTGHNNHTISSACNLSFLEEVTIDTLGYTLFPNTDLLIISWLQVLTNVKILRLYSGTLLTILRDISNPVSVSTQPPCFVQLKSLILANQPSADISFDQLKRAVEYLLQNSPQRRID*	2	8.71	41452.7		Cytoplasm (also possible: nucleus)
GmFBX230.1	Glyma.09G141500.1	MEGKETEGMLKMTTDKRQQKRSRSDREEERDRLSELPDCVVLHIMEFMDTKYAVQTCVLSKRWKDLWKRLTYRGFNTTLFNNVVKFNKFVSGVLSGRDGSVSLLNLEFTRRGMAEPKLFNRLMKYAVLHNVQQFTVSLNLSFRQSFEFRPYIFSCESLTFLKLSFNSFDTSIVALPGSLNMPALKSLQVEAVSFTARDNDYAEPFSTCNVLNTLILDGCSLHKDAKFLSISNSSLSSLTISGSFEGGASKIALSTPNLSSLTVTGHNNHTISSACNLSFLEEVTIDTLGYTLFPNTDLLIISWLQVLTNVKILRLYSGTLLTILRDISNPVSVSTQPPCFVQLKSLILENQPSADISFEQLKRAVEYLLQNSPQRRID*	3	8.59	42688		Cytoplasm (also possible: nucleus)
GmFBX230.2	Glyma.09G141500.2	MEGKETEGMLKMTTDKRQQKRSRSDREEERDRLSELPDCVVLHIMEFMDTKYAVQTCVLSKRWKDLWKRLTYRGFNTTLFNNVVKFNKFVSGVLSGRDGSVSLLNLEFTRRGMAEPKLFNRLMKYAVLHNVQQFTVSLNLSFRQSFEFRPYIFSCESLTFLKLSFNSFDTSIVALPGSLNMPALKSLQVEAVSFTARDNDYAEPFSTCNVLNTLILDGCSLHKDAKFLSISNSSLSSLTISGSFEGGASKIALSTPNLSSLTVTGHNNHTISSACNLSFLEEVTIDTLGYTLFPNTDLLIISWLQVLTNVKILRLYSGTLLTILRDISNPVSVSTQPPCFVQLKSLILENQPSADISFEQLKRAVEYLLQNSPQRRID*	2	8.59	42688		Cytoplasm (also possible: nucleus)
GmFBX231.1	Glyma.09G141600.1	MEGKETEGMLKMTTDKRQQKRSRSDREEERDRLSELPDCVVLHIMEFMDTKYAVQTCVLSKRWKDLWKRLTYLGFNTTLFNNVVKFNKFVSRVLSGRDGSVSLLNLEFTRRGMAEPKLFNRLMKYAVLHNVQQFTVSLNLSFRQSFEFRPYIFSCESLTFLKLSFNSFDTSIVALPGSLNMPALKSLQLEAVSFTARDNDYAEPFSTCNVLNTLILDGCSLHKDAKFLSISNSSLSSLTISGSFEGGAYKIVLSTPNLSSLTVTGHNNHTISSACNLSFLEEVTIDTLGYTLFPNTDLLIISWLQVLTNVKILRLYSGTLLTILRDISNPASVSTQPPCCVQLKSLILENQPSADISFEQLKRAVEYLLQNSPQRRID*	3	8.54	42790.2		Cytoplasm (also possible: nucleus)
GmFBX231.2	Glyma.09G141600.2	MEGKETEGMLKMTTDKRQQKRSRSDREEERDRLSELPDCVVLHIMEFMDTKYAVQTCVLSKRWKDLWKRLTYLGFNTTLFNNVVKFNKFVSRVLSGRDGSVSLLNLEFTRRGMAEPKLFNRLMKYAVLHNVQQFTVSLNLSFRQSFEFRPYIFSCESLTFLKLSFNSFDTSIVALPGSLNMPALKSLQLEAVSFTARDNDYAEPFSTCNVLNTLILDGCSLHKDAKFLSISNSSLSSLTISGSFEGGAYKIVLSTPNLSSLTVTGHNNHTISSACNLSFLEEVTIDTLGYTLFPNTDLLIISWLQVLTNVKILRLYSGTLLTILRDISNPASVSTQPPCCVQLKSLILENQPSADISFEQLKRAVEYLLQNSPQRRID*	3	8.54	42790.2		Cytoplasm (also possible: nucleus)
GmFBX231.3	Glyma.09G141600.3	MEGKETEGMLKMTTDKRQQKRSRSDREEERDRLSELPDCVVLHIMEFMDTKYAVQTCVLSKRWKDLWKRLTYLGFNTTLFNNVVKFNKFVSRVLSGRDGSVSLLNLEFTRRGMAEPKLFNRLMKYAVLHNVQQFTVSLNLSFRQSFEFRPYIFSCESLTFLKLSFNSFDTSIVALPGSLNMPALKSLQLEAVSFTARDNDYAEPFSTCNVLNTLILDGCSLHKDAKFLSISNSSLSSLTISGSFEGGAYKIVLSTPNLSSLTVTGHNNHTISSACNLSFLEEVTIDTLGYTLFPNTDLLIISWLQVLTNVKILRLYSGTLLTILRDISNPASVSTQPPCCVQLKSLILENQPSADISFEQLKRAVEYLLQNSPQRRID*	2	8.54	42790.2		Cytoplasm (also possible: nucleus)
GmFBX232	Glyma.09G141700.1	MLKMTTDKRQQKRSRSDREEERDRLSELPDCVVLHIMEFMDTKYAVQTCVLSKRWKDLWKRLTYLGFNTTLFKNVVKFNKFVSRVLSGRDGSVSLLNLEFTCRGMAEPKLFNRLMKYAVLHNVQQFTVSLNLSFRQSFEFRPYIFSCESLTFLKLSFNSFDTSIVALPGSLNMPALKSLQLEAVSFTARDNDYAEPFSTCNVLNTLILDGCSLHKDAKFLSISNSSLSSLTISGSFEGGAYKIALSTPNLSSLTVTGHNNHTISSACNLSFLEEVTIDTLGYTLFPNTDLLIISWLQVLTNVKILRLYSGTLLTILRDISNPVSVSTQPPCFVQLKSLILANQPSADISFEQLKRAVEYLLQNSPQRRID*	3	8.94	41875.3		Cytoplasm (also possible: peroxisome and nucleus)
GmFBX233.1	Glyma.09G142000.1	MIGSPITPQGVIERKRGIGKVEVEVKNMQSDKDREEDMDRLSDLPDFVLLHIMKFMSMKHAVQTCVLSKRWKELWKRLTNLALHSSDFADLAHFSKFLSWVLSNRDSSISLHSLDLRRKGCIDHELLDMIMGYAVSHDVQQLAIEVNLNVKFGFKLHPSIFSCKSLTFLKLSIWAVPWMTELPSSLPLPALKSLHLEHVTLTAGEGDCAEPFSTCHVLNTLVLDRCNLHHGAKFLCICNSNLSSLTIGSTTQETPYKFVLSTPNLRSLSVMRDPIHQLSACDLSFLEQVNIDVEAYFNAHFQRTHLALISLLQVLADYVKTMILSSSTLKILNGLSTSGSMITQIPCFVQLKSLKLKMKSSSSISDEGVSRIVEYLLKKCPLAKVDVINCRE*	3	8.2	44072.5		Cytoplasm (also possible: nucleus)
GmFBX233.2	Glyma.09G142000.2	MIGSPITPQGVIERKRGIGKVEVEVKNMQSDKDREEDMDRLSDLPDFVLLHIMKFMSMKHAVQTCVLSKRWKELWKRLTNLALHSSDFADLAHFSKFLSWVLSNRDSSISLHSLDLRRKGCIDHELLDMIMGYAVSHDVQQLAIEVNLNVKFGFKLHPSIFSCEGDCAEPFSTCHVLNTLVLDRCNLHHGAKFLCICNSNLSSLTIGSTTQETPYKFVLSTPNLRSLSVMRDPIHQLSACDLSFLEQVNIDVEAYFNAHFQRTHLALISLLQVLADYVKTMILSSSTLKILNGLSTSGSMITQIPCFVQLKSLKLKMKSSSSISDEGVSRIVEYLLKKCPLAKVDVINCRE*	4	7.96	39563.1		Cytoplasm (also possible: nucleus)
GmFBX234	Glyma.09G145700.1	MGAGVSTTATENDDGGTFSLSSETSLDDIPENCISSMMMNFDPQEICSLARVNKTFHRASSANFVWESKLPQNYKFLLNKVLGEQNLGSMTKKEIYAKLCQPNFFDGGTKEVWLDRSSGQVCMFISSKSFKITGIDDRRYWNYIPTEESRFKSVAYLQQMWWVEVIGELEFEFPKGNYSVFFKLQLGKPSKRLGRRVCNLDQVHGWDIKPVRFQLSTSDGQRSLSQCYLRGSREWAYYHVGDFAIDKPNGPTNINFSLAQIDCTHTKGGLCIDGVVICPKEFTQGLKQF*	2	7.51	32848.3	PP2	Cytoplasm and nucleus
GmFBX235.1	Glyma.09G145800.1	MSEVKNKVDFIQLLGPDMSIKILTHLDDPCDLIRVSAVSSSWHRFVIEQGLCKQLCLKMFPEISGVAHIVELDNIIEPLINTLGSYVNWESLKRIHRVYAFLASGLTPMRKNCISKSISASSTDNYPEESILHTLEPGDRTQYRASYWSSKGESHPSVPETLVYKLASKLCLVTEIYVHPFQAYFQHGFPIYSAKAVRFRMGHPRHPMELESAVDKMATNDVLGDNQFIWTYTSPEFPMFQENRLQKFKLPEPVLCIGGVLLVELLGRVQKQEMDELFYICISHVQAMGRSISPEFDVKIHHPSGKCTLKYCPQIDCYVSSSTSSQRSDSSNPSRLRTITSNIMQRGVRRWEQFLLSALLGTATDPVVVDNDDQ*	5	6.5	42466.8		Cytoplasm and nucleus
GmFBX235.2	Glyma.09G145800.2	MSEVKNKVDFIQLLGPDMSIKILTHLDDPCDLIRVSAVSSSWHRFVIEQGLCKQLCLKMFPEISGVAHIVELDNIIEPLINTLGSYVNWESLKRIHRVYAFLASGLTPMRKNCISKSISASSTDNYPEESILHTLEPGDRTQYRASYWSSKGESHPSVPETLVYKLASKLCLVTEIYVHPFQAYFQHGFPIYSAKAVRFRMGHPRHPMELESAVDKMATNDVLGDNQFIWTYTSPEFPMFQENRLQKFKLPEPVLCIGGVLLVELLGRVQKQEMDELFYICISHVQAMGRSISPEFDVKIHHPSGKCTLKYCPQIDCYVSSSTSSQRSDSSNPSRLRTITSNIMQRGVRRWEQFLLSALLGTATDPVVVDNDDQ*	5	6.5	42466.8		Cytoplasm and nucleus
GmFBX235.3	Glyma.09G145800.3	MSEVKNKVDFIQLLGPDMSIKILTHLDDPCDLIRVSAVSSSWHRFVIEQGLCKQLCLKMFPEISGVAHIVELDNIIEPLINTLGSYVNWESLKRIHRVYAFLASGLTPMRKNCISKSISASSTDNYPEESILHTLEPGDRTQYRASYWSSKGESHPSVPETLVYKLASKLCLVTEIYVHPFQAYFQHGFPIYSAKAVRFRMGHPRHPMELESAVDKMATNDVLGDNQFIWTYTSPEFPMFQENRLQKFKLPEPVLCIGGVLLVELLGRVQKQEMDELFYICISHVQAMGRSISPEFDVKIHHPSGKCTLKYCPQIDCYVSSSTSSQRSDSSNPSRLRTITSNIMQRGVRRWEQFLLSALLGTATDPVVVDNDDQ*	5	6.5	42466.8		Cytoplasm and nucleus
GmFBX235.4	Glyma.09G145800.4	MSEVKNKVDFIQLLGPDMSIKILTHLDDPCDLIRVSAVSSSWHRFVIEQGLCKQLCLKMFPEISGVAHIVELDNIIEPLINTLGSYVNWESLKRIHRVYAFLASGLTPMRKNCISKSISASSTDNYPEESILHTLEPGDRTQYRASYWSSKGESHPSVPETLVYKLASKLCLVTEIYVHPFQAYFQHGFPIYSAKAVRFRMGHPRHPMELESAVDKMATNDVLGDNQFIWTYTSPEFPMFQENRLQKFKLPEPVLCIGGVLLVELLGRVQKQEMDELFYICISHVQAMGRSISPEFDVKIHHPSGKCTLKYCPQIDCYVSSSTSSQRSDSSNPSRLRTITSNIMQRGVRRWEQFLLSALLGTATDPVVVDNDDQ*	5	6.5	42466.8		Cytoplasm and nucleus
GmFBX235.5	Glyma.09G145800.5	MSEVKNKVDFIQLLGPDMSIKILTHLDDPCDLIRVSAVSSSWHRFVIEQGLCKQLCLKMFPEISGVAHIVELDNIIEPLINTLGSYVNWESLKRIHRVYAFLASGLTPMRKNCISKSISASSTDNYPEESILHTLEPGDRTQYRASYWSSKGESHPSVPETLVYKLASKLCLVTEIYVHPFQAYFQHGFPIYSAKAVRFRMGHPRHPMELESAVDKMATNDVLGDNQFIWTYTSPEFPMFQENRLQKFKLPEPVLCIGGVLLVELLGRVQKQEMDELFYICISHVQAMGRSISPEFDVKIHHPSGKCTLKYCPQIDCYVSSSTSSQRSDSSNPSRLRTITSNIMQRGVRRWEQFLLSALLGTATDPVVVDNDDQ*	5	6.5	42466.8		Cytoplasm and nucleus
GmFBX235.6	Glyma.09G145800.6	MSEVKNKVDFIQLLGPDMSIKILTHLDDPCDLIRVSAVSSSWHRFVIEQGLCKQLCLKMFPEISGVAHIVELDNIIEPLINTLGSYVNWESLKRIHRVYAFLASGLTPMRKNCISKSISASSTDNYPEESILHTLEPGDRTQYRASYWSSKGESHPSVPETLVYKLASKLCLVTEIYVHPFQAYFQHGFPIYSAKAVRFRMGHPRHPMELESAVDKMATNDVLGDNQFIWTYTSPEFPMFQENRLQKFKLPEPVLCIGGVLLVELLGRVQKQEMDELFYICISHVQAMGRSISPEFDVKIHHPSGKCTLKYCPQIDCYVSSSTSSQRSDSSNPSRLRTITSNIMQRGVRRWEQFLLSALLGTATDPVVVDNDDQ*	4	6.5	42466.8		Cytoplasm and nucleus
GmFBX236.1	Glyma.09G242200.1	MNRRVRRKVARKNKGNVVQSSFPEDQDEVLDLEPQRQGFVDWKCLPDDTVIQLLSCLSYQDRASLSSTCKTWRSLGSSLCLWSSLDLRSHRFDAGMASSLAPRCVHLQKLRFRGAESADAIIHLRARNLRELSGDYCRKITDATLSVIVARHELLESLQLGPDFCERISSDAIKAIAHCCPKLNKLRLSGIRDVNADAINALAKHCPKLTDIGFIDCLNVDEVALGNVLSVRFLSVAGTSSMKWGVVSHLWHKLPNLIGLDVSRTDIGPSALLRMLSLSQNLRVLIALNCPILEEDTSFSASKYKNKLLISLRTDIFKGLASLLFDNTRRGNNVFLDWRTSKNNDKDLNEIIPWLEWMLSHTLLRSAESPQQGLDSFWVEQGGALLLSLMQSSQEDVQE…	12	6.24	98559.7	ARM	Cytoplasm (also possible: nucleus)
GmFBX236.2	Glyma.09G242200.2	MNRRVRRKVARKNKGNVVQSSFPEDQDEVLDLEPQRQGFVDWKCLPDDTVIQLLSCLSYQDRASLSSTCKTWRSLGSSLCLWSSLDLRSHRFDAGMASSLAPRCVHLQKLRFRGAESADAIIHLRARNLRELSGDYCRKITDATLSVIVARHELLESLQLGPDFCERISSDAIKAIAHCCPKLNKLRLSGIRDVNADAINALAKHCPKLTDIGFIDCLNVDEVALGNVLSVRFLSVAGTSSMKWGVVSHLWHKLPNLIGLDVSRTDIGPSALLRMLSLSQNLRVLIALNCPILEEDTSFSASKYKNKLLISLRTDIFKGLASLLFDNTRRGNNVFLDWRTSKNNDKDLNEIIPWLEWMLSHTLLRSAESPQQGLDSFWVEQGGALLLSLMQSSQEDVQE…	12	6.24	98559.7	ARM	Cytoplasm (also possible: nucleus)
GmFBX237	Glyma.09G265900.1	MTNSNRRDWNELSYEILVTILMFLNVGDIAAASMVNKIWNKACHDPSLWHTLDLSIRSSYFLPKKGDFTKVAVDMAMKLWVSLESITLTSVVSRHDIFPTILEYCKKITEMKFSCGYIFDVKHSEAMAKCTPNLKVLSIRVIVATMTALCCVLTSLEHLEDRGTVVVGIRDIQNHLPPSSVGKLIYCEEGKCLRCKNGCDTTPIRQPYGPLRIYGGRMRLTLSNINLSEYAFLVQHHQPSH*	2	8.65	27298.9		Plasma membrane and cytoplasm (also possible: extracellular space and peroxisome)
GmFBX238.1	Glyma.10G021500.1	MRPRVNYSFPEEVLEHVFSFIECDKDRGSISLVCKSWYEIERWCRRRVFVGNCYAVSPATVVNRFPKVRSIAIKGKPHFADFNLVPEGWGAYVGPWIKAMAAAYPWLQEIRLKRMVISDECLELIAKSFKNFQVLVLTSCEGFTTDGLAAIAANCRNLRELELRESEVDDICGHWLSHFPDSYTSLVSLNISCLGNEVNLSALERLVSRCPNLQTLRLNRAVPLDRLANLLRGAPQLVELGTGTYTTEMRPEVFTNLAEAFSGCKQLKGLSGFWDVLPSYLPAVYPICSNLTSLNLSYATIQSPDLIKLVGQCESLQRLWVLDYIEDAGLEVIAASCKDLRELRVFPSDPFGLEPNVALTEQGLVSVSEGCTKLQSVLYFCRQMTNSALDTIARNRPNM…	2	6.21	65631.8	LRR	Cytoplasm (also possible: peroxisome and nucleus)
GmFBX238.2	Glyma.10G021500.2	MRPRVNYSFPEEVLEHVFSFIECDKDRGSISLVCKSWYEIERWCRRRVFVGNCYAVSPATVVNRFPKVRSIAIKGKPHFADFNLVPEGWGAYVGPWIKAMAAAYPWLQEIRLKRMVISDECLELIAKSFKNFQVLVLTSCEGFTTDGLAAIAANCRNLRELELRESEVDDICGHWLSHFPDSYTSLVSLNISCLGNEVNLSALERLVSRCPNLQTLRLNRAVPLDRLANLLRGAPQLVELGTGTYTTEMRPEVFTNLAEAFSGCKQLKGLSGFWDVLPSYLPAVYPICSNLTSLNLSYATIQSPDLIKLVGQCESLQRLWVLDYIEDAGLEVIAASCKDLRELRVFPSDPFGLEPNVALTEQGLVSVSEGCTKLQSVLYFCRQMTNSALDTIARNRPNM…	3	6.21	65631.8	LRR	Cytoplasm (also possible: peroxisome and nucleus)
GmFBX239	Glyma.10G025700.1	MAVVPVESIASLNSDLLYDILRRLDGPTLASAACTCASFSSISKEESLWENVCSSVWPSTNREDVKSLISSTGGFRKFYADCFPLIINKEVGEYQLSSYLEYPDDWTEAKYYGDMIEFESISPSDFVSIVDIRFKEKPICSKVLCGIPNANGYDEWFYNCPFRIDLLSCADRDDNNDGVVTLSVSDGLPPITSMEREKKDGKLWQELRDGLLLSWIIVNKKIKQSANLASWISLDGQRHWPTDKDFVFRFGSVLSAKDIFPSQVVQCILIMKFRVVHTEEEGVQTTLKTTELSMQLEDMEGAHVNGRNSLLILKEALSCRRSKNYSEVLESCLIFSKVQNKLKEEKIKNESRLDTLCILSGIVAVMTFWYYVF*	1	4.97	42358.4		Cytoplasm and nucleus
GmFBX240	Glyma.10G032000.1	MDHSHIVAALSAPHGGDASDAAKRGKKRGSYNCGRCGLPKKGHNCTVKTPASTAAATPDSSLSIVSLPSSSAVPSLRQSPSNLGRALSFDDFDEPALVVDRYEPDEKVDSDVFDETNPDLDLDADAGGLPASLMWEVMRRLPPPGLLSAAKVCKGWRDTTKRLWRAVEELKIRVPANVPVRFVASMLQKCPGIVRLSLRMESDFDSTMLACIAFSCPNLECMKILTFDAAIIRINGDELGRFVADKKSLKSLKMEGCSNLGGFVLCSSSLSTLWLSDLHSLSKMVFNCPQLREISLEFSCLENDSTDLKTMIEGLGRSCPRLQNIHIASIRLSHSAVLALTAAQLRGLRMLSLVLGSEITDASVAAIASSYPNLELLDLSGSGVSDSGISMICNVFPDT…	10	6.33	64481.2		Cytoplasm and nucleus (also possible: peroxisome)
GmFBX241.1	Glyma.10G064800.1	MGASLSSNGSSIGPGLGDIPESCVACVFLHLTPPEICNLARLNRAFRGAASSDSVWEAKLPRNYQDLLDLVPPPERHHRSLSKKDIFALLSRPLPFDHGHKVGVALQEVWLDRVTGKVCMSISAKAMVITGIDDRRYWNWIPTEESRFHTVAYLQQIWWFEVDGEVSFPFPADIYTLSFRLHLGRFSKRLGRRVCNYDHTHGWDIKPVKFEFSTSDGQQASCECCLDETEIDDTYGNHKRGYWVDYKVGEFIVSGSEPTTQVRFSMKQIDCTHSKGGLCVDAVFIVPSDLRERKRRGILK*	2	7.15	34024.8	PP2	Peroxisome and cytoplasm
GmFBX241.2	Glyma.10G064800.2	MGASLSSNGSSIGPGLGDIPESCVACVFLHLTPPEICNLARLNRAFRGAASSDSVWEAKLPRNYQDLLDLVPPPERHHRSLSKKDIFALLSRPLPFDHGHKEVWLDRVTGKVCMSISAKAMVITGIDDRRYWNWIPTEESRFHTVAYLQQIWWFEVDGEVSFPFPADIYTLSFRLHLGRFSKRLGRRVCNYDHTHGWDIKPVKFEFSTSDGQQASCECCLDETEIDDTYGNHKRGYWVDYKVGEFIVSGSEPTTQVRFSMKQIDCTHSKGGLCVDAVFIVPSDLRERKRRGILK*	2	7.15	33457.1	PP2	Cytoplasm (also possible: nucleus and peroxisome)
GmFBX242.1	Glyma.10G073700.1	MPGRRRRKLKSLSDTITDSRRASVEVENEYLELQTWSDLPTELLELILSRLSLDDNVRASVVCKRWHSVATSVCVVNQSPWLMYFPKFGDWYEFYDPAHRKTYSIELPELRGSRVCYTKDGWLLLYRPRTHRVFFFNPFTMEIIKLPRFEMSYQIVAFSCAPTSPDCVLFTVKHVSPTVVAISTCYPGATEWTTLSYQNRLPFVSSIWNKLVFCNGLFYCLSLTGWLGVFNSSERTWSVLSVPPPKCPENFFAKNWWKGKFMTEHEGDIIVIYTCSSENPIIFKLDQMLMEWEEMTTLDGVTLFASFLSSHARIDLPGIMRNSVYFSKVRFYGKRCISFSLDDCRYYPRKQWHDWGEQDPFENIWIEPPKDFSGFT*	2	7.5	44095.7		Plasma membrane (also possible: extracellular space)
GmFBX242.2	Glyma.10G073700.2	MPGRRRRKLKSLSDTITDSRRASVEVENEYLELQTWSDLPTELLELILSRLSLDDNVRASVVCKRWHSVATSVCVVNQSPWLMYFPKFGDWYEFYDPAHRKTYSIELPELRGSRVCYTKDGWLLLYRPRTHRVFFFNPFTMEIIKLPRFEMSYQIVAFSCAPTSPDCVLFTVKHVSPTVVAISTCYPGATEWTTLSYQNRLPFVSSIWNKLVFCNGLFYCLSLTGWLGVFNSSERTWSVLSVPPPKCPENFFAKNWWKGKFMTEHEGDIIVIYTCSSENPIIFKLDQMLMEWEEMTTLDGVTLFASFLSSHARIDLPGIMRNSVYFSKVRFYGKRCISFSLDDCRYYPRKQWHDWGEQDPFENIWIEPPKDFSGFT*	1	7.5	44095.7		Plasma membrane (also possible: extracellular space)
GmFBX243	Glyma.10G075800.1	MTSTPGDDPNAAESSALSAIHPDIIQTHILTRLPGPALASATATCSQLHSLSSHDPLWLNACHATWPSTLTPRVRHVIDTFPNAARSFFADSFPSSHSLSSNKTTFSSNDPNRTPELISAVDLFHNESLLFSKVVETETVTGWFRCSPFRIDLVDPKHAVKTGVKYPVDEDTCRELEESLRLTWILVDPTGKRAVDVSSGKVVALEKHWLSGEVVVRFATEAGAALCSVAVTWGTEMQIKEISFQMEDVDGVQMNGRDSLVILQGVLEGERRWKKKKEEGGEGYRVFLKRKKERKEGKVRAEGRLDMLCVGLAVVTMVASSLFLLWRWHH*	0	6.47	36606.7		Cytoplasm and nucleus
GmFBX244	Glyma.10G102300.1	MEKNMKNGLVSLLDLPEPTLDLILKCFSPNELCTVSEVCVSLKDKCQSDHFWEHHIKHKWGRVIGDAVYKEWEWHITIAKEGSFLNQNTNNQTGSMGTFTGVWPNLYLGSYLEDCKVLNGQRPNNFLMSLYFSLESGRFWFPAQVYKGLMLHNALVSYDSESNTFQARYQTGGWRCLGRNIEWDMVRVPSVDSPPYVMHVSDCLDNLKPEDHIEIQWRGNTHCPYDWWYAVIGHLDSCNKNNCQCHWSDTLIVEFRQYPEISSMRRIRLSRKNTGEQGDPRSGYYGGIRKLHNEDEIEKWKKLFPSQVQMAPVLYMPPVAAQIQIL*	6	6.31	37921.2		Cytoplasm and nucleus
GmFBX245	Glyma.10G117700.1	MLSFLPVWVLAKAKERGSSNMPNLTKTLPLELIREILLRLPVRSVLRFKCVCKSWLSLISDPQFAISHYDLAAAPSHRLLLRTYRFYVESIDIEAPLKNYFSAVHLLLPPSSPPRPLQLGEHNYHSACIDNHEILGSCKGFIVLYYKRNNDLILWNPSTGFHKRFLNFANELTYLLCGFGYDTSVDDYLLILIDLCESKNEESEDDDCKLEIAIFSFKTGNWVLFAEIHVSYKNFYYDDLRVGSLLNGALHWMVCYKDRKVPVIIAFDLIQRSLLEIPLLDHLTMKKYEAYSLSVMDGCLSVCYSVRGCGMIEIWVMKIYKVQSSWTKSVVIPTYGKPQDFFSPICITKDGGIFGSNYCGKLEKFNDKGELLEKLIYGRSQGFYTTNLQSSIYRESLLS…	1	7.85	47219.9	FBA	Plasma membrane, extracellular space, and Golgi apparatus
GmFBX246	Glyma.10G132100.1	MKMKTTLPDELIVEILLRLPVRTLLRFKCVRKSWLFLISDPQFTKSHFDLAAAPTRRLLLRFSQNTAQFNSVDIEAPLHDHTPNVVFNIPPPSLFHEFGSWEFFVDVGSCRGFLLLRYRLLLGLPTFAIWNPSTGLFKRIKDMPTYPCLCGIGYDSSTDDYVIVNITLLSYTMIHCFSWRTNAWSCTKSTVQYALGMSSPHGCFINGALHWLVGGGYYDKPNVIIAYDVTERSLSDIVLPEDAPDRLYSLSVTRGCLCIFSTHRLPTMLEIDMWTLKEYKVQSSWTKSSFVLSRDYYDFSSIFFPIRFTRNDEIWLVDDDQTLVRFNDKGELLEHRVHGGMGSLVYRYWDFVTYRESLLPLPMQAIEDAEYLERDLIS*	0	6.07	43797.5	FBA	Extracellular space, plasma membrane, and ER
GmFBX247	Glyma.10G134800.1	MKKTKRERISRREREKERDRLSELPDCILLYIMKFMNTKYAVQTCILSKRWKNLWKRLIVLTFYPWDFRRVVNFKQFVSKVLSCRNGSISLLNLCILAHSKTISKLLNRIMKYVVLHDLPALKDLFMAKVTFTRRDNSYVKPFSTCNLLNTLSLSEFSLHNDANVLFISNSNLFSLKLWDSFQHKIVLSTPNLSSLTFIEYLGFIRQSISSACNLSCLEEGTIETSTNISYSVVIGWLQVLTNVNTLTLSYDTLMIMLRDLSNPSTMRTQPLCFVRLESLKVKMNSCLTISDEEVNRVIEYLLHNSPMSRVNIFTNFSFVTSFYVSLSH*	3	9.59	38320.9		Nucleus and cytoplasm (also possible: Golgi apparatus)
GmFBX248	Glyma.10G135200.1	MEKGKETKGKLTTEPNIQRTSEEERDRLSELPDFVLLHIMNFIDTKDALRTCILSKRWKDLWKHLTTFSFDQSTSLFDERRVVNFNKFVSQVLSCWDGSISLINVRLVIFESIGSQLLNRIMKCVVLHNDAKTMMQKYSSYLILTIPTCNLLNTLVLNYCFLHNDAKILFISNSNLSSLKLKNLKIRDTFQHKVVLSTPNLSSLTVYFFGVSSFTIQPLSSTCNLSCLEEGTIDIATDISHPVLIGLM*	1	8.44	28352		Cytoplasm (also possible: nucleus)
GmFBX249	Glyma.10G135500.1	MEEGKETKGKLTTEPKIQRTSEEERDRLSELPDFVLLHIMNFIYTKDALRTCILSKRWKDLWKHLTTLSFYQSSLFNERRVVNFNKFVSQVLSCRDGSISLINVRLDIFESIGSQLLNRIMKYAVLHNVQQLTMYIPFYYGKISTYLDPIIFSCQSLTYLELHNISCWPPLELPKSLQLPALKTLRLSRVLFTATDNVCAEPFTTCNLLNTLVLNDCFLHNDAKILFISNSNLSSLKLNNLKIRDTFQHKVVLSTPNLSSLTVCIFGASSLSIQPLSSTCNLSCLEEGTIDIATDISHPVLIGWLQVFTNVKILTLSYETLKLILKDLSNLATMGSQPLCFVRLESLKFVTNRFRVISDEEVNKAVEYLLQNSPLIRVLLSKKLYHGSLLNYLGPVLAG…	2	8.66	48408.2		Cytoplasm (also possible: nucleus)
GmFBX250	Glyma.10G135600.1	MIQRTTEEERDRLSELPDFVLLHIMNFIDTKDALRTCILSKRWKDLWKHLTTLSFDQSTSLFDERRVVNFNKFVSQVLSCRDGSILLINIRLVIFESIGSQLLNRIMKYAVLHNVQRLTMNIPFFYGKISTYLDPIIFSCQSLTYLELHNISCWPPLELPKSLQLPALKTLRLTRVLFTATNNVCAEPFTTCNLLNTLVLNDFFLHNDAKILFISNSNLSSLKLENLKIRDTFQHKVVLSTPNLSSLTVCIFGASSLSIQPLSSTCNLSCLEEGTIDIATDISHPVLIGWLQVFTNVKILTLSYETLKLILKDLSNLATMGSQPPCFVKLESLKVVTYLFRVISDEEVNKAVEYLLQNSPLIRQMIDCYGSCLVSIACYKCGFLFGFDK*	2	7.88	44335.9		Cytoplasm (also possible: nucleus)
GmFBX251.1	Glyma.10G136700.1	MDEGKETKGTRSKGDTEEERDRLGKLPENVLLHIMNFMETRHAVQTCVLSKRWNNLWKSLTTLTFHHFRRINVNKFVSRVLSDRDDSISLLNLCLSGLDQAESGHLIWATRYAASHNVQQLTIHLPYKFTNILNCFDPLTLSCPSLTSLELHKECCGPPLEIPKSLQLPALKSLLLEYVSFTATDNGCAEPFSTCHSLNTLVLCSLHIDAKVLFISNSNLSILNLKDLKILDTIQQKIVFSTPNLSSLTITNYLGFSHQPFSSTCNLSCLEEGTIHTTTYISYSVFIGWLQLFANVKILKLSYDTLRILKDLSNHATTRTQPPCFARLESLKVKIIPYLEMSDEEVNRAVEYFRTLLIRVAVINRWNLQQWCSRMGCFPACFGLSKKRMRPKRFYRL*	2	8.9	45429.7		Cytoplasm (also possible: nucleus)
GmFBX251.2	Glyma.10G136700.2	MDEGKETKGTRSKGDTEEERDRLGKLPENVLLHIMNFMETRHAVQTCVLSKRWNNLWKSLTTLTFHHFRRINVNKFVSRVLSDRDDSISLLNLCLSGLDQAESGHLIWATRYAASHNVQQLTIHLPYKFTNILNCFDPLTLSCPSLTSLELHKECCGPPLEIPKSLQLPALKSLLLEYVSFTATDNGCAEPFSTCHSLNTLVLCSLHIDAKVLFISNSNLSILNLKDLKILDTIQQKIVFSTPNLSSLTITNYLGFSHQPFSSTCNLSCLEEGTIHTTTYISYSVFIGWLQLFANVKILKLSYDTLRILKDLSNHATTRTQPPCFARLESLKVKIIPYLEMSDEEVNRAVEYFRTLLIRVAVINRWNLQQWCSRMGCFPACFGLSKKRMRPKRFYRL*	3	8.9	45429.7		Cytoplasm (also possible: nucleus)
GmFBX251.3	Glyma.10G136700.3	MDEGKETKGTRSKGDTEEERDRLGKLPENVLLHIMNFMETRHAVQTCVLSKRWNNLWKSLTTLTFHHFRRINVNKFVSRVLSDRDDSISLLNLCLSGLDQAESGHLIWATRYAASHNVQQLTIHLPYKFTNILNCFDPLTLSCPSLTSLELHKECCGPPLEIPKSLQLPALKSLLLEYVSFTATDNGCAEPFSTCHSLNTLVLCSLHIDAKVLFISNSNLSILNLKDLKILDTIQQKIVFSTPNLSSLTITNYLGFSHQPFSSTCNLSCLEEGTIHTTTYISYSVFIGWLQLFANVKILKLSYDTLRILKDLSNHATTRTQPPCFARLESLKVKIIPYLEMSDEEVNRAVEYFRTLLIRVAVINRWNLQQCA*	3	7.93	42295.8		Cytoplasm (also possible: nucleus)
GmFBX251.4	Glyma.10G136700.4	MDEGKETKGTRSKGDTEEERDRLGKLPENVLLHIMNFMETRHAVQTCVLSKRWNNLWKSLTTLTFHHFRRINVNKFVSRVLSDRDDSISLLNLCLSGLDQAESGHLIWATRYAASHNVQQLTIHLPYKFTNILNCFDPLTLSCPSLTSLELHKECCGPPLEIPKSLQLPALKSLLLEYVSFTATDNGCAEPFSTCHSLNTLVLCSLHIDAKVLFISNSNLSILNLKDLKILDTIQQKIVFSTPNLSSLTITNYLGFSHQPFSSTCNLSCLEEGTIHTTTYISYSVFIGWLQLFANVKILKLSYDTLRILKDLSNHATTRTQPPCFARLESLKVKIIPYLEMSDEEVNRAVEYFRTLLIRVAVINRWNLQQCA*	2	7.93	42295.8		Cytoplasm (also possible: nucleus)
GmFBX251.5	Glyma.10G136700.5	MDEGKETKGTRSKGDTEEERDRLGKLPENVLLHIMNFMETRHAVQTCVLSKRWNNLWKSLTTLTFHHFRRINVNKFVSRVLSDRDDSISLLNLCLSGLDQAESGHLIWATRYAASHNVQQLTIHLPYKFTNILNCFDPLTLSCPSLTSLELHKECCGPPLEIPKSLQLPALKSLLLEYVSFTATDNGCAEPFSTCHSLNTLVLCSLHIDAKVLFISNSNLSILNLKDLKILDTIQQKIVFSTPNLSSLTITNYLGFSHQPFSSTCNLSCLEEGTIHTTTYISYSVFIGWLQLFANVKILKLSYDTLRILKDLSNHATTRTQPPCFARLESLKVKIIPYLEMSDEEVNRAVEYFRTLLIRVAVINRWNLQQCA*	1	7.93	42295.8		Cytoplasm (also possible: nucleus)
GmFBX252	Glyma.10G150400.1	MDTLPEDCVSKILSYTSPPDACRFSMVSSTLRSSADSDLLWRTFFPSDYSDIVSRALNPLSLNSSSSYKHLFYALCHPLLLDGGNMSFKLDKSSGKKSYILSARQLSITWSNDPLYWSWRPVPESRFKEVAELRTVSWLEIQGKIGTRILTPNTSYVVYLIMKTSHREYGLDSVACEVSIAVDNKVKQSGRVYLCQNEKDENNLKKESIGIPMRREDGWMEIEMGEFFCGEADEEVLMSLMEVGYQLKGGLIVEGVEIRPKIIV*	2	5.4	29928.3	PP2	Peroxisome (also possible: cytoplasm and nucleus)
GmFBX253.1	Glyma.10G154000.1	MGCCCDEDDGDIFRHLMNSNFPSSSSTSATTTSSCTVISPMNSHFSALSSTDILRLIFDNLPIPDLARASCVCRLWNSVASQRDMVTRAFVAPWKLNDVVGNPLSGSFWRDNSLAKFAVSHHITRGDTVASLAVKYSVQVMDIKRLNNMMSDHGIYSRERLLIPISNPDILINRTCFIELDVYAKREVAVLYPNDLPDRRTAYVSNRISSEESNKKVLESLKRSMHVDNETAQYYWSVANGDPRAAFAQFSADLKWDWQAGHS*	1	6.37	29511.3	Lysm	Nucleus and cytoplasm
GmFBX253.2	Glyma.10G154000.2	MGCCCDEDDGDIFRHLMNSNFPSSSSTSATTTSSCTVISPMNSHFSALSSTDILRLIFDNLPIPDLARASCVCRLWNSVASQRDMVTRAFVAPWKLNDVVGNPLSGSFWRDNSLAKFAVSHHITRGDTVASLAVKYSVQVMDIKRLNNMMSDHGIYSRERLLIPISNPDILINRTCFIELDVYAKREVAVLYPNDLPDRRTAYVSNRISSEESNKKVLESLKRSMHVDNETAQYYWSVANGDPRAAFAQFSADLKWDWQAGHS*	2	6.37	29511.3	Lysm	Nucleus and cytoplasm
GmFBX254.1	Glyma.10G169300.1	MKSQDLPEGCVAHILSYICTPEDIVRLSLVSKAFYSAADYDTVWDRFIPSDFSSTISPLSSSNSKKDLYFTLSDRPTIIDQGRKVRTLFLLACSDVFYGIPEMKCVVYVASLKFLQSFQLEKRTAKKCYMLSARDISITWAPTQGEASQYWEWKSLPESRFQEVARLYAVCWFNITGQIKTRVLSPNTQYAAFLVFQMIDASGFHHHPAMLSVSNVGGSRTSKYVCLDPNLEDNDLDDRFRGLQRPNVRKDKWLEIEMGEFFNSGLEEDEIYMNVRETSDMWKHGFILEGIEVRPKHV*	2	5.92	34290.1	PP2	Cytoplasm (also possible: nucleus and peroxisome)
GmFBX254.2	Glyma.10G169300.2	MKSQDLPEGCVAHILSYICTPEDIVRLSLVSKAFYSAADYDTVWDRFIPSDFSSTISPLSSSNSKKDLYFTLSDRPTIIDQGRKSFQLEKRTAKKCYMLSARDISITWAPTQGEASQYWEWKSLPESRFQEVARLYAVCWFNITGQIKTRVLSPNTQYAAFLVFQMIDASGFHHHPAMLSVSNVGGSRTSKYVCLDPNLEDNDLDDRFRGLQRPNVRKDKWLEIEMGEFFNSGLEEDEIYMNVRETSDMWKHGFILEGIEVRPKHV*	3	5.73	30653.7	PP2	Cytoplasm and nucleus
GmFBX254.3	Glyma.10G169300.3	MKSQDLPEGCVAHILSYICTPEDIVRLSLVSKAFYSAADYDTVWDRFIPSDFSSTISPLSSSNSKKDLYFTLSDRPTIIDQGRKSFQLEKRTAKKCYMLSARDISITWAPTQGEASQYWEWKSLPESRFQEVARLYAVCWFNITGQIKTRVLSPNTQYAAFLVFQMIDASGFHHHPAMLSISGSATS*	4	7.67	21173	PP2	Cytoplasm and nucleus
GmFBX255.1	Glyma.10G169600.1	MEFQGLPEGCIASILSRTTPADVCRFSVVSKIFRSAAESDAVWKRFLPSDYHSIISQSPSPLNYPSKKELYLALSDRPIIIDQGKKSFQLEKKSGKKCYMLAARALSIIWGDTEQYWNWTTDTNSRFPEVAELRDVCWLEIRGVLNTLVLSPNTQYAAYLVFKMIDARGFHNRPVELSVNVFGGHGSTKIVCLDPNEELPHRRVEGLQRPNARSDGWLEIEMGEFFNTGLDDEVQMSVVETKGGNWKSGLFIEGIEVKPKEEN*	2	5.71	29768.9	PP2	Cytoplasm and nucleus
GmFBX255.2	Glyma.10G169600.2	MEFQGFSVVSKIFRSAAESDAVWKRFLPSDYHSIISQSPSPLNYPSKKELYLALSDRPIIIDQGKKSFQLEKKSGKKCYMLAARALSIIWGDTEQYWNWTTDTNSRFPEVAELRDVCWLEIRGVLNTLVLSPNTQYAAYLVFKMIDARGFHNRPVELSVNVFGGHGSTKIVCLDPNEELPHRRVEGLQRPNARSDGWLEIEMGEFFNTGLDDEVQMSVVETKGGNWKSGLFIEGIEVKPKEEN*	3	5.69	27684.5	PP2	Cytoplasm and nucleus
GmFBX256	Glyma.10G169700.1	MKLKILTRHECCMVNILSFTSPRDVRRLSLVSSIFRSDAVWDKFLPSDFHTMMEWQMGPPFPSTIFSDKDLYLYLYQKPLLIDDGKMMGEFFNDGEEDKQVEMGVYEIKSGDWKDSL*	3	4.93	13758.9		Nucleus and extracellular space
GmFBX257	Glyma.10G175100.1	MIMTRSKTQQMKEDRLSGLPDEILFIIMSFIMIKDAVKTCILSKRWRNLWKFLPNLTLHSNDFRSHSVFFEFVSRILSCSDQNHTLHSLDFHGPFYGKPIVMTNLMGYAVYHNIQHLNINVPYNISLSARVFSCPSLKSLRISVSHNVLKRTRIPRSLELPSLLSLHLDNVIISADENGHAEPFSNCKMLNTLYIENCVLLPPHAFVGPKILFISNASLTSLTMNFVYTCSFTTVISTPKISSLAFDDPFWIVRGQKKENAEI*	2	9.15	30066.1		Cytoplasm (also possible: nucleus)
GmFBX258	Glyma.10G199800.1	MSGNVLFPDEILVEILHRLPSKSILRCSAVCKSWRSLISNESFISLHRRHSPSFLLLGFSNKLFLPHRRHHHDPSLTLSYTLLRLPSFPDLEFPVLSFCNGLICIAYGERCLPIIICNPSIRRYVCLPTPHDYPCYYNSCIALGFDSTNCDYKVIRISCIVDDESFGLSAPLVELYSLKSGSWRILDGIAPVCYVAGDAPHGFEDGLVHWVAKRDVTHAWYYFLLTFRLEDEMFGEVMLPGSLAHVSSVAVVVKVVGGGNGKTLTVYHVSACYPCSCEIWVMKEYGVVESWNKVFSFSMNAFCLVIPSLEMTIIEVAVPPAALCVTHSGEVLLLVDVAGRRCLYSLDMERTSFTELQIEVDTEFVYSGYYAESLVLLNNASGVVSY*	0	5.76	43203.1	FBA	Plasma membrane
GmFBX259	Glyma.10G200400.1	MAWIRRKADKTSLLPEIVLITIVSFLPFKEAVRTSILSKRWSKIWLSTKNIEFNELFFLNPPETDATKQLQRRTLFFDFITHFMDNYRVINTVDKFSLKVSNPESCADIIERCVAFATERGVKELRLDFSDPTWEENEDDDNDHHDALFQLPNHVYRHASLEALELYACGFAMPDMCNLVELKDVSFGWIEMSTNTVKTLLSTLGKLENLSMKKCWNLEHFDMRTQEVGLRRLVIDKCHFVISDYVDLRAPNLKFLKYSGKLGIFEVKALPEVVQEAQLDFTPMPKFEEYGDELCQLLLDLSGVRVLTVCSFLLQALPTGEEQMRMQHDMEVRHLLVNTDLDNQELFGFVLLLSSCVYLEKLTLDIGQGKIYDEHVKPYPFDFAKFCCDQYAIFECVKD…	3	5.18	54662.3	FBD	Golgi apparatus, cytoplasm, and mitochondrion
GmFBX260	Glyma.10G220200.1	MPCKLASPLWLLPEELISEILFRVPVRSLLQFRCVCKSWKTLISHPQFAMHRLRTSIAHPNIAHQQLTSSKLVSYSVHSLLQNSSIPEQGHYYSSTSHKYRILGSCNGLLCLSDINLTHVVLCNPSIRSQSKKFQIMVSPRSCFTYYCFGYDHVNDKYKLLVVVGSFQKSVTKLYTFGADCYCSKVIQNFPCHPTRKPGKFVSGTLNWIAKRDLNNDDQQRMILSFDLATETYGEVLLPDGDHDKICSPTLDVLRDCLCVCFSDCRKGHWIVWLMKEYGVPNSWTKLVTIPYIKLGICRWSHLFVPLCISENGVLLLKTTSSKLVIYNLNDGRMDYLRIVDELGFDIHVYHESLVSPQF*	0	8.79	41142.9	FBA	Cytoplasm (also possible: nucleus and peroxisome)
GmFBX261	Glyma.10G220500.1	MSKNTHCHSVSTQTMPETTAKIPKLVSPTGDEYPSCHSLAVLPYDLIWEILLRVPVRSLILFKCVCKSWKTLISDPQFAKDHLCISTADPNMTHQRIVARHHRDILSFSVQSLLQNPSNPAKPHSWRMSHKYCIVGSCNGLLCLSRFKHGYCRLRLWNPCTGLKSKRLSIGFYPVDITFHGLGYDHVNHRYKLLAGVVDYFETQTKIYSFGSDSSTLIQNQNLPREPIRMQGKFVSGTLNWIIEKGTSDDHQWVILSLDMVTETFGEVFLPKCVEDSEKICHPILGVSRDCLFVCFLDSKKAHWSVLMMKEYGVRDSWTKLLMTPHISIFRTQYLYPLFETLRISENGVVLLRTRTNLLLYNSNDGWLVYPRIRRKLGFDMHIYHESLVSPKS*	0	9.09	45297.6		Cytoplasm, peroxisome, and nucleus
GmFBX262.1	Glyma.10G224900.1	MSFRSIVREVRDGFGSLSRRSFEVRLPGHNRGKSRSLVHELQDQPPVIQNSRWASLPPELLRDVINRLEASESTWPGRKHVVACAAVCKSWREMCKEIVSSPEFCGKITFPVSLKQPGHRDGPIQCFIKRDKSKLTYHLFLGLSPALLVENGKFLLSAKRTRRTTCTEYVISMDADNISRSSSTYIGKLRSNFLGTKFIIYDTQPPYNNAMLSPPGRSRRFSKKVSPKVPSGSYNIAQVTYELNVLGTRGPRRMNCTMYSIPASSMEPNGVVPGQPELLPRALEDSFRSISFSKSIDNSTEFSSSRFSDIMGTGIEDEEGKVRPLVLKNKSPRWHEQLQCWCLNFRGRVTVASVKNFQLIASTPPAAVAPTGTGPTPSQPTQSSSDPDKIILQFGKVGK…	5	9.65	48068.1	TUB	Cytoplasm (also possible: nucleus and mitochondrion)
GmFBX262.2	Glyma.10G224900.2	MSFRSIVREVRDGFGSLSRRSFEVRLPGHNRGKSRSLVHELQDQPPVIQNSRWASLPPELLRDVINRLEASESTWPGRKHVVACAAVCKSWREMCKEIVSSPEFCGKITFPVSLKQPGHRDGPIQCFIKRDKSKLTYHLFLGLSPALLVENGKFLLSAKRTRRTTCTEYVISMDADNISRSSSTYIGKLRSNFLGTKFIIYDTQPPYNNAMLSPPGRSRRFSKKVSPKVPSGSYNIAQVTYELNVLGTRGPRRMNCTMYSIPASSMEPNGVVPGQPELLPRALEDSFRSISFSKSIDNSTEFSSSRFSDIMGTGIEDEEGKVRPLVLKNKSPRWHEQLQCWCLNFRGRVTVASVKNFQLIASTPPAAVAPTGTGPTPSQPTQSSSDPDKIILQFGKVGK…	4	9.65	48068.1	TUB	Cytoplasm (also possible: nucleus and mitochondrion)
GmFBX262.3	Glyma.10G224900.3	MSFRSIVREVRDGFGSLSRRSFEVRLPGHNRGKSRSLVHELQDQPPVIQNSRWASLPPELLRDVINRLEASESTWPGRKHVVACAAVCKSWREMCKEIVSSPEFCGKITFPVSLKQPGHRDGPIQCFIKRDKSKLTYHLFLGLSPALLVENGKFLLSAKRTRRTTCTEYVISMDADNISRSSSTYIGKLRSNFLGTKFIIYDTQPPYNNAMLSPPGRSRRFSKKVSPKVPSGSYNIAQVTYELNVLGTRGPRRMNCTMYSIPASSMEPNGVVPGQPELLPRALEDSFRSISFSKSIDNSTEFSSSRFSDIMGTGIEDEEGKVRPLVLKNKSPRWHEQLQCWCLNFRGRVTVASVKNFQLIASTPPAAVAPTGTGPTPSQPTQSSSDPDKIILQFGKVGK…	4	9.65	48068.1	TUB	Cytoplasm (also possible: nucleus and mitochondrion)
GmFBX263	Glyma.10G229500.1	MTNPLERYQKLGLSESLPKTYRYPIACRELSFILREAFHQFPKNLQSIVFQDTLSAFRLLPEIQTQSAVSAVHFLLQSVEAALPKQKKNVAVTEFKHAMVAHKRRCKAHQVEKGSLPLPQDILVLIFSFLDMKSLVSVGLVCRSWNIAANDNHLWEMQYVALFGGRAKLVEGKNNRLLLEPIDTRIITDWKEAVKGAYTGALSRILTTSRGYCGHCKSVVWLNNSKCPNVHSGISEIQDIKPVTAFQAVEYVLEDSLSVTSSSDSDSDSEGGTVSRLWAYPKHIRK*	5	9.15	32161.1		Cytoplasm (also possible: nucleus and peroxisome)
GmFBX264.1	Glyma.10G236900.1	MEDNDYIRRWEDLDIDILVKIFQLLDIFELTSGISRVCSAWRLACCDPLLWKTLDLSMLRSNFIKIPLEPFVYVDGRSDRTLTRILKISLSLSQQSIMTLIFHFNLYVSDEQLTYTAERCPQLRRLVLPAWNRIKKPGMCKAIRGWKELESLTMPCIANPPYILEEISTHCKNFSELKIMGPCDIFFASSLAAFLPKLRVLSLRCSMLYKDVLILILDSLQHLEVLNISHCVLMEALPAPQQKRIIKEIDVTIRQKASRLREFLTCMEDSCVMCQRTRTDEGLIRWYKYEEGLWKTDEGECWGYSLQNESNAIVFVRCGRLKFCTAMSK*	3	8.09	38347.1		Peroxisome and cytoplasm (also possible: nucleus)
GmFBX264.2	Glyma.10G236900.2	MEDNDYIRRWEDLDIDILVKIFQLLDIFELTSGISRVCSAWRLACCDPLLWKTLDLSMLRSNFIKIPLEPFVYVDGRSDRTLTRILKISLSLSQQSIMTLIFHFNLYVSDEQLTYTAERCPQLRRLVLPAWNRIKKPGMCKAIRGWKELESLTMPCIANPPYILEEISTHCKNFSELKIMGPCDIFFASSLAAFLPKLRVLSLRCSMLYKDVLILILDSLQHLEVLNISHCVLMEALPAPQQKRIIKEIDVTIRQKASRLREFLTCMEDSCVMCQRTRTDEGLIRWYKYEEGLWKTDEVRSLSL*	2	7.9	35521.9		Peroxisome, cytoplasm, and nucleus
GmFBX264.3	Glyma.10G236900.3	MEDNDYIRRWEDLDIDILVKIFQLLDIFELTSGISRVCSAWRLACCDPLLWKTLDLSMLRSNFIKIPLEPFVYVDGRSDRTLTRILKISLSLSQQSIMTLIFHFNLYVSDEQLTYTAERCPQLRRLVLPAWNRIKKPGMCKAIRGWKELESLTMPCIANPPYILEEISTHCKNFSELKIMGPCDIFFASSLAAFLPKLRVLSLRCSMLYKDVLILILDSLQHLEVLNISHCVLMEALPAPQQKRIIKEIDVTIRQKASRLREFLTCMEDSCVMCQRTRTDEGLIRWYKYEEGLWKTDEVRSLSL*	3	7.9	35521.9		Peroxisome, cytoplasm, and nucleus
GmFBX264.4	Glyma.10G236900.4	MEDNDYIRRWEDLDIDILVKIFQLLDIFELTSGISRVCSAWRLACCDPLLWKTLDLSMLRSNFIKIPLEPFVYVDGRSDRTLTRILKISLSLSQQSIMTLIFHFNLYVSDEQLTYTAERCPQLRRLVLPAWNRIKKPGMCKAIRGWKELESLTMPCIANPPYILEEISTHCKNFSELKIMGPCDIFFASSLAAFLPKLRVLSLRCSMLYKDVLILILDSLQHLEVLNISHCVLMEALPAPQQKRIIKEIDVTIRQKASRLREFLTCMEDSCVMCQRTRTDEGLIRWYKYEEGLWKTDEVRSLSL*	2	7.9	35521.9		Peroxisome, cytoplasm, and nucleus
GmFBX264.5	Glyma.10G236900.5	MEDNDYIRRWEDLDIDILVKIFQLLDIFELTSGISRVCSAWRLACCDPLLWKTLDLSMLRSNFIKIPLEPFVYVDGRSDRTLTRILKISLSLSQQSIMTLIFHFNLYVSDEQLTYTAERCPQLRRLVLPAWNRIKKPGMCKAIRGWKELESLTMPCIANPPYILEEISTHCKNFSELKIMGPCDIFFASSLAAFLPKLRVLSLRCSMLYKDVLILILDSLQHLEVLNISHCVLMEALPAPQQKRIIKEIDVTIRQKASRLREFLTCMEDSCVMCQRTRTDEGLIRWYKYEEGLWKTDEGECWGYSLQNESNAIVFVRCGRLKFCTAMSK*	3	8.09	38347.1		Peroxisome, cytoplasm, and nucleus
GmFBX265.1	Glyma.10G238700.1	MGAGVSSCNKVEKEGGGSISSSSRDSRPGLGDIPESCISSLFMNLDPPDICKLARVNRAFHRASSADFVWESKLPPSYKFLANKVLGEENIATMTKKEIYAKLCLPNRFDGGTKEVWLDKCSGQVCLFMSSKSLKITGIDDRRYWNYIPTEESRLGMNRFQSVAYLQQMWWVEVVGELEFEFPVGSYSLIFRLQLGKASKRLGRRVCNVDQVHGWDIKPIRFQLSTSDGQLSLSECYLCGPGEWVYYHVGDFVVEKPNEPINIKFSLAQIDCTHTKGGLCVDSAIICPTEFKERLKQS*	2	7.92	33499.4	PP2	Nucleus and cytoplasm
GmFBX265.2	Glyma.10G238700.2	MGAGVSSCNKVEKEGGGSISSSSRDSRPGLGDIPESCISSLFMNLDPPDICKLARVNRAFHRASSADFVWESKLPPSYKFLANKVLGEENIATMTKKEIYAKLCLPNRFDGGTKEVWLDKCSGQVCLFMSSKSLKITGIDDRRYWNYIPTEESRFQSVAYLQQMWWVEVVGELEFEFPVGSYSLIFRLQLGKASKRLGRRVCNVDQVHGWDIKPIRFQLSTSDGQLSLSECYLCGPGEWVYYHVGDFVVEKPNEPINIKFSLAQIDCTHTKGGLCVDSAIICPTEFKERLKQS*	2	7.45	32927.7	PP2	Nucleus and cytoplasm
GmFBX266.1	Glyma.10G255600.1	MKLRLRSLESKETLKIEVPDSCCSLQQLKDTVSHTISSSSSSSSSVHLSLNRKDEIHAPSPDEPLQSLGVAAGDLIFYSLNPTAFSLETLPHKPETAPLDGPTIQDSPETLAGDAPSVPTAEKPPTLDSAEPEPAEMIDGSDGTVVVSTNSEPFFVRRVLKEALGNNVTDFKLLVFAVHGVVLESGFVRIDKDSRMAVSCSDLLDDSPSAFSSVISLRYTLPEILANGASHSVNLKFQTLGHFVNVCGSLSDDVRSMLHFVCLDTRKYVRPLESMLANSETKGSLNDGEDIVFGNEVFEMWKMGKDRLALPLLIDLCEKAGVDLPPCFMRLPMELKLLILERLPGVDLAKVACTCSELRYLSTSNELWKKKYEEEFGKEGDRKGWLFKDLFALSWETKK…	1	5.45	51362.8		Nucleus and cytoplasm
GmFBX266.2	Glyma.10G255600.2	MKLRLRSLESKETLKIEVPDSCCSLQQLKDTVSHTISSSSSSSSSVHLSLNRKDEIHAPSPDEPLQSLGVAAGDLIFYSLNPTAFSLETLPHKPETAPLDGPTIQDSPETLAGDAPSVPTAEKPPTLDSAEPEPAEMIDGSDGTVVVSTNSEPFFVRRVLKEALGNNVTDFKLLVFAVHGVVLESGFVRIDKDSRMAVSCSDLLDDSPSAFSSVISLRYTLPEILANGASHSVNLKFQTLGHFVNVCGSLSDDVRSMLHFVCLDTRKYVRPLESMLANSETKGSLNDGEDIVFGNEVFEMWKMGKDRLALPLLIDLCEKAGVDLPPCFMRLPMELKLLILERLPGVDLAKVACTCSELRYLSTSNELWKKKYEEEFGKEGDRKGWLFKDLFALSWETKK…	1	5.45	51362.8		Nucleus and cytoplasm
GmFBX267.1	Glyma.10G290500.1	MEDPFSNLPDEILSCIVSFLPLETSLISTRWRDLWNQALVRHGSTQDDVASVVAGFLSRFEELDPLKHPRKLHFHFSDQDTALFASIATNSKLLLDFPAGIKDLKKQYELKFILNKHHITHNTVPPTFLVKTLYLKSVSHLTSELISSIVSNLEHLEKLVIVECTGLQSLFIESESKLHELTILDCPQLKSLHLRTSKLKSFRLDGPLPTIWPESHFNLSHAMLNFRLGPSCADFKAQYFNQTLLTIKNCEALTLCEWTFQELIWPSISPSGNFIFYKIRELWWIHNHRGENSMDTLVSFLKLCPALEQLFVTNDSTSYSAPRSNSYCLTQETEYSTKLEHLKRIKFMGFTNRVDEISVAKKLIELVKGEPPKIETSDESCLNVVIVQ*	2	6.25	44480.2		Cytoplasm (also possible: peroxisome and nucleus)
GmFBX267.2	Glyma.10G290500.2	MEDPFSNLPDEILSCIVSFLPLETSLISTRWRDLWNQALVRHGSTQDDVASVVAGFLSRFEELDPLKHPRKLHFHFSDQDTALFASIATNKHLEKLVIVECTGLQSLFIESESKLHELTILDCPQLKSLHLRTSKLKSFRLDGPLPTIWPESHFNLSHAMLNFRLGPSCADFKAQYFNQTLLTIKNCEALTLCEWTFQELIWPSISPSGNFIFYKIRELWWIHNHRGENSMDTLVSFLKLCPALEQLFVTNDSTSYSAPRSNSYCLTQETEYSTKLEHLKRIKFMGFTNRVDEISVAKKLIELVKGEPPKIETSDESCLNVVIVQ*	3	5.85	37323.8		Cytoplasm (also possible: peroxisome and nucleus)
GmFBX268	Glyma.11G052600.1	MGQSPSTTAAPPPDLNRHQIPQIHPNTDSDFTDYTLRLSDDCLAAIFHFLSTADRKRCSLVCRRWLRVDGQRRHRLSLNAQPELLDFVPSLFNRFDSVTKLALRCDRKCASINDDALVLISLRCRNLTRLKLRGCRDITELGMAGVGENCKALKKLSCASCMFGAKGIAAVLDRCVTLEDLTLKRLRGVHHITDVEVGAAASLKSICLKELVNGQSFAPLVIDSKKLRTLKIIGCTGDWDETLVRVGCFNNGLVEVHLEKLQVTDVGLVAVSKCFGLDTLHVVKTAECSDVGLCAVADRCRLLRKVHIDGWRTNRIGDDGLHAIAKHCLNLQELVLIGVYPTFSSLAAIASNCRNLERLALCGIGTVGDAEIECIADKCVALRKLCIKGCPVSNAGIGA…	0	8.73	57137.9	LRR	Cytoplasm (also possible: nucleus and peroxisome)
GmFBX269.1	Glyma.11G054300.1	MDVEAEIDRLPIDLLAHIFVLFTSFTDLAQASGVCKKWKQGVKESLARRHNLSFAGWKMDDDSTARLVFHAYNLTKLEIPRSCWGCQITDAGLLRISFAKCISNLTSISLWGLTGITDEGVVQLISRTRSLQRLNVGGTFITDESLFTIARSCPKLETIVLWSCRHVTENGLFALVDQCLKLKSMNVWGTRVPVECLNNLLIVSPALQIKV*	4	8.44	23568.5	LRR	Cytoplasm (also possible: peroxisome)
GmFBX269.2	Glyma.11G054300.2	MDVEAEIDRLPIDLLAHIFVLFTSFTDLAQASGVCKKWKQGVKESLARRHNLSFAGWKMDDDSTARLVFHAYNLTKLEIPRSCWGCQITDAGLLRISFAKCISNLTSISLWGLTGITDEGVVQLMNLCLPLQEVVQSWRPLFFGAVVM*	4	6.27	16590.4		Cytoplasm and peroxisome (also possible: nucleus)
GmFBX270.1	Glyma.11G069400.1	MSLKSIVRELKEMRDGIGSMSRRGVESRRWNGRTKSHVAPDVTLTSLEPIQQGHWANLPPELLLDIIRRVEDSETTWPARAVVVYCGSVCKSWRAVTKEIVKTPEQCGRLTFPISLKQPGPRDSPIQCFIRRNRETSTYLLYIGLVPSENETDKLLLAAKKVRRATGTDFIISLVADDFSRSSNTYVGKLRSNFLGTKFTIYDSQPPHGAAIQPDSQPSRRFHSKQVSPRVPACNYVVSTIAYELNVLRARGPRRMHCTMNSIPVSAVQAGGNAPTPTFPEIIDEPFSPSPALKGKGPIRDLDNASLPELLPVESQGSAEPLVLKNKAPRWHEQLQCWCLNFKGRVTVASVKNFQLVSAVDPSHNVSAAEQEKVILQFGKIGKDIFTMDYRYPLSAFQA…	4	9.36	46094.9	TUB	Cytoplasm (also possible: nucleus)
GmFBX270.2	Glyma.11G069400.2	MSLKSIVRELKEMRDGIGSMSRRGVESRRWNGRTKSHVAPDVTLTSLEPIQQGHWANLPPELLLDIIRRVEDSETTWPARAVVVYCGSVCKSWRAVTKEIVKTPEQCGRLTFPISLKQPGPRDSPIQCFIRRNRETSTYLLYIGLVPSENETDKLLLAAKKVRRATGTDFIISLVADDFSRSSNTYVGKLRSNFLGTKFTIYDSQPPHGAAIQPDSQPSRRFHSKQVSPRVPACNYVVSTIAYELNVLRARGPRRMHCTMNSIPVSAVQAGGNAPTPTFPEIIDEPFSPSPALKGKGPIRDLDNASLPELLPVESQGSAEPLVLKNKAPRWHEQLQCWCLNFKGRVTVASVKNFQLVSAVDPSHNVSAAEQEKVILQFGKIGKDIFTMDYRYPLSAFQA…	3	9.36	46094.9	TUB	Cytoplasm (also possible: nucleus)
GmFBX271	Glyma.11G090700.1	MTLSDDEDENLAQFLESEVLSEVSDKEEENVEEPKAKRKRVEEDEITKQKQSSDSSSAPKNIVVSNGVVLRRIETGYFSQIPPELFNHILKFLSSEDLVSCSLVCRFLNYAASDEALWRRLYCMRWGILPPTRKLRECPWKKLYIQRDGEDMVELVRSCQNEFKEYYIQMQAAKRSQAPHPSQLKDDRIILDKTLADQVSSWKSSRGLSDTVVTDHACSGETCSYYHIGDVFICEKTGQVHVCDDTCRELVMDPTNGLLVCTISGHCLDRLLSPSEEMEPDTQGGVADEAEPFMGSGRFARAYLLGYNCADEKELEATLRFC*	8	4.82	36613.2	Herpes_UL92	Nucleus (also possible: cytoplasm)
GmFBX272.1	Glyma.11G126500.1	MGLESVGDLAIHVILSKLGAQDTARVACVSKRFCSSASDDTLWINHCFHELALTQPLDHLGNPLSSFKECYQAWRGAFVMYPWSLVKRVKRCWDKIKTWLTNNFPEAEATLCKGATEADIQELENVLKVKLPLPSRILYRFHNGQEIAKADPETTTYGSSLGLIGGYSFYSHLVNVYLLPIRQIILETKQTRRHLSFLRRSKYVLVAASSTYSRKLFFLNCTNGQLYVGTRDLLTEGDIIPCVPHDLINLHQELNISEQQDAMLLWLEEHGRRLEHGFIKLHDKGNGKSINLFPEEPPLCSMAVTNGVKVRASALVIPELIDLQDDLEKYLFAYSIRLSLEPQGCTINGMSFSSCQLHWRHWIIRANDIVISDVNGEAVIGQYPLLRPGAQEFVYQSRM…	4	6.73	50035.6	SMI1_KNR4+DUF525	Cytoplasm (also possible: nucleus)
GmFBX272.2	Glyma.11G126500.2	MGLESVGDLAIHVILSKLGAQDTARVACVSKRFCSSASDDTLWINHCFHELALTQPLDHLGNPLSSFKECYQAWRGAFVMYPWSLVKRVKRCWDKIKTWLTNNFPEAEATLCKGATEADIQELENVLKVKLPLPSRILYRFHNGQEIAKADPETTTYGSSLGLIGGYSFYSHLVNVYLLPIRQIILETKQTRRHLSFLRRSKYVLVAASSTYSRKLFFLNCTNGQLYVGTRDLLTEGDIIPCVPHDLINLHQELNISEQQDAMLLWLEEHGRRLEHGFIKLHDKGNGKSINLFPEEPPLCSMAVTNGVKVRASALVIPELIDLQDDLEKYLFAYSIRLSLEPQGCTINGMSFSSCQLHWRHWIIRANDIVISDVNGEAVIGQYPLLRPGAQEFVYQSRM…	4	6.57	48324.6	SMI1_KNR4+DUF525	Cytoplasm (also possible: nucleus)
GmFBX273	Glyma.11G154400.1	MEYQQQKQQWKRSQRTKPSSSSSSHINNLDDGCLMHIFNFLPPIPDRFNTALVCHRWNYLACHPRLWLRVDRSVKELSEPGVFPNIETAVSASRPGDTILIAAGGTHRVANIQIRKPLCLIGAGEVPDDTTLVCSRGSDSALEFLSTCKLANLTVRAELGCCLLHRKGRLTIDGCILQCESNPLDYLSCPIVSTASSSVVLPSQTKSNNGDGVFVSQTRIEGGAKAVLTSGDLALQRVRVIYARTSLLFWFDVEQMCDQIDYDKPL*	4	7.97	29423.7		Cytoplasm and peroxisome (also possible: nucleus)
GmFBX274	Glyma.11G154800.1	MSSDTSFADRKLCGFLCTVLTLTPRDDSDTTDIPFPEPCEIFGEGGEVGFRTPNGVVLGPVLDSLQCGGGGGGGSNKIKRRNKIGMVNGSVSVVHQLHAMVTRKCARIDARVVCVEALPRVVVLVDVYVPVQVWSGWQFPRSGPVAGAVFRHLSCDWNERRSMLSYPDYCRKTYGANESIWNLSDCHVLGCKLHSGVSNSSRKILFQLHEIFKALPGVGKRQTFNSSKIIPMDNICRSGIWELSDDILTKILASLGPMDLTRVSATCHHLRSLAASVMPYTKLNLFPHQRTAVEWMLHRERNAELLPHPLFVALSTEDGFSFHVNTVTGDIVTGEAPTVKDFRGGMFCDEPGLGKTVTALSLIMKTRGTLADPPDGAQVVWCQHNGNQKCGYYEVSVSG…	8	8.25	149013	SNF2_N+zf-CW+Helicase_C	Nucleus (also possible: cytoplasm)
GmFBX275	Glyma.11G181200.1	MMMADNSDNTSLPPEKTESTSSLATLHSDIIHAHILTRLDGATLASAASVSSLMHRLCTQ DDLWREISTATWPSLQNPIARHVISAIPGGYRSIFSDAFPSLHNSSFRRHRPPPPTPELI SAVDMYYQGKPVFSRVIRTETQKNWFFASPLWIDALQHKELIPTTVKFARKDEEWLKHLE ENLSVSWIIVDPTRKRAANVSSRRAVLAQRHWLTREVEVVYAAEMAGERGGATERVQCLV KVTCCGKVGGELHVREVNLVMEDTEGRRVSGKESVEILQRAMENGERKRVDHVRDKDRFM KFTCLMKERRERKFRREKARDLVSTFLALVALLLFCFLAGF*	1	9.24	38897.7		Nucleus and cytoplasm
GmFBX276.1	Glyma.11G183600.1	MDQLPVEVIGNILSHLRAARDVVIASATCRKWRQACCKHLHTLSFSSKDWPIYRDLTTTRLEILITQTIFQSSGLQALSILMEDVDEFSASTVTAWLLYTRETLRQLHYNVKTTPNVNILEICGRHKLEILDLAHNSIVGVEPNYQRFPCLKSLSLSYVSISALDLNLLVFACPKIEALELVNPEIAMSDAQVTVELSSLTLKSVYVEAISLDKFLLEADGLECLHLKDCALEFFELIGKGTLKHFKIDDVSVIHLDIGETVENLETVDISNFTIIWPKFYQMISRSSNLKRLRLWDVMFDDEDEVVDLETIATCFPYLSHLSLSYDVRDGVLHYGLQGSSYLESVVVLELGWTVINDLFSHWVEGLLKRCPNLKKLVIHGIVSQVKSHEECQMLANFT…	1	5.26	47812.2		Peroxisome (also possible: cytoplasm and plasma membrane)
GmFBX276.2	Glyma.11G183600.2	MDQLPVEVIGNILSHLRAARDVVIASATCRKWRQACCKHLHTLSFSSKDWPIYRDLTTTRLEILITQTIFQSSGLQALSILMEDVDEFSASTVTAWLLYTRETLRQLHYNVKTTPNVNILEICGRHKLEILDLAHNSIVGVEPNYQRFPCLKSLSLSYVSISALDLNLLVFACPKIEALELVNPEIAMSDAQVTVELSSLTLKSVYVEAISLDKFLLEADGLECLHLKDCALEFFELIGKGTLKHFKIDDVSVIHLDIGETVENLETVDISNFTIIWPKFYQMISRSSNLKRLRLWDVMFDDEDEVVDLETIATCFPYLSHLSLSYDVRDGVLHYGLQGSSYLESVVVLELGWTVINDLFSHWVEGLLKRCPNLKKLVIHGIVSQVKSHEECQMLANFT…	2	5.26	47812.2		Peroxisome (also possible: cytoplasm and plasma membrane)
GmFBX276.3	Glyma.11G183600.3	MDQLPVEVIGNILSHLRAARDVVIASATCRKWRQACCKHLHTLSFSSKDWPIYRDLTTTRLEILITQTIFQSSGLQALSILMEDVDEFSASTVTAWLLYTRETLRQLHYNVKTTPNVNILEICGRHKLEILDLAHNSIVGVEPNYQRFPCLKSLSLSYVTVELSSLTLKSVYVEAISLDKFLLEADGLECLHLKDCALEFFELIGKGTLKHFKIDDVSVIHLDIGETVENLETVDISNFTIIWPKFYQMISRSSNLKRLRLWDVMFDDEDEVVDLETIATCFPYLSHLSLSYDVRDGVLHYGLQGSSYLESVVVLELGWTVINDLFSHWVEGLLKRCPNLKKLVIHGIVSQVKSHEECQMLANFTTSMVELMRRYTHVDPYFKYD*	3	5.52	44202		Cytoplasm (also possible: peroxisome and nucleus)
GmFBX276.4	Glyma.11G183600.4	MDQLPVEVIGNILSHLRAARDVVIASATCRKWRQACCKHLHTLSFSSKDWPIYRDLTTTRLEILITQTIFQSSGLQALSILMEDVDEFSASTVTAWLLYTRETLRQLHYNVKTTPNVNILEICGRHKLEILDLAHNSIVGVEPNYQRFPCLKSLSLSYVSISALDLNLLVFACPKIEALELVNPEIAMSDAQVTVELSSLTLKSVYVEAISLDKFLLEADGLECLHLKDCALEFFELIGKGTLKHFKIDDVSVIHLDIGETVENLETVDISNFTIIWPKFYQMISRSSNLKRLRLWDVMFDDEDEVVDLETIATCFPYLSHLSLSYDVRDGVLHYGLQGSSYLESVVVLELGWTVINDLFSHWVEGLLKRCPNLKKLVIHGIVSQVKSHEECQMLANFT…	2	5.26	47812.2		Peroxisome (also possible: cytoplasm and plasma membrane)
GmFBX276.5	Glyma.11G183600.5	MDQLPVEVIGNILSHLRAARDVVIASATCRKWRQACCKHLHTLSFSSKDWPIYRDLTTTRLEILITQTIFQSSGLQALSILMEDVDEFSASTVTAWLLYTRETLRQLHYNVKTTPNVNILEICGRHKLEILDLAHNSIVGVEPNYQRFPCLKSLSLSYVSISALDLNLLVFACPKIEALELVNPEIAMSDAQVTVELSSLTLKSVYVEAISLDKFLLEADGLECLHLKDCALEFFELIGKGTLKHFKIDDVSVIHLDIGETVENLETVDISNFTIIWPKFYQMISRSSNLKRLRLWDVMFDDEDEVVDLETIATCFPYLSHLSLSYDVRDGVLHYGLQGSSYLESVVVLELGWTVINDLFSHWVEGLLKRCPNLKKLVIHGIVSQVKSHEECQMLANFT…	1	5.26	47812.2		Peroxisome (also possible: cytoplasm and plasma membrane)
GmFBX277	Glyma.11G249300.1	MPGFTVGKKRFIQPNMCFTNLINQDKSTLSQNNHCLFPEALNKDYSPILPGLPDDVAEYCLALVPRSNFPAMGGVCKIWRSFIQSKEFATVRKLAGMLEEWLYFLTTDCEGKESYWEVMDCLGHKCRSLPPMPGPGKAGFQVVVLNGKLLVMAGYSVIEGTAFASAEVYQYDSCLNSWSRLSDMNVSRYDFACAEVNGLVYAVGGYGVNGDSLSSAEVYDPDTDKWALIESLRRPRWGCFACGFEGKLYVMGGRSSFTIGNSKFVDIYNPERHSWCEIKNGCVMVTAHAVLGKKLFCIEWKNQRKLAIFSPEDNSWKMVPVPLTGSSSIGFRFGILDGKLLLFPLEAETAFQTLLYDPNASLGSEWQTCDIRPSGLCLCCVTIKA*	3	6.15	42788.3	Kelch	Cytoplasm and peroxisome
GmFBX278.1	Glyma.11G251600.1	MEGLAMLKQLIAQLQHLFDTYHSQSSLIFQQQHPRWTTSLDIEDNSVDDFCGLVMTAGKSGSFRMSEPGKPPPTKKSRRDRSRGKSSGRSCTTEVMEQEIWKDFPEDLFEAVIARLPISTFFRFRSVCRQWNSMLNSQSFSQHCTQVTQENPWFYTITHENVNSGAMYDPSLKKWHHPTISTPPTKLIVLPVASSGGLVCFLDIGHRNFFVCNPLTQSFKELPARSVKVWSRVAVGMMANGNFAGSGYKIVWVGCDGEYEVYDSVRNSWSRPGNMPVGMKLPLSLNFRSQAVSIGSTLYFMRSDPDGIVSYDMATGVWKQYIIPAPLHLTDHTLAECDGQVMLVGLLTKNAATCVCIWELQKMTLLWKEVDRMPNIWCLDFYGKHVRMTCLGNKGLLML…	1	9.14	50961		Cytoplasm (also possible: nucleus and peroxisome)
GmFBX278.2	Glyma.11G251600.2	MLVQLPLNVREDMIYEIVYTFHRWTTSLDIEDNSVDDFCGLVMTAGKSGSFRMSEPGKPPPTKKSRRDRSRGKSSGRSCTTEVMEQEIWKDFPEDLFEAVIARLPISTFFRFRSVCRQWNSMLNSQSFSQHCTQVTQENPWFYTITHENVNSGAMYDPSLKKWHHPTISTPPTKLIVLPVASSGGLVCFLDIGHRNFFVCNPLTQSFKELPARSVKVWSRVAVGMMANGNFAGSGYKIVWVGCDGEYEVYDSVRNSWSRPGNMPVGMKLPLSLNFRSQAVSIGSTLYFMRSDPDGIVSYDMATGVWKQYIIPAPLHLTDHTLAECDGQVMLVGLLTKNAATCVCIWELQKMTLLWKEVDRMPNIWCLDFYGKHVRMTCLGNKGLLMLSLRSKQMNRLVT…	1	9.08	49702.6		Cytoplasm (also possible: nucleus)
GmFBX279	Glyma.12G051100.1	MGLESVGDLAINVILKKLGAQDIARVACVSKRFSSSASDDTLWINLCFNELALTQPLDHLGNPLSSFKECYLAWRGAFVMYPWSLVKRVKRCWDRIKTWLTNNFPEAEATLCKGATEADIQELENVLKVKLPLPTRILYRFHNGQEFAKADPETSTFGRSLGLIGGYSFYGHLVNVYLLPICQIILETQQTRRRLSFLRRSKYVLVAASSTYSRKLFFLNCTNGQLYVGTRSPLTERDIIPCVPHDLISLHQELNSSEQQDAMLLWLEEHGRRLEHGFIKLHDEGNGKSINLFPEEPHICSTAVTNGVKVRASALVIPELMDLQDDLGEYLFAYSIRLSLEPQGCIINGMSFSSCQLHWRHWIIRANDIVISDVSGKAVIGQFPLLRPGAQEFVYQSCT…	4	6.83	49843.4	SMI1_KNR4+DUF525	Cytoplasm and peroxisome
GmFBX280	Glyma.12G068200.1	MTQGMIIAIQGSRNMARNRFENNRDIISTMPDDILGDILSRLTLKEAARTSVLATKWRYHWTFFSGLLDFDHSLRNFHLRREHVGILTKCNVFVYEWERFMTRMANVMKSLKSSSLQGLRICMDLGDPWRVAEWVKYAAEKHVQTLDLDFSYHFSVPFYEISLTIVHNVFPSRGYEMKSLCNLRLSSVDVSGEVIEGLLASCPLLESICVIESKRLVRLKVRGEALRLKHLELVECRIMDLDIYAVNLVTFRYQGKYGKFKFQNVPSLVEASFGGIFCSYLESDMDRVDFYGVLLQINVLKLELSKPYPGFLEGLPVFDNVGQLEIRIPHRSGAALDHHVSLLSSFPSVRVLKIKFQRNDLSVVEENWKANLEHEYPNLRELEVSGFRRDPSQMELLIS…	4	8.35	52856.3		Cytoplasm (also possible: peroxisome and nucleus)
GmFBX281	Glyma.12G088900.1	MDQLPVEVIGNILSHLRAARDVVIASASCRKWRLACCKHLHTLSFNSKDWPIYRDLTTTRLEILITQTIFQTSGLQSLSILMEDVDEFSASTVTAWLLYTRETLRQLHYNVKTTPNVNILEICGRHKLEILDLAHNSIVGVEPNYQRFPCLKSLSLSYVSISALDLNLLVSACPKIETFELVNPEIAMSDAQVTVELSSSTLKSVYVEAISLDKFLLEADGLECLHLKDCALEFFELIGKGTLKHFKIDDVSVIHLDIGETVENLETVDISNFPIIWPKFYQMISRSSNLKRLRLWDVMFDDEDEVVDLETIATCFPYLSHLSLSYDVRDGVLYYGLQGSSYLESVVVLELGWTVINDLFSHWVEGLLKRCPNLKKLVIHGIVSEAKSHEECQMLANFT…	1	5.16	47827.2		Cytoplasm (also possible: peroxisome and nucleus)
GmFBX282	Glyma.12G103400.1	METRSAKRKKMAQIVENDAKAATDRISDLPDAVLHQILFLLPIKCVAQMSILSKRWKFLWSTFPDLDFTTLNPFQISSQSVKFLEFEKPRQPLDSSRMDFITQVLSIRDKHSDIRFLCFRARLSFSRLNSLIRRAIRHNVRELDIGASTVCTDDYFNFPRCVIGSETLRVLKLKSGFRLPPSSVMRHGFQSLQTLSLSLVILNNQPSLPDLFSESSFPLLKTLNLDSCLGLKYLHVGCRALEDLNLERCYELEGLDVSCSKLERMRLAKCFDAYSDKSWVKINTPKLERLCWQHNAITDMTMFGPSNLLNEVTVGFYVFTRDNILGKLQSAIDLLSGLSHARSLSLERQTIEILSNNHLLFQPFYNLKHLELHTGFNKSDVPGLTCLFKSSPTLDTLIL…	2	9.02	58947.3	FBD	Plasma membrane and cytoplasm (also possible: extracellular space)
GmFBX283	Glyma.12G115200.1	MHSSVHELQDQPPVIQNSRWASLPLELLGDVINRLEASESTWPGRKHVVACVAMCKSWREMCKEIVSSPEFCGKITFPVSLKQRQIKLTYHLFLCLSPVLLVENGKFLLSAKWTRRTTCTEYIISMNTDNISRSSSTYIGKLRSKTIILVCVCERERMMIKDKWLPLHTLAACGEFYLLDSLLKHNVDINVLKNEDSGPLKESTSLIEHRKWDGLYCLPSEKSEIVSDEYLPTNDPKSNNNINDEAAELVKLTEQSLLLKKRTNQTKPRPIVVRLDDGDVAPISVKRPEPMDDIV*	4	7.54	33619.9	TUB	Cytoplasm (also possible: nucleus)
GmFBX284	Glyma.12G173500.1	MNRGEGANDGFSGPGPNDSLLPGLIDDVALNCLAWVSGSDYAALSCINKRFNKLINSGYLYGLRKQLGAVEHLVYMVCDPRGWVAFDPKINRWMSLPKIPCDECFNHADKESLAVGCELLVFGRELMEFAIWKYSMICRGWVKCQEMNQPRCLFGSSSLGSIAIVAGGSDKYGNVLKSAELYDSSTGMWELLPNMHTSRRLCSGFFMDGKFYVIGGMSSTTVSLSCGEEYDLKTRSWRKIEGMYPYVNVGVQAPPLVAVVDNQLYAVEHLTNMVKKYDKEKNTWNELGRLPVRADSSNGWGLAFKVCGEQLLVVGGQRGPEGESIVLSSWCPKSGISNGTIDWQVLGVKEHVGVFVYNCAVMGC*	2	6.25	40122.1	Kelch	Cytoplasm (also possible: nucleus and peroxisome)
GmFBX285	Glyma.12G186800.1	MTPAMDKTSSSSDITTVHPDIFQSHILNRLDGPTLASAASATSHLRGLCTEHHLWRNICAATWPSLNDPLAAATIATFPATHRSIFSDSFPSLHHSPPNPIPTQPPTPPPPELISAVDIYYKGKPVFSRVIRTETHKGWFLCSPLWVDLLDPTEVVPTPLKFAQTNDEIELLNHLVENLALSWIIIDPTRKRAANLSSRRPVSARRHWLTAELEVLYAVPMETVQCVVKVTCCGKVGGAMHVREVSLTMEDTEGRHVMGRDGVVILQDAMENGKREKLDAEKAKERFEKFSIVKREIRERKMRRDRAMDMVAMLIAFAVFALLFCFMAFGV*	0	7.7	37069.9		Cytoplasm, plasma membrane, and peroxisome
GmFBX286	Glyma.12G230000.1	MSLRKVFRSRKFSKSFKEVLPAEGAAVEGGVAGTVEEAANGNNNGWSSMLPEILGEIVRRVDAAEEQWPNRQNVVACACVCKRWRDITREVVRVPSHTGKITFPSCLKQPGPRDVPHQCLIKRNQKTSTFYLYLALTPSFTDKGKFLLAARRYRCGTHTEYIISLDADDLSQGSNAYVGKLSSDFLGTNFTIYDSQPPHSGAKPSSGRASRRFASKQISPQVPAGNFEVGQVSYKFNLLKSRGPRRMVCSLKCPVTPVSPTSGSSDSTPVNGHKMHDKEQAASGYTILKNKAPRWHEHLQCWCLNFHGRVTVASVKNFQLVATVDQSQPGGKGDEETVLLQFGKVGDDTFTMDYRQPLSAFQAFAICLTSFGTKLACE*	3	9.37	41678.4	TUB	Cytoplasm, mitochondrion, and nucleus
GmFBX287.1	Glyma.13G036600.1	MVGKESLRTHEVLNFSFEKLMMVDCGGNSGKGVNFKAGVITEWKDIPVELLMQILSLVDDQTVMIASEVCRGWREAICFGLTRLSLSWCSKNMNNLVLSLAPKFTKLQTLILRQDKPQLEDNAVETISNFCHDLQILDLSKSFKLTDHSLYAIALGCQDLTKLNISGCSAFSDNALAYLASFCRKLKVLNLCGCVKAASDTALQAIGHYCNQLQFLNLGWCENVSDVGVMSLAYGCRDLRTLDLCGCVLITDDSVIALANRCPHLRSLGLYFCQNITDRAMYSLAQSKVNNRMWGSMKGGGNNDDNDDGLRTLNISQCTALTPSAVQAVCDSCPSLHTCSGRHSLIMSGCLNLTSVHCACAGQAHRAFTLPHAAH*	4	6.79	40965.3	LRR	Cytoplasm, peroxisome, nucleus, and plasma membrane
GmFBX287.2	Glyma.13G036600.2	MVGKESLRTHEVLNFSFEKLMMVDCGGNSGKGVNFKAGVITEWKDIPVELLMQILSLVDDQTVMIASEVCRGWREAICFGLTRLSLSWCSKNMNNLVLSLAPKFTKLQTLILRQDKPQLEDNAVETISNFCHDLQILDLSKSFKLTDHSLYAIALGCQDLTKLNISGCSAFSDNALAYLASFCRKLKVLNLCGCVKAASDTALQAIGHYCNQLQFLNLGWCENVSDVGVMSLAYGCRDLRTLDLCGCVLITDDSVIALANRCPHLRSLGLYFCQNITDRAMYSLAQSKVNNRMWGSMKGGGNNDDNDDGLRTLNISQCTALTPSAVQAVCDSCPSLHTCSGRHSLIMSGCLNLTSVHCACAGQAHRAFTLPHAAH*	4	6.79	40965.3	LRR	Cytoplasm, peroxisome, nucleus, and plasma membrane
GmFBX288.1	Glyma.13G058800.1	PWCCFLHFLGLLPPTRSLSLCIFAALSVCCSVLFVDRIAPTQVKRMILTKQYRCVHSASCQCTKGHLSEDVIFLVFQHLNWNPKLIAALSCVCKWFDDLSKQVLWKEFCKTRAPKMMLDLQSSGSHSVDGNWRALGKLLIFCSGCRQGSLFNNVQVPGHFVNKTRFSRTSGKSFLMPQCINDVLYVSDPCEHIGQSEEGDLGFFRGIFKSFASSNVRRMLINRGAQLHQTEICPYCKAKLWSMLQANMIPQTASCRLGSYEDYTEYYVCLNGHLLGVCTLLPLSDSEDVSEE*	2	8.5	32966.4		Extracellular space and plasma membrane (also possible: Golgi apparatus)
GmFBX288.2	Glyma.13G058800.2	PWCCFLHFLGLLPPTRSLSLCIFAALSVCCSVLFVDRIAPTQVKRMILTKQYRCVHSASCQCTKGHLSEDVIFLVFQHLNWNPKLIAALSCVCKWFDDLSKQVLWKEFCKTRAPKMMLDLQSSGSHSVDGNWRALGKLLIFCSGCRQGSLFNNVQVPGHFVNKTRFSRTSGKSFLMPQCINDVLYVSDPCEHIGQSEEGDLGFFRGIFKSFASSNVRRMLINRGAQLHQTEICPYCKAKLWSMLQANMIPQTASCRLGSYEDYTEYYVCLNGHLLGVCTLLPLSDSEDVSEE*	1	8.5	32966.4		Extracellular space and plasma membrane (also possible: Golgi apparatus)
GmFBX289	Glyma.13G064500.1	MAEQSRSPATPATTITDLNEDCIAHCAGHLSLGDVCNMAMTSSALKRLAYSDFIWQRFFREHWHLELPWHSSGNGGGGGARGVYMVRHAALRQFKFVDPFVLDFDAHAKPFDQLLLHKNHLFYSQGSRVEVIDLDGCLKRTTTDFFHSLCYHKARITCMRLFPLNEMTSVFRGDTQGEQNVLVTSSCDHSIRLWWKGSSLRCFRGHNGPVLSLSNKLLGEDGSKVLASGGEDGTVRLWSLGSSGKRGQRALKATFYGHEKPVNLMSVAGHKTSLLVTISRDSKVRVWDTGTATSSAVRTSCCVGMASVPGTPLNMKCHESLLYVAAGSSVAAFDLRTMQKVITAAVHQPKLCSFDAVPSKYLICTGGNGRAMLWDVRRNQESLKPEPIAELDGHCGQVT…	7	6.84	55006.3	WD40	Cytoplasm and peroxisome (also possible: nucleus)
GmFBX290	Glyma.13G086000.1	MGSLFSMANTKANQSESSEISPNETSKRQRMSPASVEECPRLIPNLPDELSLQIIARLPRICYYHVRLVSRKWKATITSSELYKVRKELGTTEEWLYLLVRIGQNKLLWHALDPRSRIWQRLPIMPSVVDEEDSQKGSSGLWMWNMVKGIRIAEIIRGLLGQKDALDDMPFCGCAFGAVDGCLYVLGGFSKSSTMKCVWRFDPIQNAWKKVNSMSTGRAYCKTGILNNKLYVVGGVSQAGLIPLQSAEVYDPFSDTWSDVPSMPFSRAGVLPTAFLADMLKPIATGLTSYKGRLYVPQSLYSWPFFVDVGGEIYDPETNSWMEMPNGMGEGWPVKQAGTKLSVVVNGELYAFDPSNSVDSGRIKVYDQGEDEWKVVIGKVPVYDFTESESPYLLAGFHG…	1	5.67	53059.6	Kelch	Cytoplasm and nucleus
GmFBX291	Glyma.13G097600.1	MEWDSNSDLSGDEEEEGFVFNDGDDAGPLPFPFPVVENLLQTAPCGFVVTDAHEPDNPIIYVNTVFEIVTGYRAEDVLGRNCRFLQCRGPFAKRRHPLVDSTVVSEIRRCLEEGIEFQGELLNFRKDGSPLMNRLRLTPIYGDDETITHVIGIQFFTEANIDLGPVPGSTIKESAKSSDRFRSVLSSLQTLPVGGRNVSRGVCGIFQLSDEVLSLKILAQLTPRDIASVSSVCRRLYELTKNEDLWRMVCQNAWGSETTHVLETVPGARRLGWGRLARELTTLEAAAWRKLTVGGAVEPSRCNFSACAVGNRVVLFGGEGVNMQPMNDTFVLDLNSSNPEWQHVQVSSPPPGRWGHTLSCVNGSHLVVFGGCGRQGLLNDVFVLDLDAKPPTWREISGL…	1	5.37	67068.3	Kelch+PAS_9	Cytoplasm and nucleus
GmFBX292	Glyma.13G109000.1	MQSQSSLGGERRTQNNVVYLPEELIIEILLRLPVKSLLRFKRVCNSWLSLISDAN*	0	9.18	6329.39		Nucleus, cytoplasm, and extracellular space
GmFBX293	Glyma.13G114400.1	MSLKILSWLPVKALLRFRCVCKSWKSLMLDLSFVKLHLQRSYCRDTPVLFTLLNSNSKEEQCSLHYYCSMQRLLDNPLSAIDDGDLPFNQKPCRFWNPATRLRSKKSPCIMCYIHTLIGFGYNDSSDTYKVVAVVKKSRAITELRVCCLGDNCWRKIATWTDFLRAIHTKGLFMSNTLNWVGRLYTTHQNAIFSFDIRKETYRYLSLPVDVDVLSDDTVIGVLGGCLCLSHDYKRTRLAIWQMKEFGVEKSRTPLKKVSYEHLQISTSSSWMAMHANGDVRLVASKSEFGLVLYNRRENRVKPNGMFSKTVILESTQYVESLVLPYRI*	1	9.41	37950.2		Golgi apparatus (also possible: extracellular space and ER)
GmFBX294	Glyma.13G114500.1	MNRGRYDDAVVVLPCELQVEIPPWLPEKTLLRLRCVCKFWKTLVFDPIFVKLHVEGSRRDTTPRYCSMQRLLDDHPSLMDEVGGHGFDQKCHNMVGVRNGLRNHLVVLEMKMVNHEALRKSVSPHWTSMHAAKGDVKLVVANIQELELVLCNIGGVKLNGIVFLETSHYVQSLVLPYPI*	1	8.23	20436		Cytoplasm (also possible: nucleus and peroxisome)
GmFBX295.1	Glyma.13G149600.1	MGASLSSNGSSIGPGLGDIPESCVACVFLHLTPPEICNLARLNRAFRGAASSDSVWEAKLPRNYQDLLDLVPPERHRSLSKKDIFALLSRPLPFDHGHKVGAALQEVWLDRVTGKVCMSISAKAMTINGIDDRRYWNWIPTEESRFHTVAFLQQIWWFEVDGEVTFPFPADIYTLSFRLHLGRFSKRLGRRVCNYEHTHGWDIKPVKFEFSTSDGQQASCECCLDESEINDTYGNHKRGCWVDYKVGEFIVSGSEPTTQVRFSMKQIDCTHSKGGLCVDSVFIVPNDLRERKRRGILK*	2	7.57	33757.4	PP2	Cytoplasm, peroxisome, and nucleus
GmFBX295.2	Glyma.13G149600.2	MGASLSSNGSSIGPGLGDIPESCVACVFLHLTPPEICNLARLNRAFRGAASSDSVWEAKLPRNYQDLLDLVPPERHRSLSKKDIFALLSRPLPFDHGHKEVWLDRVTGKVCMSISAKAMTINGIDDRRYWNWIPTEESRFHTVAFLQQIWWFEVDGEVTFPFPADIYTLSFRLHLGRFSKRLGRRVCNYEHTHGWDIKPVKFEFSTSDGQQASCECCLDESEINDTYGNHKRGCWVDYKVGEFIVSGSEPTTQVRFSMKQIDCTHSKGGLCVDSVFIVPNDLRERKRRGILK*	2	7.57	33217.8	PP2	Cytoplasm (also possible: nucleus and peroxisome)
GmFBX296	Glyma.13G154400.1	MSGRRRRKLKLLSDTITDSRRAAVEVENENLELQTWSDLPTELLELILSRLSLDDNVRASVVCKRWHSVATSVCVVNQSPWLMYFPKFGDWYEFYDPVHRKTYSIELPELSGSRVCYTKDGWLLLYRPRTHRVFFFNPFTQEIIKLPRFEMSYQIVAFSCAPTSSDCVLFTVKHVSPTVVAISTCYPGATEWTTVSYQNRLPFVSSIWNKLVFCNGLFYCLSLTGWLGVFDSSERTWSVLSVPPPKCPENFFAKNWWKGKFMTEHEGDIIVIYTCSNENPIIFKLDLTLLEWEEMTTLDGVTLFASFLSSHARTDLHGIMRNSVFFSKVRFYGKRCISFSLDGYRYYPRKQWHDWGEQDPFENIWIEPPKDFSGFT*	2	7.06	43957.4		Plasma membrane (also possible: extracellular space)
GmFBX297	Glyma.13G164200.1	MESQSQRDRRTDAVGDLRVLPDEILCSILEGLTPRDAARVACVIGVMYILYNEDPLWMSLCRKGASGSWKKTALHNFYLMLTYLELGILNAVRLCQTNTKEYHRGPLYFDGFNSLFLYRRLYRCHTTLDAFFADIGNVERIKDISLFYNDYDAKKPKDKIFELNHSIVLQHLDFVINFVNSSKSETSMTFTKFTHTLLKHRQVRAQHGIHKIYSHFIEIPPSKSKTQNGVCGT*	5	8.96	26950		Cytoplasm (also possible: nucleus)
GmFBX298	Glyma.13G166200.1	MPALVNYSGDDELYPGGSFCPNPMELGRLYTTIGSNLDMYYPPTKRPRSIFEAIEREQYYQDPGIEVLPDECLFEIFRRLPSGKERSSCACVSKRWLMLMSTICKDEIEGTTSVAETVSSDENQDIDDDGYLTRCLDGKKATDVRLAAIAVGTSSRGGLGKLSIRGSNSERGVTNLGLSAVAHGCPSLRSLSLWNVSTIGDEGLSQVAKGCHMLEKLDLCHCSSISNKGLIAIAEGCPNLTTLTIESCPNIGNEGLQATARLCPKLQSISIKDCPLVGDHGVSSLLASASNLSRVKLQTLNITDFSLAVICHYGKAITNLVLSGLKNVTERGFWVMGAAQGLQKLLSLTVTACRGVTDTSIEAIGKGCINLKHLCLRRCCFVSDNGLVAFAKAAISLES…	1	5.65	68172.8	LRR	Cytoplasm
GmFBX299	Glyma.13G209700.1	MAVMTRKRRRMMEEAAAAVTAILPEDLMIEILARVRVSNPLQLRCVCKRWKSLVLDPQFVKKHLHTSFSDITDLASKAMEDMNAFQLQLNYAPALAEPEEEEEEEEEEEEENEEEEEEEEGEEEEEEEARSMVNELAQLDNMLVVIRSLKGTLETIKVDVQAIKERVKCLQSFLQIYLKTATASSSSSHSM*	0	4.51	21936.8		Nucleus (also possible: cytoplasm and mitochondrion)
GmFBX300.1	Glyma.13G211000.1	MSSQGYLHRIGFTRKRERLINPMDRTSPLPPSSVPKQQPMSESLPLPFLPDELVVEILSRLPVKSLLQFRCVCKSWMSLISDPYFMKKHLHLSSRCTHFTHHRIILSATTAEFHLKSCSLSSLFNNPSSTVCDDLNYPVKNKFRHDGIVGSCNGLLCFAIKGDCVLLWNPSIRVSKKSPPLGNNWRPGCFTAFGLGYDHVNEDYKVVAVFCDPSEYFIECKVKVYSMATNSWRKIQDFPHGFLPFQNSGKFVSGTLNWAANHSIGPSSFWVIVSLDLHKETYREVLPPDYEKEDCSTPSLGVLQGCLCMNYDYKKTHFVVWMMKDYGVRESWVKLVSIPYVPNPEDFSYSGPYYISENGKVLLMFEFDLILYDPRNNSFKYPKIESGKGWFDAEVYVET…	0	8.42	46546.7		Cytoplasm (also possible: peroxisome, mitochondrion, Golgi apparatus, and nucleus)
GmFBX300.2	Glyma.13G211000.2	MDRTSPLPPSSVPKQQPMSESLPLPFLPDELVVEILSRLPVKSLLQFRCVCKSWMSLISDPYFMKKHLHLSSRCTHFTHHRIILSATTAEFHLKSCSLSSLFNNPSSTVCDDLNYPVKNKFRHDGIVGSCNGLLCFAIKGDCVLLWNPSIRVSKKSPPLGNNWRPGCFTAFGLGYDHVNEDYKVVAVFCDPSEYFIECKVKVYSMATNSWRKIQDFPHGFLPFQNSGKFVSGTLNWAANHSIGPSSFWVIVSLDLHKETYREVLPPDYEKEDCSTPSLGVLQGCLCMNYDYKKTHFVVWMMKDYGVRESWVKLVSIPYVPNPEDFSYSGPYYISENGKVLLMFEFDLILYDPRNNSFKYPKIESGKGWFDAEVYVETLVSPMKH*	1	7.53	43904.6		Cytoplasm, peroxisome, and nucleus
GmFBX301.1	Glyma.13G211600.1	MRGHDWINTLLPDELLIEIFRRLDSKSNRDASSLVCTRWLRLERLTRAAIRIGASGSPDLLIHLLAARFSNITTVHIDERLSVSIPAHLGRRRSSGNSSVKLHDVNDKHGSASDQSDLDSLCLSDSGLASLAEGFPKLEKLRLIWCSNVTSEGLSSLARKCTSLKSLDLQGCYVGDQGLAAIGQCCKQLEDLNLRFCEGLTDNGLVELALGVGNALKSLGVAACAKITDVSMEVVGSQCRSLETLSLDSEFIHNKGVLAVIKGCPHLKVLKLQCINLTDDTLNVAGTSCLSLELLALYSFQRFTDKGLCAIGNGCKKLKNLTLSDCYFLSDKGLEVIATGCKELTHLEVNGCHNIGTLGLESVGKSCQHLSELALLYCQRIGDAGLVQVGQGCKFLQAL…	7	7.77	65431.1	LRR	Peroxisome (also possible: cytoplasm)
GmFBX301.2	Glyma.13G211600.2	MRGHDWINTLLPDELLIEIFRRLDSKSNRDASSLVCTRWLRLERLTRAAIRIGASGSPDLLIHLLAARFSNITTVHIDERLSVSIPAHLGRRRSSGNSSVKLHDVNDKHGSASDQSDLDSLCLSDSGLASLAEGFPKLEKLRLIWCSNVTSEGLSSLARKCTSLKSLDLQGCYVGDQGLAAIGQCCKQLEDLNLRFCEGTSCLSLELLALYSFQRFTDKGLCAIGNGCKKLKNLTLSDCYFLSDKGLEVIATGCKELTHLEVNGCHNIGTLGLESVGKSCQHLSELALLYCQRIGDAGLVQVGQGCKFLQALQLVDCSSIGDEAMCGIASGCRNLKKLHIRRCYEIGNKGIIAVGEKCKLLTDLSIRFCDRVGDRALIAIAEGCSLHYLNVSGCHLIGD…	8	8.08	56401.6	LRR	Peroxisome (also possible: cytoplasm)
GmFBX302	Glyma.13G214900.1	MGLIRSMRSRSQRVVQEQEAAECVGVVVGDSMRQSCWANMPQELLREVLLRIEASEDTWPPRKSVVSCAGVCRSWRHITKDIVKTPELSSKITFPISVKQPGPRENLLRCFIKRNRSTQTYYLFLSLTSTLAEDGKFLLAARKCRRPTCTDYIISLDADDMSKGSNSYVGKLRSNFLGTKFTIYDSQLPHTGAKIMKSRSTRLVNLKQVSPKVPTGNYPVAHISYELNVLGSRGPRRMHCVMDSIPATAIEPGGVAPTQTEFSLNNIDMFPSFPFFRSKSNRAENSMSGPLVDQKDGMLVLKNKAPRWHEQLQCWCLNFHGRVTIASVKNFQLVASAENGPAGPEHDKIILQFGKVGKDLFTMDYRYPISAFQAFAICLSSFDTKIACE*	5	9.44	43646.4	TUB	Cytoplasm (also possible: nucleus)
GmFBX303	Glyma.13G218800.1	MQRVRFSSQQAPVHKLGDPQMTLSPKFRLAVIQSALANPSPELELSLREEPLIPGLPDDVALNCLLRLPVQSHSSCRAVCKRWHMLLGNKERFFTNRKQFGLKDPWLFVFAYHKCTGKIQWQVLDLTHFSWHTIPAMPCKDKVCPHGFRCVSIPPDGTLFVCGGMVSDVDCPLDLVLKYEMQKNRWTVMNRMITARSFFASGVIDGMIYVAGGNSTDLYELDSAEVLDPFNGSWHPIAYMGTNMASYDAAVLNGKLLVTEGWLWPFYVSPRGQVYDPRTNNWENMAVGLREGWTGSSVVVYGHLFVVSELERMKLKVYEPENDSWEAIEGPPLPEQICKPFAVNACDCHIYVVGRNLLVAVGHITRLNPKESCKEKWNFSVRWHVIDAPESLSDLTPSS…	0	6.63	45764.8	Kelch	Cytoplasm (also possible: nucleus and peroxisome)
GmFBX304.1	Glyma.13G219800.1	MSSQRADLACRIFPEPDASEIDHFDRLPDSLLLLVFNKIGDVKALGRCCVVSRRFHSLVPQVENVVVRVDCVISDDDSSSSAAASDKSRGPFWNLLRLVFGGIVKPIQTLGQFLGPKRPSSSSVTSPSSTTSSSPLAVGTDDDSDAGVTHHSPTQVLKNFNEIRLLRIELPSGELGIEDGVLLKWRADFGSTLDNCVILGASSVFHPKDNLTDPIPTTNCNANDDNGSIPDSFYTNGGLKLRVVWTISSLIAASARHYLLQPIISEHATLDNLVLTDADGQGVLYMNREQLEELRVKPLSASSASKRTLVPALNMRLWYAPHLELPTGVVLKGATLVAIRPSELSPNTAKKEASDLSWVSTAFEEPYRTAATMLVKRRTYCLEMNSF*	2	5.79	42176.9		Cytoplasm (also possible: peroxisome, nucleus, and plasma membrane)
GmFBX304.2	Glyma.13G219800.2	MSSQRADLACRIFPEPDASEIDHFDRLPDSLLLLVFNKIGDVKALGRCCVVSRRFHSLVPQVENVVVRVDCVISDDDSSSSAAASDKSRGPFWNLLRLVFGGIVKPIQTLGQFLGPKRPSSSSVTSPSSTTSSSPLAVGTDDDSDAGVTHHSPTQVLKNFNEIRLLRIELPSGELGIEDGVLLKWRADFGSTLDNCVILGASSVFHPKDNLTDPIPTTNCNANDDNGSIPDSFYTNGGLKLRVVWTISSLIAASARHYLLQPIISEHATLDNLVLTDADGQGVLYMNREQLEELRVKPLSASSASKRTLVPALNMRLWYAPHLELPTGVVLKGATLVAIRPSELSPNTAKKEASDLSWVSTAFEEPYRTAATMLVKRRTYCLEMNSF*	1	5.79	42176.9		Cytoplasm (also possible: peroxisome, nucleus, and plasma membrane)
GmFBX305	Glyma.13G220200.1	MSSSKEAAAEERNWLDLPRDVLCTIFQKLGATEILTRAQGVCSVWRAISKEPLLWRTIDMRNLGDIGLDFHLLAMCHRAIDYSSGHLLHINVEYFGTDDLLHHITHSTSNLRSLRLACCYQISDEGLCEIAEKLPQLEELDISISNLTKDPLEAIGQCCPHLKTLKFNMEGYRRPHIECDEEAFAIAETMPGLHHLQLFGNKLTNEGLLAILDGCPLLESLDLRQCFNVNLAGSLGKRCAEQIKELRLPCDPTDDYPFEAEIDYGSLDEDYPSGISDIDFLSDDDYDYYEFSGGSDFSEYDDDHPDYYDHF*	1	4.48	35297.6	LRR	Nucleus and cytoplasm
GmFBX306.1	Glyma.13G224200.1	MEWITHQLQERRMRRRMRIRKTRQAYGKNEDNEDWISEREVDGETEDDGDMISERKRNIREVDAENEDNGDRIGKRKRNIREVDAENEHNGDRISERKKNIAREVDGENEDHRPDRISALPDSLLFHMINFMDTKSAVQTCVLSKRWNDLSKCLTNLTFNSDLPSEGLDRSFKKFESWVLSSRDDSYPLLNLTIESWIDADVQDRVIKYALLHNVQKLKMNINSTTYRPNFKSLPLIFRSQSLTSLELSNKLSPSRLKLPKSLCLPALKSLHLAYVTFTASDKDRVEPFSNCHVLNTLVLRNFSLSAQVLSISNSTLSSLTIFEGQACSIVLSTPNLSSFSITGSVGHQLSSTSDLSFLGEVNINIYMPWSETSLDGKSSIIIKWLGVLANVKILTIGL…	6	8.4	53358.7		Nucleus and cytoplasm (also possible: extracellular space)
GmFBX306.2	Glyma.13G224200.2	MEWITHQLQERRMRRRMRIRKTRQAYGKNEDNEDWISEREVDGETEDDGDMISKRKRNIREVDAENEHNGDRISERKKNIAREVDGENEDHRPDRISALPDSLLFHMINFMDTKSAVQTCVLSKRWNDLSKCLTNLTFNSDLPSEGLDRSFKKFESWVLSSRDDSYPLLNLTIESWIDADVQDRVIKYALLHNVQKLKMNINSTTYRPNFKSLPLIFRSQSLTSLELSNKLSPSRLKLPKSLCLPALKSLHLAYVTFTASDKDRVEPFSNCHVLNTLVLRNFSLSAQVLSISNSTLSSLTIFEGQACSIVLSTPNLSSFSITGSVGHQLSSTSDLSFLGEVNINIYMPWSETSLDGKSSIIIKWLGVLANVKILTIGLCAIQTILHDLLNPTSIRTQPP…	5	8.75	50891.1		Nucleus and cytoplasm
GmFBX306.3	Glyma.13G224200.3	MRRRMRIRKTRQAYGKNEDNEDWISEREVDGETEDDGDMISERKRNIREVDAENEDNGDRIGKRKRNIREVDAENEHNGDRISERKKNIAREVDGENEDHRPDRISALPDSLLFHMINFMDTKSAVQTCVLSKRWNDLSKCLTNLTFNSDLPSEGLDRSFKKFESWVLSSRDDSYPLLNLTIESWIDADVQDRVIKYALLHNVQKLKMNINSTTYRPNFKSLPLIFRSQSLTSLELSNKLSPSRLKLPKSLCLPALKSLHLAYVTFTASDKDRVEPFSNCHVLNTLVLRNFSLSAQVLSISNSTLSSLTIFEGQACSIVLSTPNLSSFSITGSVGHQLSSTSDLSFLGEVNINIYMPWSETSLDGKSSIIIKWLGVLANVKILTIGLCAIQTILHDLLN…	6	8.4	51749.8		Nucleus (also possible: cytoplasm)
GmFBX306.4	Glyma.13G224200.4	MRRRMRIRKTRQAYGKNEDNEDWISEREVDGETEDDGDMISERKRNIREVDAENEDNGDRIGKRKRNIREVDAENEHNGDRISERKKNIAREVDGENEDHRPDRISALPDSLLFHMINFMDTKSAVQTCVLSKRWNDLSKCLTNLTFNSDLPSEGLDRSFKKFESWVLSSRDDSYPLLNLTIESWIDADVQDRVIKYALLHNVQKLKMNINSTTYRPNFKSLPLIFRSQSLTSLELSNKLSPSRLKLPKSLCLPALKSLHLAYVTFTASDKDRVEPFSNCHVLNTLVLRNFSLSAQVLSISNSTLSSLTIFEGQACSIVLSTPNLSSFSITGSVGHQLSSTSDLSFLGEVNINIYMPWSETSLDGKSSIIIKWLGVLANVKILTIGLCAIQTILHDLLN…	5	8.4	51749.8		Nucleus (also possible: cytoplasm)
GmFBX307	Glyma.13G230700.1	MTRDWSNLPRDLVSQIVSGLGLIDFLSFRGVCEDWRVASSTLSSEVKESLRCDPWFLIYEEEEDSHSQCSLLSPENKRYTINIPELHGAACLASYKGWLLLFRHGSLFFFSPFSRATIELPNCPFAEATNEHVAAFSSAPTSKDCIVTVVNRISDSELELFFICRGESEWSTRCYDGYKLSTMTTALFCEGKEFHFLDVDNRLAIFDSETKEWNRYNYRICRERSRDQPASSVRTLSYVVRKNVFQDKNTRKMGLLEENDSISTCGTAIPHPKGEFHRIVIKSESIEAAATQPESRHLKGVWIQPIYFYVPPGLTW*	0	5.7	36236		Cytoplasm and peroxisome (also possible: nucleus)
GmFBX308	Glyma.13G246200.1	MTVGFDGLTYTLTLGRKRVVVSDDVKVSPRLKRIYRDRVSLNSKRSLLDALPQDVLVQVLCGVDHEDLKQLFHVSKTIREATTVVKKLHFDISTPKKKTFGFLNPFDLEDVNGFEEIEAPNRVLRKAKSRLNRKKLDDNVLQVLFAFMDEDQ*	2	9.38	17488.2		Cytoplasm and nucleus
GmFBX309	Glyma.13G261600.1	MVNPDMISNLPDEIKTNILSKLCIDEAVRCSVLSKTWKGLWKGMSHMELNATNMVEPFTKLLRSRKPRTFPDFSAIAPPMLKSVIGYNALVVPLLFNHLGVISSCRIQHFKKSLAFEHVENWVEILVAIHTRLKDLSLECVAHCEELTEKIMPEEYTYIPRFRHGAFECLASLELINYTLNSWIPFLECSQLKRLKMKSIYLDDVTLSGILENCVVVENFSLLECIGFERVIIMRSTLKVLQLQALCVDELQISCENLDVMMLDSIICPMQSLSIYAPCLRTFHTYCNSMYGRMLSVRNGNSIVKTHEILTHCCGLLGSPNGNIFQNVSTLCIDLDLNNIREAEVLSYVLKLCPNLQVLEIALPAFRPKSQISNSSQRCDLSYPIPMFWERRELCNCIS…	2	8.13	55382	FBD	Cytoplasm (also possible: peroxisome and nucleus)
GmFBX310	Glyma.13G262800.1	MDSNAATMHGTTKQLKYGAKDIISQIHDSILGHILSFLPTMEAVQTSVLSTRWIDVWTSITNLKLNDGVLICSGKKMQKEQYEYFVNTMLLHLANLSIQSFSLCLTCFHYESSQVSAWISSILERGVQRLEIQYANKIFFPSHTLFSCNSLVQLVLQMRCTLSVPIFACLPNLQTLGLSGIKLVSDHESSTYSKDLVLSFPILKVFEAKGCEWSTKQNLCIQVPLLERFSIAMWNSLSNESCKSSIKIFSPHLTDFSYKGDLEQEIILLNTLLIRTASVVIVIDEDRKESMRRLGFQVHKLLTQICEVEQLKLLLYKVLVHAADIFTHLPVFGKLTYLLLNEVTGEALLNLLHNSPMLNTLILQNGVFDLNEDMLTSASVPQCFLSSLKVFQFKGFNVH…	3	6.43	52272	FBD	Cytoplasm (also possible: peroxisome)
GmFBX311	Glyma.13G262900.1	MHSIRGTSRESNYEGQDIFSDLPDVIIGRILSILPTKEAVRTSILSKRWRNLWKFVTKLHFQDIEPYRRNKIDKFHFLDFVYGVLFHLNNSRIQSFSLYLSEKYDPNHVNRWLANILNRGVTELSINSEKDLSISSYSILESQPLEKLVLKMKLGFFTVPTFVYLSSLIFLKLSGIIVICNTPSNDSKNLTLNFPVLRECEIVNCSWLNVEGVTLEVPLLEVLSIKHTRSLSPDFHSITKVCAPHLRELSYTGHGHLLRDPTLLDLSATHISSAYIYPWHSKRETEEKTVLFVCELLKQLNNNVDCLKIRWPKDLVLAHYDLPVPTFGMLSCLELGNVNGEILLIFLRNTPCLKTLILQELWQFDEELLNPENVPSCFTSNLEEVKFRKIKGVQHELRF…	2	8.79	51909.4	FBD	Cytoplasm, peroxisome, and nucleus
GmFBX312	Glyma.13G269600.1	MSLRKVFRSRKFSRSFKEVLPAEGAAIVGGEDGVAGAGEESSNGNNGWSNMLPEILGEIVRRVDAAEEQWPNRQNVVACACVCKRWRDITREVVRVPSHTGKITFPACLKQPGPRDVPHQCLIKRNKKTSTFYLYLALTPSFTDKGKFLLAARRYRCGTHTEYIISLDADDLSQGSNAYVGKLSSDFLGTNFTIYDSQPPHSGAKPSSGRASRRFASKQISPQVPAGNFEVGQVSYKFNLLKSRGPRRMVCSLKCPVTPVVSPSVESSDSTPVNGHKIPDKEQVASGYTILKNKAPRWHEHLQCWCLNFHGRVTVASVKNFQLVATVDQSQPGGKGDEETVLLQFGKVGDDTFTMDYRQPLSAFQAFAICLTSFGTKLACE*	3	9.32	41987.8	TUB	Cytoplasm, mitochondrion, and nucleus
GmFBX313	Glyma.13G278200.1	MPNRGSVLRSLCLSPLIVSQKAKVRRNNGQKSPTKPKAAQLDRISSLPDEIICHILSFLPTIEAVTTSVLSTRWRSLWTLVLTLDFDDNWPCFFNTTFASVFGSILAQRKAKCIKRLCLYNYSKPFSLDLIGSLVSTAVAQNLEEMDLICNYYFEVTLPNTLFTCKTISVLKLSLGLTINLNNISSIHLPSLKVLHVDVLYLVDDESIMRLFSGCPVLEELCYEEVKSNNSTSFKICVPSLKKLHLKCHDKRVQVVTPSLEYLQVQETKVRDSLVGNLPNLLQAHADIYFDQHEKEYVFNFFNAIRQTKFLGLSTYTIEALTDASFGFPEFHNLVHLQLCLSTIDSCSLIQLLLARCPKLEILDIDKVYGKVKESGHSQLHQFLVVLAHILRRLNLESM…	10	8.31	46705.4		Golgi apparatus (also possible: mitochondrion and vacuole)
GmFBX314	Glyma.13G283500.1	MVGTEAAEKMSVNEEKDLISTLPDSVLVSIISLLPCNEGVRTCVLSNRWKTMWKHVPHLSLDQSKMLKLLIRAYLRGLYLSTRLEMAYNRRRGDQEKDFEDLDEIAKAEVLIDSVLDSHVVSLESCTIRHLPESCASGKAVMWIEKLLKQNKVKKLSMERDDTDYLGSEESLPRVLRYHGRTLDLPFKIFSGFEALELKNYFLKTSPSSNDSCQVLTTLAFRNMSVKKDAWEGILSCCLCLENLTLENVTHDNCKLMREVTINSPRLKFLRICRMQMNGFKVSAVNLEVFEIDTVVCMPKRLLTFEIPKVHLLRSRSDLKIRGQYICWVGSKLLQSRNILHTSSQSHQGTTSSFAGIFENLATLCIDFDLKTVKNAITLFSALKACPKLQNLEINSEIN…	2	6.31	59105.3	FBD	Cytoplasm (also possible: nucleus and peroxisome)
GmFBX315	Glyma.13G314700.1	MDNTSFSSDITTVHPDIFQSHILNRLDGPTLASAASSTSHLRRLCTEHHLWRNISAATWPSLNDPLAAAIITTFPARHRSIFSDSFPSLHHSPPNLNPTPPPPPPPELISAVDLYYKGKPVFSRVIKTETHKGWFLCSPLWVDLLDRNEVVPTPLKFAQTNDENKLLNHLDENLTLSWIIIDPTRKRAANLSSRRPVAVRRHWLTAELQVLYAVPMETVQCVVKVTCCGKAGGAMHVREVSLTMEDTEGRHVMGKDSVVILQDAMENGKRKKLDEVEAKERFEKFSIVKREIRERKMRRDKAMDMVAMLVAFAVFALLFWFMAFAV*	0	8.94	36954.8		Cytoplasm and nucleus (also possible: peroxisome)
GmFBX316.1	Glyma.13G326800.1	MTKKLRLGCSFQGEEDGKKVNNFLEMDRGEGVNDGFSGPGPNDSLIPGLIDDVALNCLAWVSGSDYAVLSCINKRFNKLINSGYLYGLRKQLGAVEHLVYMVCDPRGWVAFDPKINRWISLPKIPCDECFNHADKESLAVGCELLVFGRELMEFAIWKYSMICRGWVKCQEMNQPRCLFGSSSLGSIAIVAGGSDKYGNVLKSAELYDSSTGMWELLPNMHAPRRLCSGFFMDGKFYVIGGMSSTTVSLSCGEEYDLKTRSWRKIEGMYPYVNVGVQAPPLVAVVDNQLYAVEHLTNMVKKYDKERNTWNELGRLPVRADSSNGWGLAFKACGEQLLVVGGQRGPEGEAIVLSSWCPKSGISNGTIDWQVLGVKEHVGVFVYNCAVMGC*	1	6.26	42979.4	Kelch	Cytoplasm
GmFBX316.2	Glyma.13G326800.2	MDRGEGVNDGFSGPGPNDSLIPGLIDDVALNCLAWVSGSDYAVLSCINKRFNKLINSGYLYGLRKQLGAVEHLVYMVCDPRGWVAFDPKINRWISLPKIPCDECFNHADKESLAVGCELLVFGRELMEFAIWKYSMICRGWVKCQEMNQPRCLFGSSSLGSIAIVAGGSDKYGNVLKSAELYDSSTGMWELLPNMHAPRRLCSGFFMDGKFYVIGGMSSTTVSLSCGEEYDLKTRSWRKIEGMYPYVNVGVQAPPLVAVVDNQLYAVEHLTNMVKKYDKERNTWNELGRLPVRADSSNGWGLAFKACGEQLLVVGGQRGPEGEAIVLSSWCPKSGISNGTIDWQVLGVKEHVGVFVYNCAVMGC*	2	6.02	40125.1	Kelch	Cytoplasm (also possible: nucleus)
GmFBX317	Glyma.13G353900.1	MADSFSSLTESVLCYILSFLPTKDAVATSVLSKRWKPLWRSVPAFDFDCDSFSSADLPLLKILHLPHVFFSQNINFFGELLSGCPNLEDMELKYLGSTSNAIEAKFKKLPKLVRAVMNKDQIPLEVVHNVQFLRINWRVKINEDLIPEFHNLTRIEFSYSEHNRNWMEVLKVLKHCPNLQHLVIDQGGNSHCVPKCISSHLRTCCVYKYGGYETVFEFERYIVQNARLLQDMTICSYRGRSRRKKLEMIKKISLCTKLSSTCKLSFN*	3	8.99	30924	FBD	Cytoplasm and nucleus (also possible: peroxisome)
GmFBX318	Glyma.13G360600.1	MELISGLPEDVARDCLIRIPYEQFPAVASVCKGWNTEIHSPDFHRRRRTTKQAQEILVTVQSNIDSEKTRTGLLAKSTTNPVYRLSVFEPKTGSWSELPLGPELAFGLPMFCRIAGVGFDLVVMGGWDPDSWKASNSVFIYNFLSAKWRRGADMPGGPRTFFACASDQNNQTVYVAGGHDEEKNALRSVLAYDVARDLWVPLPDMSRERDECKAVFRRGALCVVGGYCTEMQGRFERSAEVFDVATWKWGPVEEEFMDAAACPRTFVDGGDGAMYMCCGGDVVALQGDTWRNVAKVPGEIRNVACVGVWEGAMLVIGSSGFGEPHVGFVLDLKSWAWTKLVSPEEYTGHVQSGCLLEI*	0	5.16	39574	Kelch	Peroxisome (also possible: cytoplasm)
GmFBX319	Glyma.14G009000.1	MVQQQQHRREQEKRPRFFINDNIDILREILKRLDGPSLGVAACVCRLWCSLTRNDDSLWEHLCFRHVSSPPTASVRAVVVALGGYKRLYMVCVRPVLSRLGNSERVRKRVWTRHEVQLSLSLFCIDSYERLESGRIPSDASASSLMFLCNTVNV*	0	9.49	17760.6		Cytoplasm (also possible: nucleus and peroxisome)
GmFBX320	Glyma.14G036300.1	MLLYLITCISFLLFLKPLLSLKPLPSWASELRLISPLFYKDLSVKSISKLFRNRLWLGFLCQIPTRMSLMKKSSKVENIEDSQDMSVLDLPELVLECILEKLPPASLCQMAGVCRSLRESCVSDHLWERHMKQKWGRIIGQAAYREWKWHVASKGNVGTLRHGKQRSLLRLVSLSWPFSWMRTKVDANNSIKQQSYLPPDSLMTWYLALETGNFWFPAQVYNRENGHVGFMLSCYDAELSYDPHNDTFQARYPPHGRRTVAVEHGIPWERLRAPPVDTPPHDLHISDCVYDLHPGDHIEIQWRRNKEFPYGWWYGVVGHLELCDGNENYCRCHSSDTVVLEFNQYTPDSRWRKTTISRKDHREEGNEADGFYGGIRKIKSETEISIWKSIWPSEVLD*	4	8.21	46358.2		Plasma membrane (also possible: extracellular space and Golgi apparatus)
GmFBX321	Glyma.14G044300.1	MAFECPNGTEVSQSLAHFVANPGIGIVESNLQLCPKSFTEGIATSKFVPDTKPESGKGVKLKGASKINSKKGIKAPVSALNQSSIPGDVVFNCGLSITDLPPALISEILNCLDPKDLGVVSCVSPILQRVASEHHAWKQFYCERWGLPAASLAVGSGVVDDDKSWRELFVEREFRSKTFMGQYSIDVLYGHTEAVRTIFLLASAKLIFTSGYDSVVRMWDMENGLSIASSRPLGCTIRAVAADRKLLVAGGTDGFIHCWRAVEDLPHSFEFRATQNQNTEVRLWGHEGPITSLALDLTRIYSGSWDTTVRVWDRHSMKCTAVLRHSDWVWALVPHDTTVASTSGSDVYVWDTDSGTLVTIVHNAHVGNTYALARSHTGDFLFTGGEDGAIHMYEIVNDG…	0	8.79	62726.7	WD40	Cytoplasm (also possible: nucleus)
GmFBX322	Glyma.14G073300.1	MELQDLPEGCIAKILSYTTPVDVCRLSLVSKAFRSAAESDTVWDCFLLSDFTSIIPISSTSKKDLYFTLSDHPTIIHQGRKSVQLDKRTGKKCCMLSARNLTIIWGDTVQHWEWTSLPESRFQEVAMLQAVCWFDISGSINTLTLSSNTHYATFLVFKMINASGFHYHPTVLSVGVLGGNSNTKYVCLDPNLKGNHRLQELQFPKVRSDGWLEIEMGEFFNSGQEEKQVQMKVMETTSHIWKCGFILEGIEIRPKHV*	2	6.5	29144.5	PP2	Cytoplasm (also possible: nucleus and peroxisome)
GmFBX323.1	Glyma.14G073500.1	MPFRSIVRELKEIGEGISNMYRRGGEAKHVHRHGKSHIAPECSLPPPPPPPPSSSSQSRWANLPPELLLDIIQRLEASETSWPARRALVACASVCRLWREITKDVIKTPEQCGLLTFPISLKQPGPRDSPIQCFIRRERMTSTYCLYLGLSPALSGDMSKLLLAAKKIRRATCTEFIISLVADDFSRACDTYVGKLRSNFLGTKFTILDGEPPHDSSLPLNCKLQQRVHLKQVLPNKVSAANYKVATVSYELNVLRTRGPRRMRCMMHLIPISAIQEGGNAPTPLKFTNYLNDYASTTIPDTKGKKPEVVEFDSTGTDNTPESIQRAREPLILKNKAPRWHEQLQCWCLNFKGRVTVASVKNFQLVAAAEPCQNVSAAEQEKVILQFGKIGKDIFTMDY…	4	9.29	47357.8	TUB	Cytoplasm (also possible: nucleus)
GmFBX323.2	Glyma.14G073500.2	MPFRSIVRELKEIGEGISNMYRRGGEAKHVHRHGKSHIAPECSLPPPPPPPPSSSSQSRWANLPPELLLDIIQRLEASETSWPARRALVACASVCRLWREITKDVIKTPEQCGLLTFPISLKQPGPRDSPIQCFIRRERMTSTYCLYLGLSPALSGDMSKLLLAAKKIRRATCTEFIISLVADDFSRACDTYVGKLRSNFLGTKFTILDGEPPHDSSLPLNCKLQQRVHLKQVLPNKVSAANYKVATVSYELNVLRTRGPRRMRCMMHLIPISAIQEGGNAPTPLKFTNYLNDYASTTIPDTKGKKPEVVEFDSTGTDNTPESIQRAREPLILKNKAPRWHEQLQCWCLNFKGRVTVASVKNFQLVAAAEPCQNVSAAEQEKVILQFGKIGKDIFTMDY…	4	9.29	47357.8	TUB	Cytoplasm (also possible: nucleus)
GmFBX324	Glyma.14G086000.1	MGQSVSSAAVASRRERDPGHLSVNTSKTRSTALITPMAGYSSGAGEDESENRRGEAVTDETTDYISDLPNECLASVFQFLSSADRNRCSLVCRRWLQIEGQSRHRLSLNADEDLFPAIPSLFSRFDSVTKLALKCDRRSVSISDDALVLISQRCPNLTRLKLRACRALTDAGMEAFAKNCKGLKKLSCGSCTFGSKGMNAVLDNCAALEELSVKRLRGITDAAAAEPIGPGVAAASLKIVCLKELYNGQCFGTLILGAKNLKTLKLFRCSGDWDRLFQLMADRVTNMVEVHLERLQISDVGLQAIANFSSLEILHLVKTPECSDIGLVAIADRCKLLRKLHIDGWKANRIGDEGLIAVAKGCPNLLELVLIGVNPTKASLEMLASNCRNLERLALCGSD…	0	8.72	58733.5	LRR	Cytoplasm, chloroplast, and nucleus
GmFBX325	Glyma.14G086600.1	MNNRNTKKAKLIIKEEEDETRGGSVYLDDNVLSEVLRHVDARSLAMAGCVSKQWQKMARDERLWELICTKQWVNTGCAEQQLRSLILALGGFRRLHALYLWPLSKPHAPPKPLWGKDEVHLSLSLLSIRYFEKMNNFLSTKKNT*	1	9.48	16664.3		Nucleus and cytoplasm
GmFBX326	Glyma.14G088700.1	MMNKNTDIIMSYFRSKRQPHSILGTLYHPWDPIIWSKLPPEILEYILSFLPLKTFLNLRSTCKGFWSLIFSPPFISKHCSPTASSPFSSFLLLSHPQFHRHFPLYDCTLGTWRNFSLSLSDSFHSFPSFSTLISSGGLFCLSDSTSCSLLVCNLLAKSSRKIQYPSFSLHLEHLTFVTTPTGYTIFVLFSEAASNCAFVYDSKVQTWKRFRGFAPVLGDNHQQQGVLFNGGLYFATPEPFSVVMFDLKSGRWERPVWELPSHHLTFVRLVSDGGGKLYLVGGVGSNGISRSIKLWELGGDGNYWVEVQSLPDLMCRKFVSVCYHNYEHVYCFWHEGMICICCYTWPEILYYLLSRRTWHWLPRCPSLPLKCSCGFKWFSFVPNLYASV*	0	8.79	44587.6	Kelch	Golgi apparatus and peroxisome (also possible: plasma membrane)
GmFBX327	Glyma.14G098900.1	MKLWCFPWLCFTEEEEEERNVPKPMKEDDIFGNDVVSDDDDDGNNTRGGDDEQFATARTDALGSWPGESSSTAAAACSETPAAGGESRDSSHKRAKFYADFEERNFSTHAGKCGASNEYGDYDHIKGTLRPNGETCYDAFALMGAVEESSSGFDSSIVKEGEGDDSDISKVEDVEVRMDLTDDLLHMVFSFLDHPNLCKAARICKQWRGASAHEDFWKSLNFEDRNISVEQFEDMCRRYPNATAVSISGSAIYLLVMKAICSLRNLEVLTLGRGQIADTFFHALADCSMLRRLNINDSTLGNGIQEITINHDRLCHLQLTKCRVMRIAVRCPQLETMSLKRSNMAQVVLNCPLLHELDIGSCHKLPDAAIRAAATSCPQLVSLDMSNCSCVSDETLREI…	16	5.04	106810	LRR	Cytoplasm (also possible: nucleus)
GmFBX328	Glyma.14G105800.1	MEHSLKRKSPESGDNLLFSSFSLDDLNEDLLERVLSWLPTSSFFRLTSVCKRWKSAAASVSFKLACSRVPLRDPWFLMVAPNLNQSIVFDTAENSWKRLNHPHLPLKDSNISCMPVAASGGLVCYRKLSGNFIVCNPVTGSCTELPPLHFTPENQSLNAVVMSTTFNDQLSYKIVLVFGELPNLLFKVYNSSSGCWEDEAALRRNVDDNSLDCDSTDDDNVVYFLSKAGTVVASSMHRSPSKQYSSVITNKEGQETVYFLSSSGMVVACNLTSKYFFEYPRLLPVFSEYSIDIVECGSEMLVVLLSEFLESASLRVWKYDEANRCWKQIAAMPAAMSQEWYGKKADINCVGAGDRIFICLNSPELCAYVLCDLVTNKWTELPKCCLNGELMEFMSAFSF…	1	5.09	45611.1		Cytoplasm, nucleus, peroxisome, and plasma membrane
GmFBX329	Glyma.14G116800.1	MSKVLGFSGVDDFCPMGSIYANPKEASFFLSLGPQVDVYFPPRKRSRVNAPFVFDGEWFEQKQKTSIEALPDECLFEIFRRLPAGEDRSACACVSKRWLMLLSSICKSEISVNKNTTVENPEKEGDDVEFGGKGYLSRSLEGKKATDVRLAAIAVGTSSRGGLGKLSIRGSNIVCGVTSHGLKAVARGCPSLKALSLWNVATVGDEGLIEIANGCHQLEKLDLCKCPAITDKALVAIAKNCQNLTELSLESCPNIGNEGLLAIGKLCSNLRFISIKDCSGVSDQGIAGLFSSTSLFLTKVKLQALTVSDLSLAVIGHYGKSVTDLVLNCLPNVSERGFWVMGNGNGLQKLKSLTVASCRGVTDIGLEAVGKGCPNLKIAHLHKCAFLSDNGLISFAKAA…	1	6.6	68412.1	LRR	Cytoplasm, nucleus, peroxisome, and plasma membrane
GmFBX330.1	Glyma.14G118200.1	MVGKESLRTEVLNLSFEKLMMVECGGNSGKGVNIKAGVITEWKDIPVELLMQILSLVDDQTVIIASEVCRGWREAICFGLTRLSLSWCSKNMNNLVLSLSPKFTKLQTLILRQDKPQLEDNAVETIANFCHDLQILDLSKSFKLTDRSLYAVALGCRDLTKLNISGCSAFSDNALAYLASFCRKLKVLNLCGCVKAASDTALQAIGHYCNQLQFLNLGWCENVSDVGVMSLAYGCPDLRTLDLCGCVLITDDSVIVLANRCPHLRSLGLYYCQSITDKAMYSLAQSKLNNRMWGSVKGGGNDDDGLRTLNISQCTALTPSAVQAVCDSCPSLHTCSGRHSLIMSGCLNLTSVHCVCAGQAHRAITLPHAAH*	4	7.39	40351.8	LRR	Cytoplasm, nucleus, peroxisome, and plasma membrane
GmFBX330.2	Glyma.14G118200.2	MVGKESLRTEVLNLSFEKLMMVECGGNSGKGVNIKAGVITEWKDIPVELLMQILSLVDDQTVIIASEVCRGWREAICFGLTRLSLSWCSKNMNNLVLSLSPKFTKLQTLILRQDKPQLEDNAVETIANFCHDLQILDLSKSFKLTDRSLYAVALGCRDLTKLNISGCSAFSDNALAYLASFCRKLKVLNLCGCVKAASDTALQAIGHYCNQLQFLNLGWCENVSDVGVMSLAYGCPDLRTLDLCGCVLITDDSVIVLANRCPHLRSLGLYYCQSITDKAMYSLAQSKLNNRMWGSVKGGGNDDDGLRTLNISQCTALTPSAVQAVCDSCPSLHTCSGRHSLIMSGCLNLTSVHCVCAGQAHRAITLPHAAH*	5	7.39	40351.8	LRR	Cytoplasm, nucleus, peroxisome, and plasma membrane
GmFBX330.3	Glyma.14G118200.3	MVGKESLRTEVLNLSFEKLMMVECGGNSGKGVNIKAGVITEWKDIPVELLMQILSLVDDQTVIIASEVCRGWREAICFGLTRLSLSWCSKNMNNLVLSLSPKFTKLQTLILRQDKPQLEDNAVETIANFCHDLQILDLSKSFKLTDRSLYAVALGCRDLTKLNISGCSAFSDNALAYLASFCRKLKVLNLCGCVKAASDTALQAIGHYCNQLQFLNLGWCENVSDVGVMSLAYGCPDLRTLDLCGCVLITDDSVIVLANRCPHLRSLGLYYCQSITDKAMYSLAQSKLNNRMWGSVKGGGNDDDGLRTLNISQCTALTPSAVQAVCDSCPSLHTCSGRHSLIMSGCLNLTSVHCVCAGQAHRAITLPHAAH*	4	7.39	40351.8	LRR	Cytoplasm, nucleus, peroxisome, and plasma membrane
GmFBX330.4	Glyma.14G118200.4	MVGKESLRTEVLNLSFEKLMMVECGGNSGKGVNIKAGVITEWKDIPVELLMQILSLVDDQTVIIASEVCRGWREAICFGLTRLSLSWCSKNMNNLVLSLSPKFTKLQTLILRQDKPQLEDNAVETIANFCHDLQILDLSKSFKLTDRSLYAVALGCRDLTKLNISGCSAFSDNALAYLASFCRKLKVLNLCGCVKAASDTALQAIGHYCNQLQFLNLGWCENVSDVGVMSLAYGCPDLRTLDLCGCVLITDDSVIVLANRCPHLRSLGLYYCQSITDKAMYSLAQSKLNNRMWGSVKGGGNDDDGLRTLNISQCTALTPSAVQAVCDSCPSLHTCSGRHSLIMSGCLNLTSVHCVCAGQAHRAITLPHAAH*	5	7.39	40351.8	LRR	Cytoplasm, nucleus, peroxisome, and plasma membrane
GmFBX330.5	Glyma.14G118200.5	MVGKESLRTEVLNLSFEKLMMVECGGNSGKGVNIKAGVITEWKDIPVELLMQILSLVDDQTVIIASEVCRGWREAICFGLTRLSLSWCSKNMNNLVLSLSPKFTKLQTLILRQDKPQLEDNAVETIANFCHDLQILDLSKSFKLTDRSLYAVALGCRDLTKLNISGCSAFSDNALAYLASFCRKLKVLNLCGCVKAASDTALQAIGHYCNQLQFLNLGWCENVSDVGVMSLAYGCPDLRTLDLCGCVLITDDSVIVLANRCPHLRSLGLYYCQSITDKAMYSLAQSKLNNRMWGSVKGGGNDDDGLRTLNISQCTALTPSAVQAVCDSCPSLHTCSGRHSLIMSGCLNLTSVHCVCAGQAHRAITLPHAAH*	4	7.39	40351.8	LRR	Plasma membrane and extracellular space
GmFBX331	Glyma.14G160200.1	MRPEKKPWLSLLCNEIIEEILSRLPVKPLIQFMCVCKEWNSLMSEPYFIKLHLCKSAAKEDLEHLQLIKNVCLGSIPKIHMESCDVSSLFHSLQIEMFLINFANMPGYHLVSSCNGLNCGVSKIPEGYRVCFWNKATRVIYRESPMLSFSQGIGRRTMFGFGYDPSSDKYKVVAIALTMLSLEVSEKTEMKVYGAGDSSWRNLGGFPVLWTLPKVGGVYLSGTLNWVVIMGKETIHSEIVIISVDLEKETCRSLFLPDDFCFFDTSIGVVRDLLCVWQDSNTHLGVWQMRKFGDDKSWIQLINFSYLHLNIRPYEEKSMILPLCMSNNGDFFMLKFTRNADDEYQTILYNQMDGKSQVSVAPSVWSYFIEILQM*	1	6.1	42936.1		Cytoplasm (also possible: nucleus and peroxisome)
GmFBX332	Glyma.14G167900.1	MGSLFSMANTKANQSESSATSPNETSKRQRMSPASVEECPRLIPNIPDELSLQIIARLPRICYYHVRLVSRRWKTTITSLELYKVRKELGTTEEWLYLLVRIGQNKLLWHALDPRSRIWQRLPIMPRVVDEEDSQKVSSRLWMWNMVEGIRIAEIIRGLLGQKDVLDDMPFCGCAFGAVDGCLYILGGFSKASTMKCVWRFDPIQNSWKKVNSMSTGRAYCKTGVLNNMLYVVGGVSQGQAGLIPLQSAEVFDPFKDTWSDVPSMPFSRAGVLPTAFLADMLKPIATGLSSYKGRLYVPQSLYSWPFFVDVGGEIYDPETNSWMEMPNGMGEGWPIKQAGTKLSVVVNGELYAFDPSNSVDSGRIKVYDQGEDAWKVVIGKVPVYDFTELEYPYLLAGF…	1	5.49	53495.3	Kelch	Nucleus and cytoplasm (also possible: peroxisome)
GmFBX333	Glyma.14G179500.1	MREKENHPSTNSEDDHRSSLLDLARAEITESSNSKTRTCGSGLGSGSGTSEPQAPFPDQVLENVLENVLHFLSSRRDRNAASLVCRSWYRAEALTRSELFIGNCYALSPTRATARFTRARSVTVKGKPRFADFDLMPADWGAHFSPWASALSQAYPWLEKLHLKRMLLTDADLALIADSFAAFRELVLVCCEGFGTPGLAVVVSKCRLLRVLELVESEVEDDEEVDWISCFPESQTNLESLVFDCVDVPINFEALEGLVARSPRLKKLRLNRYVSMAELYRLLLRAPQLTHLGTGSFSATEAGAVGDQEPDYQEPDYAAAFEACRSLVCLSGFREIWADYLPAIYPVCTNLTSLNLSYADVNTDQLKSVIRHCHKLQIFWVLDSIRDEGLQAVAATCKD…	2	5.04	71544.3	LRR	Cytoplasm and nucleus
GmFBX334.1	Glyma.15G004900.1	MDNIPEHIVWEILSRLKKTSDRNSVSLVCKRLYYLDNAQRTFVRVGCGMDPADEALTCLCTRFQNLSKVEITYSGWMSKLGKQLDDKGLLILANHCPLLCDLSLSYCTFITDVGLRYLASSSKLSSLRLNFTPRITGCGILSLVVGCKNLSSLHLIRCLNVSSVEWLEYLGKLGRLEDLSIKNCRAIGEGDLIKLGPGWQKLTRLQFEVDANYRYMKVYDRLSVDRWQKQHVPCENMLELSLVNCIISPGRGLACVLRKCKNLQKIHLDMCVGVRDFDIICLSQRSSNLKSVSLRVPSDFSLPSLVNNPLRLTDESLKALAQNCSKLESVRISFSDGEFPSSSSFTLSGILCLIQRCPVRQLALDHVYSFNDVGMEALCSLEYLESLELVRCQEISDEG…	1	8.32	52524.2	LRR	Cytoplasm and nucleus
GmFBX334.2	Glyma.15G004900.2	MDNIPEHIVWEILSRLKKTSDRNSVSLVCKRLYYLDNAQRTFVRVGCGMDPADEALTCLCTRFQNLSKVEITYSGWMSKLGKQLDDKGLLILANHCPLLCDLSLSYCTFITDVGLRYLASSSKLSSLRLNFTPRITGCGILSLVVGCKNLSSLHLIRCLNVSSVEWLEYLGKLGRLEDLSIKNCRAIGEGDLIKLGPGWQKLTRLQFEVDANYRYMKVYDRLSVDRWQKQHVPCENMLELSLVNCIISPGRGLACVLRKCKNLQKIHLDMCVGVRDFDIICLSQRSSNLKSVSLRVPSDFSLPSLVNNPLRLTDESLKALAQNCSKLESVRISFSDGEFPSSSSFTLSGILCLIQRCPVRQLALDHVYSFNDVGMEALCSLEYLESLELVRCQEISDEG…	2	8.32	52524.2	LRR	Cytoplasm and nucleus
GmFBX334.3	Glyma.15G004900.4	MDNIPEHIVWEILSRLKKTSDRNSVSLVCKRLYYLDNAQRTFVRVGCGMDPADEALTCLCTRFQNLSKVEITYSGWMSKLGKQLDDKGLLILANHCPLLCDLSLSYCTFITDVGLRYLASSSKLSSLRLNFTPRITGCGILSLVVGCKNLSSLHLIRCLNVSSVEWLEYLGKLGRLEDLSIKNCRAIGEGDLIKLGPGWQKLTRLQFEVDANYRYMKVYDRLSVDRWQKQHVPCENMLELSLVNCIISPGRGLACVLRKCKNLQKIHLDMCVGVRDFDIICLSQRSSNLKSVSLRVPSDFSLPSLVNNPLRLTDESLKALAQNCSKLESVRISFSDGEFPSSSSFTLSGILCLIQRCPVRQLALDHVYSFNDVGMEALCSLEYLESLELVRCQEISDEG…	2	8.32	52524.2	LRR	Cytoplasm, plasma membrane, and peroxisome
GmFBX335	Glyma.15G013300.1	MELISGLPEDVARDCLIRVPYDQFPAVASVCKGWSAEIHSPDFHRRRRTTKQAQKILVTVQSKIDSDKTRTGLLAKSTTNPVYRLSVFEPKTGSWCELPLGPELAFGLPMFCQIAGVGFDLVVMGGWDPDSWKASNSVFIYNFLSAKWRRGADMPGGPRTFFACASDQNRTVYVAGGHDEEKNALRSALAYDVAMDVWVPLPDMSRERDECKAVFRRGGALCVVGGYCTEMQGRFERSAEVFDVAKWKWGPVEEEFLDAAACPRTCVDGADGAEGRMFMCRGGDVVALHGDTWRNVAKVPGEIRNVACVGVWERVDAGNWIEWVWGKPHMGFVLDLKKSGLGLNLPAQRTTLVTVQSGLPSPNLVLLDLFFFYQVKMLNIIGA*	0	6.54	42425.8	Kelch	Nucleus and cytoplasm (also possible: mitochondrion)
GmFBX336.1	Glyma.15G022500.1	MISGSKRKRSLGDNLDCVREAARLKETPGEKDSDEMDTSDDGSVDRISQFPDHVIHHILSHLRNVNDAIRTSVLSKRWRELWYSYSVLIFDERKFAAKIGHEDSSNKGMMFRDYVSNSLLTSNAKNLQIRKLVLHMTSFDLLEDAPCLELWLNIAIYRNIKELDLHVGIKNGECYTLPQTVFSSKTLTGIRLSGCKLGTCNNIKLPYLQKLYLRKIPLVENFIQNLISCCHSVEDLRIIKCSGLKHLHVSNLIRLKRAEIHHCIQLKKVEISAPNLDTFWYCGKKTSPCKVSLEGCTSLKRLTLEHPQVTRDFCENQFSNFPLLEKLDLSMSNNKSRFIIISNPHLEKFTLKGCKKLGIVLVEAPNLLSFECKGETMPWVEIHPFGLTQAKLSFVPKSE…	5	9.05	81252	Jacalin	Nucleus and cytoplasm
GmFBX336.2	Glyma.15G022500.2	MISGSKRKRSLGDNLDCVREAARLKETPGEKDSDEMDTSDDGSVDRISQFPDHVIHHILSHLRNVNDAIRTSVLSKRWRELWYSYSVLIFDERKFAAKIGHEDSSNKGMMFRDYVSNSLLTSNAKNLQIRKLVLHMTSFDLLEDAPCLELWLNIAIYRNIKELDLHVGIKNGECYTLPQTVFSSKTLTGIRLSGCKLGTCNNIKLPYLQKLYLRKIPLVENFIQNLISCCHSVEDLRIIKCSGLKHLHVSNLIRLKRAEIHHCIQLKKVEISAPNLDTFWYCGKKTSPCKVSLEGCTSLKRLTLEHPQVTRDFCENQFSNFPLLEKLDLSMSNNKSRFIIISNPHLEKFTLKGCKKLGIVLVEAPNLLSFECKGETMPWVEIHPFGLTQAKLSFVPKSE…	2	9.01	56279.6		Nucleus and cytoplasm
GmFBX336.3	Glyma.15G022500.3	MISGSKRKRSLGDNLDCVREAARLKETPGEKDSDEMDTSDDGSVDRISQFPDHVIHHILSHLRNVNDAIRTSVLSKRWRELWYSYSVLIFDERKFAAKIGHEDSSNKGMMFRDYVSNSLLTSNAKNLQIRKLVLHMTSFDLLEDAPCLELWLNIAIYRNIKELDLHVGIKNGECYTLPQTVFSSKTLTGIRLSGCKLGTCNNIKLPYLQKLYLRKIPLVENFIQNLISCCHSVEDLRIIKCSGLKHLHVSNLIRLKRAEIHHCIQLKKVEISAPNLDTFWYCGKKTSPCKVSLEGCTSLKRLTLEHPQVTRDFCENQFSNFPLLEKLDLSMSNNKSRFIIISNPHLEKFTLKGCKKLGIVLVEAPNLLSFECKGETMPWVEIHPFGLTQAKLSFVPKSE…	3	8.56	66776.3		Cytoplasm (also possible: nucleus)
GmFBX337	Glyma.15G046900.1	MDPLPDAILQYILSRINNARDVAACNCVSKRWKDSMAYIRTLYFPRNSFDNPSLRESPDDIVKRMVSMVVRLEELVVYGPFSPSGLASWLSLVGMSLSQLELRMDNLADNQASHESPSKLDCIGAARNLESLKLWGVLMMHSPKWDVFQNLRTLEIVGARLEEPVLTVVFQSCPYLRRLKLLGCEGVGSISIDLPYLEQCKLDFYGLGNCSLTLSSPKIESLEVQGCSWIRVPETQHLRNLSISNSAGRVYMVDFGNLPALEFLTMRGVQWCWDAICKMLKMASEVKHIYMKVEFTGDYEALQPFPEIDFVDFFNNHPKLRKFDIHGAMFAALCQRNSLKHVDPGFLIPCLEEVVITVRSPLNAEQKMSTLESLLKYGKNLRTMVIKILQMKSSHSSAD…	3	6.52	47737.5		Cytoplasm and mitochondrion (also possible: nucleus)
GmFBX338	Glyma.15G049500.1	MSFRSIVRDVRDSFGSLSRRSFDVRLTGHHRGKSQGSVQDLHDQPLVIQNSRWASLPPELLFDIIRRLEESENTWPARKHVVACAAVCQSWRNMCKDIVKSPEFCGKLTFPVSLKQPGPRDGIIQCFIKRDKSNLTYHLFLCLSPALLVENGKFLLSAKRTRRTTYTEYVISMDADNISRSSNTYIGKLRSNFLGTKFIIYDTQPPYSSAHICPPGTGKTSRRFYSKKVSPKVPSGSYNIAQVTYELNVLGTRGPRKMHCVMHSIPASALDAGGTVPGQPELLPRSLEDSFRSISFSKSLDHSIEFSSSRFSEIGESCIEDDDGKMRPLVLKNKPPRWHEQLQCWCLNFRGRVTVASVKNFQLIAATQPAAGAPTPSQPAPPEHDKIILQFGKVGKDMF…	5	9.41	47952	TUB	Vacuole, cytoplasm, peroxisome, and nucleus
GmFBX339	Glyma.15G055200.1	MVDGNLKQEFLPYDVIINILKRLPVKSLIRFKCVSKDWFNLFQNTPNFFTQQHLNHSAHTNAFLLLQRIPRQPRPLPFSTCLIGPDINFVHPPQFFDIASPAAKIVASCNGILCLRDKTALSLFNPASRQIKQVPGTTLFGLYYVGFGFSPVANDYKIVRISMGVFDEEHQVVVLDNVRVDRAEVYSLTTGSWRQIDATKLRPLCLVSSSVATTETIFWLATMTSDSDTDSEIVVSFDIGREMFTLLNGPPLPPSPTRSYDNVLAECNDKLAVFRHYIIGDYESCSFDLWVLEDVHNHTSSGESWIKMYSVGPFSRVLYPLSIWRDLIVCREELSRRGNNYRIVETVLSLFNPLSNELKKLPANRDEFCYVPFTYVESLVPVGHIHHEQ*	0	6.26	44346.9	FBA	Cytoplasm, plasma membrane, peroxisome, and Golgi apparatus
GmFBX340	Glyma.15G081900.1	MTGEWSNLPHDLLSRISSGLGLIDFLSFRGVCKDWRVVSSKVSSEVKQSLGCDPWFLVYEEGEDSHSQCSLLSHQDQLYTINIPELDGATCLASYEGWLLLFRHGSLFFFSPFSRATIELPNCPFAEATDEHVAAFSSPPTSQNCIVAVVNRISDSELELFMLRRGESVWATRCCHGYKFKTMITGLFCEGKEFHFLDLKNGLAIFDSETKEWNKNNYRIRCQRSSRDISASSLRALRYVVHDENVSISTCGTAIPHASVEFDQIVIKSESIEAAKQPESRHLKGVWIQPIYLCVPPGQTW*	1	5.7	33987.6		Cytoplasm and peroxisome (also possible: nucleus)
GmFBX341	Glyma.15G092200.1	MSWSSTQEAVVADCEEERNWLDLPRDVVCTIFQKLGAIEILTRAQRVCSVWRGISKEPLLWRTIDMRNSGDIETNFVFLAMCHRAIDYSSGHLLHINIEYFATDDLLRHITHSTSNLRSLRLACCYQISDEGLCEIAKELPQLEELDISISSFNPTRDPLEAVGRCCRHLKTLKFNMKGYRRPHIECDEEAFAIAETMPTLHHLQLFGNKLTNEGLLAILDGCPHLESLDLRQCFNVNLAGSLGKRCAEQIKELRLPCDPTDDCPFEADVDYGSLDEDSSAISDIDFLSDDDYDYYEFSGGSDFSDYDFDSDPDYYGL*	1	4.51	36211.6	LRR	Nucleus and cytoplasm
GmFBX342	Glyma.15G092300.1	MAFCPDELLLFKICSYLPAKAIYRFKCTCKTVSNIVEETEFATKQTENSLKKDDTCFFLR HETPQTYDEKVELYPLPGKQLSSGVSEDVLRFLSKSSTRMLASTKGLILLCLTTSNTYTP AVELFICNPATKSWSNIPSPIQVQEKQLYADPKMVLLEECSTGYMIIHFEVQTDWSADYP CNIYKSKEGLWKAMKRSFYAGGRNMKFEMPVYLNGAIHFISDCFPYLTERSPFYRPYIMS YNLESCLSTMLRVPEDATHDLSCDCEMSIFSWGKAQSMSICLVRLRKSVVTVWILTDYES HTWFRILEVATQEMGLREEDPKITGFTVINGDLLILATETRVYSYGLTDDGNCMRVEEIC QHRFASKVCFTSYSDILRLCGPGATCLPC*	0	5.67	44467.3	FBA	Plasma membrane and extracellular space (also possible: vacuole)
GmFBX343.1	Glyma.15G092600.1	MSSQRADLECRIFPEPEIDHFDRLPDSLLLLVFNKIGDVKALGRCCVVSRRFHSLVPQVENVVVRVDCVISDDDSSSSSAASDKSRGPFWNLLRLVFGGIVKPIQTLGQFLGPKRPSSSAAATATAATSPSSTSSLAVGSDEDSDGGVTHHSPTQVLKNFNEIRLLRIELPSGELGIEDGVLLKWRADFGSTLDNCVILGASSVFHPKDLTDPTTTNCNANDDNGSIPDSFYTNGGLKLRVVWTISSLIAASARHYLLQPIISEHATLDNLLLTDADGQGVLYMNREQLEELRVKPLSASSASKRTLVPALNMRLWYAPHLELPTGVVLKGATLVAIRPSEQSPNTAKKEASDLSWVSTAFEEPYRTAATMLVKRRTYCLEMNSF*	2	5.8	41926.6		Cytoplasm and peroxisome (also possible: nucleus)
GmFBX343.2	Glyma.15G092600.2	MSSQRADLECRIFPEPEIDHFDRLPDSLLLLVFNKIGDVKALGRCCVVSRRFHSLVPQVENVVVRVDCVISDDDSSSSSAASDKSRGPFWNLLRLVFGGIVKPIQTLGQFLGPKRPSSSAAATATAATSPSSTSSLAVGSDEDSDGGVTHHSPTQVLKNFNEIRLLRIELPSGELGIEDGVLLKWRADFGSTLDNCVILGASSVFHPKDLTDPTTTNCNANDDNGSIPDSFYTNGGLKLRVVWTISSLIAASARHYLLQPIISEHATLDNLLLTDADGQGVLYMNREQLEELRVKPLSASSASKRTLVPALNMRLWYAPHLELPTGVVLKGATLVAIRPSEQSPNTAKKEASDLSWVSTAFEEPYRTAATMLVKRRTYCLEMNSF*	1	5.8	41926.6		Cytoplasm and peroxisome (also possible: nucleus)
GmFBX344	Glyma.15G093300.1	MQRVRFSSQQAPVHKLGDPQMTLSPKFRLAVIQSSLANPSPELELSLREEPLIPGLPDDVALNCLLRLPVQSHSSCRAVCKRWHMLLGNKERFFTNRKQFGLKDPWLFVFAYHKCTGKIKWQVLDLTHFSWHTIPAMPCKDKVCPHGFRCVSIPCDGTLFVCGGMVSDVDCPLDLVLKYEMQKNRWTVMNRMITARSFFASGVIDGMIYVAGGNSTDLYELDSAEVLDPLNGSWRPIANMGTNMASYDAAVLNGKLLVTEGWLWPFYVSPRGQVYDPRTNNWENMAVGLREGWTGSSVVVYGHLFVVSELERMKLKVYDPETDSWEAIEGLPLPEQIRKPFAVNACDCHIYVVGQNLVVGVGHITRLNPKESCKEKWNFSVRWHVIDAPESVSDLTPSS…	0	7.13	45694.8	Kelch	Cytoplasm (also possible: nucleus)
GmFBX345	Glyma.15G098200.1	MCLIRSMRSQSQRVVQEQEEAECVGDSMRQSCWANMPQELLREVLFRIEASEDAWPPRKSVVACAGVCRSWRQITIDIVKTPELSSKITFPISVKQPGPRENLLRCFIKRNRSSQTYYLYLSLTNTLAEDGKFLLAARKCRRPTCTDYIISLDADDMSKGSNSYVGKLRSNFLGTKFTIYDGQPPHAGAKIMKSRSTRLVNLKQVSPKVPTGNYPVAHISYELNVLGSRGPRRMHCVMDSIPAAAIEPGGVAPVQTEFSLNNIDMFPSFPFFRSKSNRVENSVSGPLVDQKDGMLVLKNKAPRWHEQLQCWCLNFHGRVTIASVKNFQLVASAENRPAGPEHDKIILQFGKVGKDLFTMDYRFPISAFQAFAICLSSFDTKIACE*	5	9.3	43332	TUB	Cytoplasm
GmFBX346	Glyma.15G101100.1	MRGHDWINTLIPDELLIEIFRRLDSKSSRDAGSLVCTRWLRLERFTRAAISSPRGRRRASGNSSVKLHYVNDKHGSASDQSDLDSLCISDSGLTALAEGFPKLEKLRLIFCSNVTSEGLSSLARKCTSLKSLDMQGCYVGDQGLAAVGQCCKQLEDLNLRFCEGLNDIGLVELALGVGNALKSLGVAACAKITDVSMEVVGSHCRSLETLSLDSEFIHNKGVLSVIKGCPHLKVLKLQCINLTDDVLKVVGARCLSLELLALYSFQRFTDNDKGLEEIATGCKELTHLEVNGCHNIGALGQESVGKSCQHLSELALLYYQRIGDAGLLQVGQGCKFLQALHLVDCSNIGNEAMCGIAIGCRNLKKLYIRLCYKNLVDIALTDVGLARPVKR*	5	8	42543.2	LRR	Cytoplasm and peroxisome
GmFBX347	Glyma.15G101600.1	MDRTSPLPPSSVQKQQGMSESLPLPFLPDELVVEILSRLPVKSLLQFRCVCKSWMSLIYDPYFMKKHLHLSSRSTHFTHHRIILSATTAEFHLKSCSLSSLFNNLSTVCDELNYPVKNKFRHDGIVGSCNGLLCFAIKGDCVLLWNPSIRVSKKSPPLGNNWRPGCFTAFGLGYDHVNEDYKVVAVFCDPSEYFIECKVKVYSMATNSWRKIQDFPHGFSPFQNSGKFVSGTLNWAANHSIGSSSLWVIVSLDLHKETYREVLPPDYEKEDCSTPGLGVLQGCLCMNYDYKKTHFVVWMMKDYGARESWVKLVSIPYVPNPENFSYSGPYYISENGEVLLMFEFDLILYNPRDNSFKYPKIESGKGWFDAEVYVETLVSPMKH*	1	7.17	43770.3		Cytoplasm (also possible: peroxisome and nucleus)
GmFBX348	Glyma.15G101700.1	MAAGSDGVDINDAASPKTTTSKRGRFTTSTESRRQTLTSSSSHTHTLPIELIQEILQRLPVKFLLQLRCVCKSWKSLISHPQFAKNHLHSSPTATRLIAGFTNPAREFILRAYPLSDVFNAVAVNATELRYPFNNRKCYDFIVGSCDGILCFAVDQRRALLWNPSIGKFKKLPPLDNERRNGSYTIHGFGYDRFADSYKVVAIFCYECDGRYETQVKVLTLGTDSWRRIQEFPSGLPFDESGKFVSGTVNWLASNDSSSLIIVSLDLHKESYEEVLQPYYGVAVVNLTLGVLRDCLCVLSHADTFLDVWLMKDYGNKESWTKLFRVPYMGISDSYLYTKALCISEDDQVLMEFNSELAVYNSRNGTSKIPDIQDIYMYMTPEVYIESLISPCV*	0	6.46	44484.7		Cytoplasm (also possible: nucleus)
GmFBX349.1	Glyma.15G115100.1	MSDHLPREVLTEILSRLPVRSLLRFRSTSKSWKSLIDSQHLNWLHLTRSLTLTSNTSLILRVDSDLYQTNFPTLDPPVSLNHPLMCYSNSITLLGSCNGLLCISNVADDIAFWNPSLRQHRILPYLPVPRRRHPDTTLFAARVCGFGFDHKTRDYKLVRISYFVDLHDRSFDSQVKLYTLRANAWKTLPSLPYALCCARTMGVFVGNSLHWVVTRKLEPDQPDLIIAFDLTHDIFRELPLPDTGGVDGGFEIDLALLGGSLCMTVNFHKTRIDVWVMREYNRRDSWCKVFTLEESREMRSLKCVRPLGYSSDGNKVLLEHDRKRLFWYDLEKKEVALVKIQGLPNLNEAMICLGTLVPPYFLPRQICRKPRALGCERPRKTRDDFLSQGFKLTL*	1	9.17	45478.8	FBA	Peroxisome, cytoplasm, mitochondrion, and nucleus
GmFBX349.2	Glyma.15G115100.2	MSDHLPREVLTEILSRLPVRSLLRFRSTSKSWKSLIDSQHLNWLHLTRSLTLTSNTSLILRVDSDLYQTNFPTLDPPVSLNHPLMCYSNSITLLGSCNGLLCISNVADDIAFWNPSLRQHRILPYLPVPRRRHPDTTLFAARVCGFGFDHKTRDYKLVRISYFVDLHDRSFDSQVKLYTLRANAWKTLPSLPYALCCARTMGVFVGNSLHWVVTRKLEPDQPDLIIAFDLTHDIFRELPLPDTGGVDGGFEIDLALLGGSLCMTVNFHKTRIDVWVMREYNRRDSWCKVFTLEESREMRSLKCVRPLGYSSDGNKVLLEHDRKRLFWYDLEKKEVALVKIQGLPNLNEAMICLGTLVPPYFLPRQICRKPRALGCERPRKTRDDFLSQGFKLTL*	2	9.17	45478.8	FBA	Peroxisome, cytoplasm, mitochondrion, and nucleus
GmFBX350.1	Glyma.15G125700.1	MTRVQLPLLPGLPDDLAVTCLIRVPRIEHRKLHLVCKRWRRLLSEDFFYSLRKSLGMAEEWLYVIKADRAGRISVHAFDPIYQLWQPLPPVPGDFPEAMWFGSAVLSGFHLYLFGGVDLEGSRSIRCVIFYNACTNKWHRAPDMLQKRNLFRSCVINNCLYVSGGELEGIQMTRSAEVYDPSQNRWNLISEMSTSMVPLFGVVHNGTWFFKGNAIGSGNSMCEAYSPETDTWTVVTNGMVNGWDKDCISLNGQLYALGCPDGCKLTVYDRATDSWRKFIDSKLHVGKFPTLVAAAPVSLNGKLCIIRHNMNISLVDVSSPNNQVESNPRDLWENIAGKGHHIRRSLVRKLWSTIARRGCSKSCIVCCQVLQA*	1	8.94	42002.6	Kelch	Cytoplasm and plasma membrane
GmFBX350.2	Glyma.15G125700.2	MTRVQLPLLPGLPDDLAVTCLIRVPRIEHRKLHLVCKRWRRLLSEDFFYSLRKSLGMAEEWLYVIKADRAGRISVHAFDPIYQLWQPLPPVPGDFPEAMWFGSAVLSGFHLYLFGGVDLEGSRSIRCVIFYNACTNKWHRAPDMLQKRNLFRSCVINNCLYVSGGELEGIQMTRSAEVYDPSQNRWNLISEMSTSMVPLFGVVHNGTWFFKGNAIGSGNSMCEAYSPETDTWTVVTNGMVNGWDKDCISLNGQLYALGCPDGCKLTVYDRATDSWRKFIDSKLHVGKFPTLVAAAPVSLNGKLCIIRHNMNISLVDVSSPNNQVESNPRDLWENIAGKGHHIRRSLVRKLWSTIARRGCSKSCIVCCQVLQA*	2	8.94	42002.6	Kelch	Cytoplasm and plasma membrane
GmFBX351.1	Glyma.15G162300.1	MEWDSNSDLSDDDAVSYVLNDDDDDAVGPLPFPVLQTAPCGFVVTDALDPDHPIIYVNAVFEMVTGYRAEEVLGRNCRFLQCRGPFAKRRHPLVDSTVVSEIRRCLDEGVEFQGELLNFRKDGSPLMNRLRLTPIYGDGEITHVIGIQFFTEANIDLGPLPGSTIKESTKSSDRFHSVLSSLNPLPVGDRNVTRGVCGILQLSDEVLSLKILARLTPRDIASVASVCRRLYELTENEDLWRMVCQNAWGSETTRVLETVPGARRLGWGRLARELTTLEAAAWRKLTVGGAVEPSRCNFSACAVGNRVVLFGGEGVNMQPMNDTFVLDLNSSNPEWQHVQVSSPPPGRWGHTLSCVNGSRLVVFGGCGTQGLLNDVFVLDLDAKPPTWREISGLAPPLPR…	1	5.3	66348.6	Kelch+PAS_9	Cytoplasm and nucleus
GmFBX351.2	Glyma.15G162300.2	MMTPLDPSPSPSSKRHRAASSSPTRSTPTTPSYTSTPSSRWSPDTAPRKCSVATAVSCSVEVHLLREGIHWWTRLLFQRLEGALTKGLNSKFFTEANIDLGPLPGSTIKESTKSSDRFHSVLSSLNPLPVGDRNVTRGVCGILQLSDEVLSLKILARLTPRDIASVASVCRRLYELTENEDLWRMVCQNAWGSETTRVLETVPGARRLGWGRLARELTTLEAAAWRKLTVGGAVEPSRCNFSACAVGNRVVLFGGEGVNMQPMNDTFVLDLNSSNPEWQHVQVSSPPPGRWGHTLSCVNGSRLVVFGGCGTQGLLNDVFVLDLDAKPPTWREISGLAPPLPRSWHSSCTLDGTKLIVSGGCADSGVLLSDTFLLDLSMEKPVWREIPVAWTPPSRLGHT…	3	8.34	59743.3	Kelch+PAS_9	Peroxisome and chloroplast (also possible: cytoplasm)
GmFBX351.3	Glyma.15G162300.3	MEWDSNSDLSDDDAVSYVLNDDDDDAVGPLPFPVLQTAPCGFVVTDALDPDHPIIYVNAVFEMVTGYRAEEVLGRNCRFLQCRGPFAKRRHPLVDSTVVSEIRRCLDEGVEFQGELLNFRKDGSPLMNRLRLTPIYGDGEITHVIGIQFFTEANIDLGPLPGSTIKESTKSSDRFHSVLSSLNPLPVGDRNVTRGVCGILQLSDEVLSLKILARLTPRDIASVASVCRRLYELTENEDLWRMVCQNAWGSETTRVLETVPGARRLGWGRLARELTTLEAAAWRKLTVGGAVEPSRCNFSACAVGNRVVLFGGEGVNMQPMNDTFVLDLNSSNPEWQHVQVSSPPPGRWGHTLSCVNGSRLVVFGGCGTQGLLNDVFVLDLDAKPPTWREISGLAPPLPR…	2	5.3	66348.6	Kelch+PAS_9	Cytoplasm and nucleus
GmFBX352	Glyma.15G192600.1	MKHLLKISVWRNDLWSTEILITIFMSVNIVDLAVASLVCKMWNTACRDPSLWGKIDLSTLNNSYFFNIPNNQPGAYKRTSGKITQFLKYVLSLSNGNTNCLVFNYNVYMHVFLCRTPNLKQLVLPRKGDFSRKAVHMAMKSWGGLESINISSGVPTDYIFPAIHEYCKSVNGIKFHCEFEEKHAEALIESTPNLKVFSIRSTVVSMKALRSVLTSVEHLEAVNIYHSFIVDMSHDEFSIFAIQDLHNIALGSFLYRALDIWREDEITSLAH*	3	8.17	30945.8		Plasma membrane (also possible: Golgi apparatus and extracellular space)
GmFBX353	Glyma.15G214000.1	MGSLFNMANTKANQSESSEISPNETSKRQRMSPASVEECPRLIPNLPDDLSLQIIARLPRICYYHVRLVSRRWKATIKFNLIYDRLCIK*	1	9.66	10325		Nucleus and extracellular space (also possible: cytoplasm)
GmFBX354.1	Glyma.15G220600.1	MSDYLPEALVLQILYRLPPTTLVKCTSVCKAWNKIIRSHDFISSHLLHSLSNHTLSLLFPHYIFYNFNELRFRSSGTINTRNDFHTIAKLCYSFHVVNTVNGVICLSRNRSSHTSYTDLVILWNPFIRRHIQLPTPYFAFKTLLCSYYQLPSMFFVGFGFDSKTNDYKVVRICYLKYYENNDPPLVELYSLNEGASRIIETSSIDVRIESRLLSQCFLHGNVHWIAFENHMRELHFQYCVLIFNVEEENFKKIRLPIELSTLRSHDDLTISVINGCLSVIHYACDRERATHTVFNIWMKREPELWNKMYKVNYFQTVFDSVSLASSTSDEIFEFPLCGQFVPLGLVEYDREEITKLRIQSRAYHLFFNEYTPSLVLFNRENGPIWCPISKRCLFHLSGR…	6	8.56	48393.8	FBA	Plasma membrane, cytoplasm, and vacuole
GmFBX354.2	Glyma.15G220600.2	MSDYLPEALVLQILYRLPPTTLVKCTSVCKAWNKIIRSHDFISSHLLHSLSNHTLSLLFPHYIFYNFNELRFRSSGTINTRNDFHTIAKLCYSFHVVNTVNGVICLSRNRSSHTSYTDLVILWNPFIRRHIQLPTPYFAFKTLLCSYYQLPSMFFVGFGFDSKTNDYKVVRICYLKYYENNDPPLVELYSLNEGASRIIETSSIDVRIESRLLSQCFLHGNVHWIAFENHMRELHFQYCVLIFNVEEENFKKIRLPIELSTLRSHDDLTISVINGCLSVIHYACDRERATHTVFNIWMKREPELWNKMYKVNYFQTVFDSVSLASSTSDEIFEFPLCGQFVPLGLVEYDREEITKLRIQSRAYHLFFNEYTPSLVLFNRENGPIWCPISKRCA*	1	7.92	46242.2	FBA	Cytoplasm (also possible: vacuole and nucleus)
GmFBX354.3	Glyma.15G220600.3	MSDYLPEALVLQILYRLPPTTLVKCTSVCKAWNKIIRSHDFISSHLLHSLSNHTLSLLFPHYIFYNFNELRFRSSGTINTRNDFHTIAKLCYSFHVVNTVNGVICLSRNRSSHTSYTDLVILWNPFIRRHIQLPTPYFAFKTLLCSYYQLPSMFFVGFGFDSKTNDYKVVRICYLKYYENNDPPLVELYSLNEGASRIIETSSIDVRIESRLLSQCFLHGNVHWIAFENHMRELHFQYCVLIFNVEEENFKKIRLPIELSTLRSHDDLTISVINGCLSVIHYACDRERATHTVFNIWMKREPELWNKMYKVNYFQTVFDSVSLASSTSDEIFEFPLCGQFVPLGLVEYDREEITKLRIQSRAYHLFFNEYTPSLVLFNRENGPIWCPISKRK*	2	8.19	46196.2	FBA	Cytoplasm (also possible: vacuole and nucleus)
GmFBX354.4	Glyma.15G220600.4	MSDYLPEALVLQILYRLPPTTLVKCTSVCKAWNKIIRSHDFISSHLLHSLSNHTLSLLFPHYIFYNFNELRFRSSGTINTRNDFHTIAKLCYSFHVVNTVNGVICLSRNRSSHTSYTDLVILWNPFIRRHIQLPTPYFAFKTLLCSYYQLPSMFFVGFGFDSKTNDYKVVRICYLKYYENNDPPLVELYSLNEGASRIIETSSIDVRIESRLLSQCFLHGNVHWIAFENHMRELHFQYCVLIFNVEEENFKKIRLPIELSTLRSHDDLTISVINGCLSVIHYACDRERATHTVFNIWMKREPELWNKMYKVNYFQTVFDSVSLASSTSDEIFEFPLCGQFVPLGLVEYDREEITKLRIQSRAYHLFFNEYTPSLVLFNRENGPIWCPISKRK*	1	8.19	46196.2	FBA	Cytoplasm (also possible: vacuole and nucleus)
GmFBX355	Glyma.15G227900.1	MVGRQRQSIRNTKDDKDRISELPIHVFLRILEFMNTRDAVRLCALSKSWKDFWKRLTTLSFDSWESSIVNFEKFVSEVLSGRDGSIPLLNLEIILRTDLEQLDDILKYAVSHNIQQLKIFLFVNHRFHFVFPSSIFSCQTLTFLRLSPSFWGPIWELRKPLQLPALESLHLENVCFTASCDDCAEPFSSCISLKSLILGDCSLHKNAQVLCINNSNLNRVSLCLSSVDAYKIVFSTPNLCSLTIKNVDCHHQLFSTCSLSFLEVDVNAYVDPYSPFFVSLLQVLVNIKKITLSWSTLRMMQEVLPYWDSVGTRPPCFARLESLKLKIDPSSKISDEK	1	7.51	38685.9		Cytoplasm, nucleus, and Golgi apparatus
GmFBX356	Glyma.15G241500.1	MGIQEKQRERMSERRARLRELQEIMDSILGVEIKKSKKSNHEGPNKISYLSDVIIGRILFFLPNKDTVRTSILSKRWM*	1	10.27	9230.83		Cytoplasm and nucleus
GmFBX357	Glyma.15G241800.1	MSERRARLRELQEIMDSILGVEIKKSKKFNHEGPNKISYIPDVIIGRILFFLPNKDAVRTSVLSKSWI*	1	9.99	7913.33		Nucleus and cytoplasm
GmFBX358	Glyma.15G241900.1	MHGNKGIVFVKSKSLKIKELQEIMDSILGVEIKKSKKSNHEGPNNISYLPEVIIGRILFFLPNKVAVRTSVLSKRWM*	1	10.14	8764.49		Cytoplasm (also possible: nucleus and mitochondrion)
GmFBX359	Glyma.15G242000.1	MDSNAATMDGTIKQLKYGAINIISQIHDSILGHILSFLPTMEAVQTSVLSTRWINVWTSITNLKLNDRVLKKMQKKQYEHLVNTMLLHLANLSIQSFSLCLTCFHYESSQVSAWISSILEMGVQRLEIQYESNFSFTFPL*	0	6.96	16000.6		Cytoplasm (also possible: nucleus)
GmFBX360	Glyma.15G242200.1	MNSIIATQNNATAKRFPTEETVVDGEDIISKLHESILGHILSFLPTMESVHTSVLSKRWVDAWKSITGLQFNDTLLCFGKKMQKEQFVCFVNMVFLHLANSSIHNFSLCLTRYQYDSTLISAWISFIFKRGVHNLHIQYADNVHFPSHSLFSCNSLVQLVLQMKCTISVPIFSFLPNLQNLSISGIRLVSESSNYSEDLILNFPVLKVLEARGCEWLTKQNISIKAPQLERFSIAIWNSLSNESHKSAIKIFAPNLTDFSYEGDLEQHIILLNSASIRSASVVVVIDEDNKERMENLGFKVHNLLAQIREVERLKLLFYKVLMHVSDIFSHLPAFGRLASLQLNEVTGEALLNILHNSPFLNTLVLKNGVSELNKDVLTSASVPQCFQSSLRVFQFKEF…	3	6.63	52877.2	FBD	Cytoplasm and nucleus (also possible: peroxisome)
GmFBX361	Glyma.15G242400.1	MNSIIATKRLPPEQTVVEGEGIISKLHESILGKILSFLPTTDAVHTSVLSKGWIHVWKSITGLQFNDALHPLGKKMQKEHFVCFVKKVILHLANSSIQSFSLCLTCYHYDSTLVSAWISSILQRGVQNLHIQYADEILFPSCSLFSCNSLVQLVLQMKCTISVPIFSSLPNLQNLSISGIRLVSESSNYSEDLILNFPVLKVLEARGCEWLTKQNIGIKAPLLERFSIAIWNSLSNKSHKSAIKIFAPNLADFSYGGDLEQEIILLNSASIHSASVVIVADEDKMTNVGKLGFQVHKLLAQIREVKQLKLLFYKVLMHARDIFTHLPAFSRLSYLQLNEVTGEALLNILNNCPILSSLVLQNGVSESNKDHVLTSASVPQCFLSSLKVFQFKEFNVREH…	2	8.21	50774.4	FBD	Cytoplasm (also possible: peroxisome and nucleus)
GmFBX362	Glyma.16G025000.1	MGKRLQNATSSGGEIPPEKRIRRSKTICSCNSPRPPFLSAHSTFSWFEEDIWTEIAKFLDGKSLVMLAATSRWFRRAIMDDGIWKFVCLRDLQVPPPECVAFRWCKLYTSTFDGSHSYMFRQQEKHIDWMRIGAFSFDSSVAVLAERLILPGKIRNGETMEKMLRSQGCCVLDNVKTGIWIADLQLVRCPVCDLNTCDGTMQTLDARHIELFLCEGFQNGSWDYQLVGSRDIKKRADGAAGAIFDMKHLKDSSTSAVFDYKSWIGRANDWQPKAMIAFHAVAVNTNLQENEGLHVKYHAMRAGADGEVVSIRISQQLL*	7	8.45	36042.4		Cytoplasm (also possible: peroxisome)
GmFBX363	Glyma.16G050500.1	MMNYFPDEVIEHIFDYVVSHSDRNALSLVCKSWYRIERCTRQRVFIGNCYSITPERLIQRFPGLKSLTLKGKPHFADFSLVPYDWGGFVHPWIEALAKNKVGLEELRLKRMVVSDESLELLSRSFTHFKSLVLVSCEGFSTDGLAALAANCRFLRELDLQENEVEDHKGQWLSCFPDNCTSLVSLNFACLKGEVSLGALERLVARSPYLKSLKLNRSVPFDALQRIMMRAPQLSDLGIGSFVHDPESEAYIKLKNTILKRKSITSLSGFLEVAPHCLAAIYPICPNLTSLNLSYAAGIQGSDLIKLIRHCVKLQRLLIMDCIGDKGLDVVATSCKDLQELRVFPSVPFGNPAAVTEKGLVAISMGCPKLHSLLYFCHQMTNAALITVAKNCPNFIRFRL…	2	8.32	64428.2	LRR	Cytoplasm and nucleus
GmFBX364	Glyma.16G063500.1	MLSICFLLLFLLSFVILTKKSKKIRSSMLTMLGVHGTKREVLSMEQHLPQELVSNILSRLPAKDLVKCKRVCKSWFDLITDYHFVTNHYVAYNNLMHYQSQEEQLLVIGRPFVSALKTHISLLSCNTNDPQKNHISSSSLLNLPCEYNNSEHKYWSEISGPCNGIYFLEGNPNVLMNPSLGQFKALPKPHLSASQGTYSLTEYSGFGFDPKTNDYKVVVIRDIWLKETDERKLGHWTAELYSLNSNSWRKLDDASLPLPIEIWGSSKVYTYVNNCCHWWGYDVDESGAKEDAVLAFDMVNESFRKIKVPRIRGSSKEEFATLAPLKESSTIAVVVYPLRGQEKSFDVWVMKDYWNEGSWVKQYTVEPIETIYKFVGFYGSNQFPWSSSGNDGLVGCDYE…	0	7.13	50683.9	FBA	Golgi apparatus
GmFBX365	Glyma.16G063600.1	MSMEHLPGELVSNVLSRLPSKVLLLCKCVCKSWFDLITDPHFVSNYYVVYNSLQSQEEHLLVIRRPFFSGLKTYISVLSWNTNDPKKHVSSDVLNPPYEYNSDHKYWTEILGPCNGIYFLEGNPNVLMNPSLGEFKALPKSHFTSPHGTYTFTDYAGFGFDPKTNDYKVVVLKDLWLKETDEREIGYWSAELYSLNSNSWRKLDPSLLPLPIEIWGSSRVFTYANNCCHWWGFVEDSGATQDIVLAFDMVKESFRKIRVPKVRDSSDEKFATLVPFEESASIGVLVYPVRGAEKSFDVWVMKDYWDEGSWVKQYSVGPVQVNHRIVGFYGTNRFLWKDSNERLVLYDSEKTRDLQVYGKFDSIRAARYTESLVSLHRGNEFSHKCFSCSLVPDPLLHDS…	1	5.87	46861.1	FBA	Cytoplasm and nucleus
GmFBX366	Glyma.16G071200.1	MENSLYDELLQEIFQKLPSSSSSSVSLVCKRWLRLHRSSTTSLSLRLTTPHFSLIPSLSSFLSHHPFLSSLSLSLSPPLFSLSPHLLSLIISPFSNLLSLSLTPAPVSLSSLLSLSASCPRLNSLRITLPRPVFLNWLLSFPCLKELSITFSSDDEESHDFDSDSDFELGLGLESICLVGIRSDDWGVGWLWRRCRKLKKLRLQSCQGIGGSYSSFLKSLQGLEEIELRTCRTVVYAVLLELVEHCTSLSSLLVHDGGSKEGLLQFFTQCRCNVRKIDLRLPLDLNNHHLSEMARNFEGLTSVRLQSCCLVSGEGLKALAAALKGLEELALVNCDVVETEPGLLATLGQHLRKLKMLDLSHNEMLHDKEFVSMTVSCVHLIDLKVRGCKGLTSFAMASI…	0	7.19	51035.4	LRR	Peroxisome, cytoplasm, and nucleus
GmFBX367	Glyma.16G096700.1	MATLLRKLCESATMKRSGSHSHPHPLPSSEQARPSSPLGAFDPLPADILMQIVRLLGPKHAARLCLVSKSWRSLVSDNALWAHFLQTHHPHSPLFAETALSSGYPLPTLPAQNSPRVSFQHAYALRERVPPSVVIDGGSGYCKFGWSKGASPSGRFATFLEFGNVETPMYTRLRHFFSTIYNRMQVKPSSQPVVVSIPICHYDDTESAKASRQQLKEAIYVVLFDMNVPAVCALNQGTLALYAANQTSGIAVNIGFQVTSIVPILNGKVMRKVGVEVVGLGALKLTGFLREQMQQNNISFESLYTVRTLKEKLCYVAVDYEAELLKDTQASFEAVEGLFTLSKERFQTGEILFQPRLAGVRAMGLHQAIALCVDHCYSAELAGNNDWYKTVVLSGGTAC…	11	9.25	51722.8	Actin	Mitochondrion
GmFBX368	Glyma.16G123900.1	MGKVSLKEKGWRVKGRRQVRSSGNKYLRPGALAQLRCSKPSGSGGGGKCCCTDLGKKRVAVLHSRKSGGGCGGGGGGSVQQRYVENNIRVFDKSPVMLSPVNLVKHNSGFVGTPKTPRLDDSLSESKLESLPMDLLVKILCHLHHDQLRAVFHVSQKIRKAVIIARQFHFNYTTPDRSRQEMLSTMTPRPTEHWPFLCKGDGKGVRIPSPHTPKAPRHGPRPPSRLKISEMRQVTAVLFPESAFPSHCLVPSVISKPLCKSLASNRVLFYEDELCQAVAQNKLR*	4	10.26	31331.5		Nucleus (also possible: cytoplasm and extracellular space)
GmFBX369	Glyma.16G138100.1	MSLRSIVRELKEMRDGIGSTSKRGAESKHWLSRTKSHVAPDILATPFEPIQQGQWANLPSELLLDIIQRIEESETSWPARAVVVFCASVCKSWRSITREIVKTPEQCGRITFPISLKQPGPRDSPIQCFIRRNKETSTYLLYFGLVPSENDGNKLLLAAKRIRRATGTDFIISLAADDFSRASNKYVGKLRSNFLGTKFTIFDSQAPNDVAIQPNCQSSRRFHSKQVSPRLPACNYLVSTVSYELNVLCTRGPRRMYCVMNSIPVSAIQEGGNAPTPASYPQIFDEHFSPSPALKEKVPVTDLNSASLSEPPVSSQCSAEQLALKNRAPRWHEQLQCWCLNFKGRVSVASVKNFQLVAAVDPSHNISAEEQEKVILQFGKIGKDIFTMDYCYPLSTFQA…	4	9.01	46248.9	TUB	Cytoplasm (also possible: nucleus)
GmFBX370	Glyma.16G160500.1	MESIISRPKGNLFHDEILGEILHRLPAKTLLKCTTVCKSWKSLITHPSFISTISTPPPFSSFAIFSATTTRFSPTHLSSAFPPSPVTNSPRLLFAMASLHCYPGVCKYLIIICNPSV*	0	9.36	12862.1		Cytoplasm (also possible: nucleus)
GmFBX371	Glyma.16G164000.1	MRKDNLRGVRSVFLPQELIIEILLRLPVKSLVRFKCVCKLWLSLISDPHFAISHFEQAAIHNERLVLLAPCAREFRSIDFNASLHDNSASAALKLDFLPPKPYYVRILGSCRGFVLLDCCQSLHVWNPSTGVHKQVPRSPIVSDMDVRFFTFLYGFGYDPSTHDYLVVQASNNPSSDDYATRVEFFSLGANAWKEIEVMQWEHQIDPNLGMEVGDDMYSTYIR*	5	6.23	25572.4		Cytoplasm, nucleus, and mitochondrion
GmFBX372.1	Glyma.16G167200.1	MSFRSIVRDVRDGFGSLSRRSFDVRLSGGGKSNSLVHEEHECLPVVQNSRWASLPPELLRDVIKRLEESETTWPARKHVVACAAVCRSWRGMCKEIVTSPEFCGKITFPVSLKQPGSRDGTIQCFIKRDKSNLTYHLFLCLSPALLVENGKFLLSAKRTRRTTCTEYIISMDADNISRSNSTYIGKLRSNFLGTKFIIYDTQPPYNNAQLSPPGRSRRFYSKKVSPKVPSGSYNIAQITYELNVLGTRGPRRMNCTMHSIPMSALEPGCTVPGQPELLPRSLEDSFRSISFARSIDNSTEFSSSRFSDIFLAGKEEEQGKDRPLVLKNKSPRWHEQLQCWCLNFRGRVTVASVKNFQLIAATQPPATGAPTPSSQPAQSDHDKIILQFGKVGKDIFTMD…	5	9.46	47621.5	TUB	Cytoplasm (also possible: nucleus)
GmFBX372.2	Glyma.16G167200.2	MSFRSIVRDVRDGFGSLSRRSFDVRLSGGGKSNSLVHEEHECLPVVQNSRWASLPPELLRDVIKRLEESETTWPARKHVVACAAVCRSWRGMCKEIVTSPEFCGKITFPVSLKQPGSRDGTIQCFIKRDKSNLTYHLFLCLSPALLVENGKFLLSAKRTRRTTCTEYIISMDADNISRSNSTYIGKLRSNFLGTKFIIYDTQPPYNNAQLSPPGRSRRFYSKKVSPKVPSGSYNIAQITYELNVLGTRGPRRMNCTMHSIPMSALEPGCTVPGQPELLPRSLEDSFRSISFARSIDNSTEFSSSRFSDIFLAGKEEEQGKDRPLVLKNKSPRWHEQLQCWCLNFRGRVTVASVKNFQLIAATQPPATGAPTPSSQPAQSDHDKIILQFGKVGKDIFTMD…	4	9.46	47621.5	TUB	Cytoplasm (also possible: nucleus)
GmFBX373	Glyma.16G177700.1	MVPKPMVFELGSAVEVSIYDGSWFSGTIIGCDNSDRFLVQYHCNSVEIAVVSLHHLRPLPPPNSHQEFKSGDKVEVFHDHCWREGHITGDLVNGRFVVSFRYSKEMTFPKEQLREHRQWINDNWVSSNRDRISELPDNVLLHIMNFVDTKDAVKTCVLSKRWKDLGKGLVKLTFSPNLFELGLVGTVESADLLKVNGLVESFKKFASWVFSSRDDSCSLLNLTIRHTWTEPEHLDRIIKYAVFHNVQHLTLRIYSGFRPNFESIPLIFFSKSLTYLEIWNGCDLPEIILPKSLNLPALKSLKIGYFKFTATDNDCAEPFSNCLVLNSLMLIGCSLHDDAQVLRISNSTLSRLTIFGGKTYQIVLSTPNLSSFTILDSTVSHQLFSTCNLPFLGEVNIDM…	1	6.25	56796.4	Agenet	Cytoplasm and peroxisome
GmFBX374	Glyma.16G195300.1	MLSDRDGKEDMDRLSDLPDLVLLHIMKFMSMKHAVQTCVLSTRWKELWKRLSNLALHSSDFTNLAHFSKFLSWVLLNRDSSISLHSLDLRRKGCIDHELLDMIMGYAVSHDVQQLAIEVNLNAKFGFKLHPSIFSCKSLTFLKLSIWAVPWMTELPSSLQLPALKSLHLEHVTLTAGEGDCAEPFSTCHMLNTLVIDRCNLHHGAKFLCICNSNLSTLTIGSTIQETPYKFILSTPNLRSLSVMRDPIHQLSACNLSLLEQVNIDVEAYFDAHFQRTHLALISLLQVLADYAKIMILSSSTLKILNGLSTSGSMITQIPCFVQLKSLKLKMKSSSNISDEGVSRIVEYLIIKCPVAKVDIINC*	2	7.61	40799.8		Peroxisome and cytoplasm (also possible: plasma membrane)
GmFBX375	Glyma.16G197800.1	MGAGVSTTAIENDDGGTFSLSTKTTLDDIPENCISSMMMSFDPQEICTLARVNKAFHRASSADFVWESKLPPSYKFLLNKVLGEQNLGSMTKKEIYAKLCRPNFFDGANKEVWLDRSRGQVCMFISSKSFKITGIDDRRYWNNIPTEESRFKSVAYLQQMWWVEVIGELEFEFPKGNYSVFFKLQLGKPSKRLGRRVCNLDQVHGWDIKPVRFQLSTSDGQRSLSQCYLRGSGEWAHYHVGDFAIDKPNGPTNINFSLAQIDCTHTKGGLCIDGVVICPKEFTERLKQF*	2	8.31	32837.4	PP2	Cytoplasm (also possible: nucleus)
GmFBX376.1	Glyma.16G197900.1	MSEVRNKVDFIQLLGPDMSIKILTHLDDPCDLIRVSSVSSSWHRFVIEHGLCKQLCLKMFPEISGVAHIIELDNIIEPLSNTLGSYVSWESHKRNHRVYAFLASGLTPMRKNCISKAISASSTDNYPEESILHTLEPGDRTEYRASYWSSKGESDPSVPETLVYELASKLCLVTEIYVHPFQAYFQHGFPIYSAKAVRFRMGHSKHPMELESPVDNMAANHVLGNNQFIWTYTSPEFPMLQENRLQKFKLPEPVLCIGGVLLVELLGRVQKQEMDELFYICISHVQVMGRLLFPEFDVKIHHWSGKCTLKYCPQTDCYMSSPTSSPRSNSSNPSRLRTITSSIMQRGVRRWEQFLLGALLGTGPVVVDNEDQ*	5	6.43	42328.6		Cytoplasm (also possible: nucleus)
GmFBX376.2	Glyma.16G197900.2	MSEVRNKVDFIQLLGPDMSIKILTHLDDPCDLIRVSSVSSSWHRFVIEHGLCKQLCLKMFPEISGVAHIIELDNIIEPLSNTLGSYVSWESHKRNHRVYAFLASGLTPMRKNCISKAISASSTDNYPEESILHTLEPGDRTEYRASYWSSKGESDPSVPETLVYELASKLCLVTEIYVHPFQAYFQHGFPIYSAKAVRFRMGHSKHPMELESPVDNMAANHVLGNNQFIWTYTSPEFPMLQENRLQKFKLPEPVLCIGGVLLVELLGRVQKQEMDELFYICISHVQVMGRLLFPEFDVKIHHWSGKCTLKYCPQTDCYMSSPTSSPRSNSSNPSRLRTITSSIMQRGVRRWEQFLLGALLGTGPVVVDNEDQ*	6	6.43	42328.6		Cytoplasm (also possible: nucleus)
GmFBX376.3	Glyma.16G197900.3	MSEVRNKVDFIQLLGPDMSIKILTHLDDPCDLIRVSSVSSSWHRFVIEHGLCKQLCLKMFPEISGVAHIIELDNIIEPLSNTLGSYVSWESHKRNHRVYAFLASGLTPMRKNCISKAISASSTDNYPEESILHTLEPGDRTEYRASYWSSKGESDPSVPETLVYELASKLCLVTEIYVHPFQAYFQHGFPIYSAKAVRFRMGHSKHPMELESPVDNMAANHVLGNNQFIWTYTSPEFPMLQENRLQKFKLPEPVLCIGGVLLVELLGRVQKQEMDELFYICISHVQVMGRLLFPEFDVKIHHWSGKCTLKYCPQTDCYMSSPTSSPRSNSSNPSRLRTITSSIMQRGVRRWEQFLLGALLGTGPVVVDNEDQ*	5	6.43	42328.6		Cytoplasm (also possible: nucleus)
GmFBX376.4	Glyma.16G197900.4	MSEVRNKVDFIQLLGPDMSIKILTHLDDPCDLIRVSSVSSSWHRFVIEHGLCKQLCLKMFPEISGVAHIIELDNIIEPLSNTLGSYVSWESHKRNHRVYAFLASGLTPMRKNCISKAISASSTDNYPEESILHTLEPGDRTEYRASYWSSKGESDPSVPETLVYELASKLCLVTEIYVHPFQAYFQHGFPIYSAKAVRFRMGHSKHPMELESPVDNMAANHVLGNNQFIWTYTSPEFPMLQENRLQKFKLPEPVLCIGGVLLVELLGRVQKQEMDELFYICISHVQVMGRLLFPEFDVKIHHWSGKCTLKYCPQTDCYMSSPTSSPRSNSSNPSRLRTITSSIMQRGVRRWEQFLLGALLGTGPVVVDNEDQ*	5	6.43	42328.6		Cytoplasm (also possible: nucleus)
GmFBX376.5	Glyma.16G197900.5	MSEVRNKVDFIQLLGPDMSIKILTHLDDPCDLIRVSSVSSSWHRFVIEHGLCKQLCLKMFPEISGVAHIIELDNIIEPLSNTLGSYVSWESHKRNHRVYAFLASGLTPMRKNCISKAISASSTDNYPEESILHTLEPGDRTEYRASYWSSKGESDPSVPETLVYELASKLCLVTEIYVHPFQAYFQHGFPIYSAKAVRFRMGHSKHPMELESPVDNMAANHVLGNNQFIWTYTSPEFPMLQENRLQKFKLPEPVLCIGGVLLVELLGRVQKQEMDELFYICISHVQVMGRLLFPEFDVKIHHWSGKCTLKYCPQTDCYMSSPTSSPRSNSSNPSRLRTITSSIMQRGVRRWEQFLLGALLGTGPVVVDNEDQ*	5	6.43	42328.6		Cytoplasm (also possible: nucleus)
GmFBX377	Glyma.16G202600.1	MKHMNATLPHTLPEDLITEILMMLPVRSILRFKYMCKSWFSLISHPEFARSHFALAATPTTRLFLSANYHQVECTDIEASLHDDNSAKVVFNFPLPSPQDKYYNCVIDIVGSYRGFILLLTSGAFDFIIWNPSTGLRKGVSYVMDDHVYNFYVDRCGFGYDSSTDDYVIVNLRIEGWCTEVHCFSLRTNSWSRILGTALYYPHYCGHGVFFNGALHWFVRPCDGRPQAVIISFDVTERGLFEIPLPLNFAVEDEIYVKDEIYNLRVMEGCLCLCVVKMGCGTTIWMMKEYQVQSSWTKLIVLIYNQCHPFLPVFYPICLTKNDEFLGSNHKTLVKLNKKGDLLEYHARCHNMGSTILVRCGVYRESLLSLPE*	0	6.3	42815.6	FBA	Golgi apparatus, peroxisome, and vacuole
GmFBX378	Glyma.16G202800.1	DLITEILMMLPVRSILRFKCMCKLWFSLISHPEFARSHFALAATPTTRLYLSANDHQVECTDIEASLHDENSAKVVFNYPLPSPEDKYYNRMIDIVGSCRGFILLMTTSGALNFIIWNPSTGLRKGISYLMDDHIYNFYADRCGFGYDSSTDDYVIVNLRIEAWRTEVHCFSLRTNSWSRMLGTALYYPLDLGHGVFFNGALHWFVRRCDGRRQAVIISFDVTERRLFEILLPLNFAVKDQICDLRVMEGCLCLCGANIGRETTIWMMKEYKVQSSWTKLLVVPIYNQHTGPPLLFFPPVFYPICLTKKDEFLGSNHKTLVKLNKKGDLLERHARCHNIGCGILLRCGVYRESLLSLPE*	0	8.15	41340.1	FBA	Golgi apparatus (also possible: extracellular space and ER)
GmFBX379	Glyma.16G202900.1	MKHMNATLPHTLPEDLITEILMMLPVRSILRFKCMCKLWFSLISDPEFARSHFALAATPTTRLFLSTNGYQVECTDIEASLHDDNSAKVVFNFPLPSPENEYYNCAINIVGSCRGFILLLTSGALDFIIWNPSTGLRKGIRYVMDDHVYNFYADRCGFGYDSSTDDYVIVNLTIEGWRTEVHCFSLRTNSWSRILGTAIYFPLDCGNGVFFNGALHWFGRLWDGHRQAVITSFDVTERGLFEIPLPPDFAVENQIYDLRVMEGCLCLCVAKMGCGTTIWMMKEYKVQSSWTKLIVPIYNQCHPFLPVFYPICSTKKDEFLGSNHKTLVKLNKKGDLLEHQARWHYMDCTILVHCGVYRESLLSLPE*	0	6.11	41946.5	FBA	Golgi apparatus, peroxisome, cytoplasm, and plasma membrane
GmFBX380	Glyma.16G203000.1	MNATLPHTLPEDLITEILMMLPVRSILRFKCMCKSWFFLISHPEFARSHFALAATPTTRLYLSANDHQVECTDIEASLHDDNSAKVVFNYPLPSPEDKYYNRAIDIVGSCRGFILLMITSGALDFIIWNPSTGLRKGISYVMDDHAYNFCDDRCGFGYDSSTDDYVIVKLKIDGWCTEVHCFSLRTNSWSRILGTALYYPVDLGHGAFFNGALHWFVRRCNGRRQAVIISFDVTERGLFEIPLPPDFAVKDQICDLRVMEGCLCLCGANIGRETTIWMMKEYKVQSSWTRLIVPIHNQCHPFLRVFYPICLTKKDEFLGSNHKTLVKLNKKGDLLEHHARCHNLGCGILLRGGVYRESLLSLPE*	0	6.92	41547.1	FBA	Cytoplasm (also possible: peroxisome)
GmFBX381.1	Glyma.17G008200.1	MHANPITVSNMANLPVEVVTEILSRLPVKSVIRLRSTCKWWRSIIDSRHFILFHLNKSHTSLILRHRSQLYSLDLKSLLDPNPFELSHPLMCYSNSIKVLGSSNGLLCISNVADDIALWNPFLRKHRILPSDRFHRPESSLFAARVYGFGHHPPSNDYKLLSITYFVDLHKRTFDSQVQLYTLKSDSWKNLPSMPYALCCARTMGVFVSGSLHWLVTRKLQPDEPDLIVAFDLTSETFCEVPLPATVNGNFDMQVALLGGCLCVVEHRGTGFHVWVMRVYGSRDSWEKLFSLTENHHHEMGSGKLKYVRPLALDDGDRVLFEHNRSKLCWYDLKTGDVSCVKLPSGIGNTIEGTVCVQSLVPPTLLSLRDESQEKNRKKRDDFLSKGFKLTL*	1	8.88	44649.6	FBA	Peroxisome, cytoplasm, and nucleus
GmFBX381.2	Glyma.17G008200.2	MHANPITVSNMANLPVEVVTEILSRLPVKSVIRLRSTCKWWRSIIDSRHFILFHLNKSHTSLILRHRSQLYSLDLKSLLDPNPFELSHPLMCYSNSIKVLGSSNGLLCISNVADDIALWNPFLRKHRILPSDRFHRPESSLFAARVYGFGHHPPSNDYKLLSITYFVDLHKRTFDSQVQLYTLKSDSWKNLPSMPYALCCARTMGVFVSGSLHWLVTRKLQPDEPDLIVAFDLTSETFCEVPLPATVNGNFDMQVALLGGCLCVVEHRGTGFHVWVMRVYGSRDSWEKLFSLTENHHHEMGSGKLKYVRPLALDDGDRVLFEHNRSKLCWYDLKTGDVSCVKLPSGIGNTIEGTVCVQSLVPPTLLSLRDESQEKNRKKRDDFLSKGFKLTL*	2	8.88	44649.6	FBA	Peroxisome, cytoplasm, and nucleus
GmFBX382	Glyma.17G017600.1	MHHSNSNYEERRRSRRGVRRRAQNENEKMVDLPQELIHEILLRLPVKSLIRFKTVCKSWLSHISDPHFTASHFKLGAAPTERLLFLSPIAREFLSIDFNESLNDDSASAALNCDFVEHFDYLEIIGSCRGFLLLDFRYTLCVWNPSTGVHQFVKWSPFVSSNIMGLDVGDEFSLSIRGFGYDPSTDDYLAVLASCNDELVIIHMEYFSLRANTWKEIEASHLSFAEIAYNEVGSFLNTAIHWLAFSLEVSMDVIVAFDLTERSFSEILLPIDFDLDNFQLCVLAVLGELLNLCAVEEIRHSVEIWAMGEYKVRSSWTKTTVVSLDYFSSLSLFPICSTEDGDIVGTDGCNVLIKCNDEGQLQEYQIYSNGPYRSAVYTESLLSLPCDREPAENV*	0	4.76	44858.8	FBA	Cytoplasm and nucleus
GmFBX383	Glyma.17G018300.1	RGRRKEERQAQKHEKVILPQEMVNQILLRLPVKSLLQFKTVCKSWLSHISDPHFAISHFDLAAARTERIALLVPFDREFLSIDFDASLASNALNLDPLLASKSFSLVILGSCRGFLLLICGHRLYVWNPSTDDYLVVLASYNRNFPQDELVTHFEYFSLRANTWKATDGTGFSYKQCYYYNDNQIGCFSNNALHWLAFRFDESLNVIVAFDLTKKIWMMKEYNVQSSWTKTVVVSAEDVIYGRYFFPICITASGDIVGKDLGTGLVKCSGKGHLREHRSYFNGQCGYEVALYTESLLSLPCDSKPSKQAEEDDKQ*	2	7.21	36019.1		Cytoplasm and peroxisome
GmFBX384	Glyma.17G019800.1	MRGHDWINSCFPDELIVEIFSRLHSKSTRDACSLVCRRWFRLERRTRTTLRIGATHLFLHRLPSRFSNIRNLYIDERLSIPLHLGKRRPNDEEGDLDSLCLSDAGLSALGEGFPKLHKLGLIWCSNVSSDGLTSLARKCTSLKALDLQGCYVGDQGLAAVGQCCKQLEDLNLRFCEGLTDTGLVELALGVGKSLKSLGVAACAKITDISMEAVGSHCRSLETLSLDSECIHNKGLLAVAQGCPTLKVLKLQCINVTDDALQAVGANCLSLELLALYSFQRFTDKGLRGIGNGCKKLKNLTLIDCYFISDKGLEAIANGCKELTHLEVNGCHNIGTLGLEYIGRSCQYLTELALLYCHRIGDVSLLEVGKGCKFLQVLHLVDCSSIGDDAMCSIANGCRN…	7	8.33	63527.1	LRR	Cytoplasm and peroxisome
GmFBX385	Glyma.17G021300.1	MIIKCPKMKRYSQRMQKTVILPQDLVIQILLRLPVKSLVRFKSVCKSWLSFISDSHLWLSHFKLAAAPTERLVFFESSTSKTHVTNMITL*	0	10.36	10491.7		Nucleus and cytoplasm
GmFBX386.1	Glyma.17G022700.1	MIEVQANAMEQSWWANMPHELLREVLLRIESSESTWPLRRSVVACGGVCRTWRRLIVKEIVKPPQFSSNITFPISLKQPGPREHLLQCFIRRNSASQTYYLFLSLSSALVADDGKFLLAARKFRRPTCTDYIISLDADDMSRESNAYVGKLRSTLNQILLLAILLFLFLSAKTNPLSSHFIRSNFLGTKFTIYDRKSCSTELVVNSKQVSPRPRVPTGNYPVAHISYELNVLGSRGPRRMHCVMDTIPASAIEPGGVAVAAPSQTDFSVSNRDTSFPFFQTNSTSLENSISGDQSNKKDDVLVLRNKAARWHEQLQCWCLNFHGRVTIASVKNFQLAVSPENGHAGLQEDEVILQFGKIGKDLFTMDYRYPISAFQAFAICLSSFATTVACE*	4	9.07	44015.5	TUB	Cytoplasm
GmFBX386.2	Glyma.17G022700.2	MIEVQANAMEQSWWANMPHELLREVLLRIESSESTWPLRRSVVACGGVCRTWRRLIVKEIVKPPQFSSNITFPISLKQPGPREHLLQCFIRRNSASQTYYLFLSLSSALVADDGKFLLAARKFRRPTCTDYIISLDADDMSRESNAYVGKLRSNFLGTKFTIYDRKSCSTELVVNSKQVSPRPRVPTGNYPVAHISYELNVLGSRGPRRMHCVMDTIPASAIEPGGVAVAAPSQTDFSVSNRDTSFPFFQTNSTSLENSISGDQSNKKDDVLVLRNKAARWHEQLQCWCLNFHGRVTIASVKNFQLAVSPENGHAGLQEDEVILQFGKIGKDLFTMDYRYPISAFQAFAICLSSFATTVACE*	4	8.88	40648.4	TUB	Cytoplasm
GmFBX386.3	Glyma.17G022700.3	MIEVQANAMEQSWWANMPHELLREVLLRIESSESTWPLRRSVVACGGVCRTWRRLIVKEIVKPPQFSSNITFPISLKQPGPREHLLQCFIRRNSASQTYYLFLSLSSALVADDGKFLLAARKFRRPTCTDYIISLDADDMSRESNAYVGKLRSNFLGTKFTIYDRKSCSTELVVNSKQVSPRPRVPTGNYPVAHISYELNVLGSRGPRRMHCVMDTIPASAIEPGGVAVAAPSQTDFSVSNRDTSFPFFQTNSTSLENSISGDQSNKKDDVLVLRNKAARWHEQLQCWCLNFHGRVTIASVKNFQLAVSPENGHAGLQEDEVILQFGKIGKDLFTMDYRYPISAFQAFAICLSSFATTVACE*	5	8.88	40648.4	TUB	Cytoplasm
GmFBX387	Glyma.17G022900.1	MQKGKADSISIISSLPEDVALKIASLLQVRDLCALGCCSMFWKELCFSDCIWESLVRNRWPSLSSFHFPSSSSTHSPSFEKLFVWKIGLQKWRKLYLERHVELGVRARSVVKFLEACSRSESLEVGDYLKAVDTLIGTMFGFEDVQRFLFNPQMNVLINLVGVHYCLTTLGIPGDNLVEALRIHEISDRRVCVRWWKVGRWYYGFRMRDESHSRWVSLADLATEDDEHVLGVLRRGAVHEVLRVQISVVGRPSKPWSCNSYTEIN*	3	8.36	30474.2		Cytoplasm and nucleus
GmFBX388	Glyma.17G026300.1	MGDLRVKKKKGSNKKKHGSVSVTAIKFLPKELQVEIFAKVATRSVFDHCMIKLCCKEFLRAAEDNYVYRHASMENFALVPLPWFKGNNKEFPFLKRCRESGNSEILYREGMVQYFTSSMMELGLKNLKEAALEGHHDAKYVYCMLLMCGEDELGERKQGFDLFCSLKASSTSLIRCRKRVKSFVQNIWVNNNPAIKDHKSSSFCCSGTCDS*	0	9.21	24123.1		Cytoplasm, nucleus, and mitochondrion
GmFBX389	Glyma.17G027000.1	MKKDNHRGLRRRNKTVFLPQELIIQILLRLPVKSLIRFKCISNGGSLLSIPHFAKSHFELAAARTHRLVFLDTSSFTTRSLDFNASLHDDSASVALNNNFLITNNVQILGSCRGFVLLDCCGSLWVWNPSQVPTNKLGWFLNGAIHWLAFCHDVSMQVIVAFDLVEKSFSEIPLPVDFDCDFNFCDLAVLGESLQIWVMQEYKDVPNQYFSLICSTKSGDIIGTDGSA*	3	6.64	25628.5		Cytoplasm, Golgi apparatus, mitochondrion, and nucleus
GmFBX390	Glyma.17G044800.1	MDRMDVVLPGDLIVEILSWLPVDALLRFRCVCKSWKSLIFDPSFKDLAETPQSYSTTHSMTSITPSSPFSSSKLNITELRLHCLGDNCLEFMLEFY*	0	4.91	10979.7		Extracellular space
GmFBX391	Glyma.17G062000.1	MEWDSNSDLSGDEEEEGFVFNDADDAGPLPFPFPVVENLLQTAPCGFVVTDALDPDHPIIYVNTVFEIVTGYCAEDVLGRNCRFLQCRGPFAKRRHPLVDSTVVSEIRRCLEEGIEFQGELLNFRKDGSPLMNRLRLTPIYGDDETITHVIGIQFFTEANIDLGPVPGSTIKESAKSSDRFRSVLSSLQTLPVGDRNVSRGVCGIFQLSDEVLSLKILARLTPRDIASVSSVCRRLYELTKNEDLWRMVCQNAWGSETTRVLETVPGARGLGWGRLARELTTLEAAAWRKLTVGGAVEPSRCNFSACAVGNRVVLFGGEGVNMQPMNDTFVLDLNSSNPEWQHVHVSSPPPGRWGHTLSCVNGSHLVVFGGCGRQGLLNDVFVLDLDAKPPTWREISGL…	1	5.31	67033.3	Kelch+PAS_9	Cytoplasm and nucleus
GmFBX392	Glyma.17G078800.1	MKIFQSLQRKRQQEQEQEGDRLSNLPDDIIDRVLYFLDAVSAVQTSVLSKRFIYLWTSLPVLKFHDPLLFHSFVDHFLSLRDASTNVHALNFTCHDELDDDGHVVDSIIDYVTLTPTISTSIQILSILTECVVEKLPQLSICQSLTTLKFADISTETPTTFDFVSLERLCLFDCRFECGEEEELDLFRGCVSLRCLFLHDCQYYGRFRRFKIFAPHLVDFSIKGMRVDEVFGSDCVVELFAAKLQSFSYRDTDLYDFFIELNLSFLERVDIAMDYLAADAGFSLP*	2	4.65	32922.6		Cytoplasm (also possible: nucleus)
GmFBX393.1	Glyma.17G113900.1	MPALVNYSGDDELYPGGSFCPNPVELGRLYTTIGSNLDVYYPPTKRPRSIFEAIEREQYYQEPGIEVLPDECLFEIFRRLPSGKERSSCACVSKRWLMLMSTICKDEIERATSVDETVSSDENQDIEDDGYLTRCLDGKKATDVRLAAIAVGTSSRGGLGKLLIRGSNSERGVTNLGLSAVAHGCPSLRSLSLWNVSTIGDEGVSQIAKGCHILEKLDLCHCSSISNKGLIAIAEGCPNLTTLTIESCPNIGNEGLQAIARLCTKLQSISLKDCPLVGDHGVSSLLASASNLSRVKLQTLKITDFSLAVICHYGKAITNLVLSGLKNVTERGFWVMGAAQGLQKLVSLTVTSCRGITDTSIEAIGKGCINLKQLCLHRCCFVSDSGLVAFAKAAVSLES…	2	6.14	68394.3	LRR	Cytoplasm
GmFBX393.2	Glyma.17G113900.2	MPALVNYSGDDELYPGGSFCPNPVELGRLYTTIGSNLDVYYPPTKRPRSIFEAIEREQYYQEPGIEVLPDECLFEIFRRLPSGKERSSCACVSKRWLMLMSTICKDEIERATSVDETVSSDENQDIEDDGYLTRCLDGKKATDVRLAAIAVGTSSRGGLGKLLIRGSNSERGVTNLGLSAVAHGCPSLRSLSLWNVSTIGDEGVSQIAKGCHILEKLDLCHCSSISNKGLIAIAEGCPNLTTLTIESCPNIGNEGLQAIARLCTKLQSISLKDCPLVGDHGVSSLLASASNLSRVKLQTLKITDFSLAVICHYGKAITNLVLSGLKNVTERGFWVMGAAQGLQKLVSLTVTSCRGITDTSIEAIGKGCINLKQLCLHRCCFVSDSGLVAFAKAAVSLES…	1	6.14	68394.3	LRR	Cytoplasm
GmFBX394	Glyma.17G116300.1	MVVGGLPRAAPVLAEDLSVEILSWLPVKVLIRFKCVSKTWNSLIFHPMLVKLHLERSSKNTHTLLKFIDIKCENYYAYPWGAFCSIRSLLENPSSTIDDGCHYFKKDCYFYVGSCNGLVCLHDYSSDEQWVRFWNPATRIMSEDSPHLRLHSGCYNAGPNSVEWFLGFGYDDWSDTYKVVVILSNTKTHEMEVSVHCMGDTDTCWRNILTCPWFLILGQVGRFVSGSINWITCGSTVNGFLVFSCDLKNETCRYLSAPDAPFEIPIALPSLGVLKGCLCASFNQKSHFVVWIMREFGVETSWTQLLNVSYQHLQLNPIHGYINITILYVSEDEDVFFLASHQDAEFILYDQRNNRISRTGDFNNCHKSSASSYDYVPSLVLPY*	0	5.84	43733		Plasma membrane, extracellular space, peroxisome, and cytoplasm
GmFBX395	Glyma.17G128800.1	MNMQDAGSRDNQQKRAKSNNEEDYEGDLINKLPDGIPVAILSKLPINEAARTSILSRKWRYLWTFFCGTLEFDGSPIMKDMKKDIKKAAGRQLQTAMEIMYDAERQTYTTWINELLSSLKSSTLQGLKFWFHVGTGCDVDKWIHFAIQKKVQKLELYFGHTFEYVLPLHLFKLESFNSLHVLRLKSITVTEEMLEYLLCRCPLLKTLSLVNSGVPKTMKVSGPSLKLKCLELVRCWELIKLEIFAENLMSFKYYGSHLDTEFKSVPCLVEATFGGSFVEFTRESFLPQIKVLKLDITQNEPQVLFRLSQLPKLKNLKHLELVACVDDGITLACALLLKATHSLWRFTLKMLNTKPSFRTERKFTMESRCNLKELELVGFCGAACEVELVMYILENAAEL…	2	8.77	51863.8	FBD	Cytoplasm (also possible: nucleus)
GmFBX396	Glyma.17G131400.1	MGIRFSSSQAAPSESSPASSLGELPESCVAQIMTYMDPPQICKLATLNRAFRGASSADFVWESKLPPNYDVLLRRIFADFPSHLGKRGIYARLCRLNSLDDGTKKVWLDRGMGKLCLCVSAKGLSITGIDDRRNWNHIPTDESRFSSVAYLQQIWWFEVDGEVEFPFPAGKYSVFFRIHLGRAGKRFGRRVCNTEHVHGWDKKPVRFQLWTSDGQYVASQCFLNGPGKWIYYHAGDFVVEDGNASTKVKFSMTQIDCTHTKGGLCLDSVLIYPSEFRKVKAFLNYS*	2	9	32308.9	PP2	Cytoplasm (also possible: peroxisome and nucleus)
GmFBX397	Glyma.17G162200.1	MKITLPDDQIVEILLRLPVRTLLRFKCVRKSWLFLISDPQFTKSHFDLAAAPTHRFLLTTFSAQVNSVDTEAPLHDDTVNVIFNIPPPSGFHEFQPWGFVLVGSCRGFLLLKYTFLRRLPTFAIWNPSTGLFKRIKDLPTYPHLCGIGYDSSTDDYVIVNVTIWNYNTMIQCFSWRTNTWSTSSWSSYESTVPYPCYHEIRHGLFINGALHWLVRSCYYNKPRVIIAYDTMKRILSEIPLPDDAAETTFYSLGVMRGCLCIYSKSRWPTMLEIEVWTQKEYKVQSSWTKSSFVLSHDYYDTTFIPICFTRKDEIWSVDCTQALLRFNDKGEQLERRVYEKMGPLMHREFVMYRESLLPLPIQAIEEEQEQQSLFHFSATKKGCDKKRSFF*	0	8.21	45755.7	FBA	Cytoplasm (also possible: nucleus)
GmFBX398	Glyma.17G167800.1	MGQAPSTPVSSPDLSRREIFNTGHADFSDESIVGGRDYTADIPDECLAGIFQFLSSVDRKTCSAVCRRWLRVDGENRQRLSLNAKASLVDFVPSLFSRFDSVTKLALRCDRKSASVNDDALVLISLRCRNLVRLKLRGCREVTELGMAGVAKNCTNLKKLSCGSCAFGAKGVYAFVNNSTVLEEVSIKRLRGVENGNGDGAESVPLSVTSSSSLKSICLKELVNGHSFAPLIINSKKLETLKLIRCSGDWDVTLESVGKLNSGLVEIHLEKVQVSDVGLLGVSKCLKLESLHLVKAPECSDVGLCQVAERCKMMKKLHIDGWRTNRIGDSGLMAVAKHCPNLQELVLIAMFPTSLSLTAIVSSCQGLERFALCGICTVGDAEIEGIVAKCGALRKLCIK…	0	8.64	58182	LRR	Cytoplasm and nucleus
GmFBX399	Glyma.17G193700.1	MDSMRRRCINKRLKPNPEGQDFISNLPDFIIGLILSLLPTKDAFRTSVLSKRWINLWMFITAVEIKDKEQLSRKKIRKIPFYKFVNKVLLHLESSSIQSFSLSLSQSYRHCRVDKWINDILINLRVKELYINSKQNLSISCHTLLESPSLEVLMLNMNWYSITLPTFVCLSSLTVLKFSKITVTCDPFKSQMLTLNFPVLREYLTEDCNWSNVKGVTLEVPLLEVLSIKYSRFPISKESNTVIKFCAPCLAKFYYYGLLLPDTNSLDLSIGHIAYAHIDICPFIYMGSAEQMALIACELLKKFNNNVECLTFQWPEIVAPAKLPTFRMLSCLELGYLTGEVLLNFLRNTPFLKTLVILKGIYQFDEELSNPDNVPSCFMSNLQVVNFGALNGKKHELRL…	2	9.29	52076.4	FBD	Golgi apparatus and peroxisome (also possible: plasma membrane)
GmFBX400	Glyma.17G194900.1	MEGSSGSTANDSSTRKQNLLKRHKINEGEGTLSKLPEPLVSHILSFLPTKDAVRTSVLSKKWQFRWTFITKLDLDDTVFYKRKSGGKMYFVNFVYRALLLTKSSSLESFSLVIANKYDVFLLNTWICNILIRDIKNLCIVTQSEMSFSAHASHSLFNSRLLEELVLKTMHSFAIRVTESVVQFEHLKLLKLSGILFSLDFNSKHLTLSLPVLKVFETLNCTWLNAKRITLKVPLLESVIITQDTKPPSYVKPHCAFEFSASHLKEFSYCGCGYISHYFKLLDTSSAHNASLNITVNQCPINRDPETEVRAFLLLKQFSQVKYLKFEGCQGISNFDKELLNSAAVPECLTSTLQVVKFHKLHGCEHELCLAKFVMENGLVLERMSFFLASHCLGKSKIME…	1	8.98	48193.1	FBD	Cytoplasm and nucleus
GmFBX401	Glyma.17G211000.1	MSKVLGFSGVDDFCPMGSIYANPKEASFFLPLGPQVDVYFPPRKRSRVNTPFVFDGEWFEQKPKTSVEALPDECLFEIFRRLPSGEDRSACACVSKRWLMLLSSICKNEICVNKNATVETIEKEGDDVEFGGEGYLSRSLEGKKATDVRLAAIAVGTSSRGGLGKLSIRGSNMVRGVTSHGLKAVARGCPSLKALSLWNVATVGDEGLIEIANGCHQLEKLDLCKCPAITDKALVAIAKNCQNLTELSFESCPNIGNEGLRAIGKLCSNLKSISIKDCTGVSDHGIAGLLSSTSLVLSKVKLQALTVSDLSLAVIGHYGKSVTDLVLNCLPNVSERGFWVMGNGNGLQKLKSLTVASCKGVTDIGLEAVGKGCPNLKIAHLHKCAFLSDNGLMSFAKAA…	1	7.07	65062.3	LRR	Cytoplasm and peroxisome (also possible: nucleus)
GmFBX402	Glyma.17G220600.1	MEHSLKRKSPESGDNLLFNRFSLDDLNEDLLERVLSWLPTSSFFRLTSVCKRWKSAAASVSFKLACSHVPSRDPWFLMVAPNLNQSIVFDTAENSWKRLNHLHLPLEDSNISCMPVAASGGLVCYRKLLGNFVVCNPVTGSCSELPPLHFALENQSLNAVVMSTTFNDQMSYKIVLVFGELPNLLFKVYNSGSSCWEDEAALRRNVDDNSMDCDSTDDDNVVYFLSKAGTVVVSSMQRSPSKQYSSVITNKDGQEIVYFLSSSGTVVACNLTSRCFLEYPRLLPVFSEYSIDIVECGGEMVVVLLSEFLESTSLRVWKYDEANRCWQQIAAMPAAMSQEWYGKKADINCVGASGRIFICLNSPELCTYVLCDLVTNKWTELPKCCLNGEVMEFMSAFSF…	1	4.96	45594.1		Vacuole (also possible: plasma membrane and cytoplasm)
GmFBX403.1	Glyma.17G225800.1	MKLWCCPWLCFTEEEEEEEEEERKFPKPMKEGDIIFGNVVVSDDDDGDGDGNDTRGDDKQFAMVRADVLGSWPGESSSTAAAECLDIAAAGESRDLSNKRAKFYADFEEHHFSTGKCSASNEYVDYNFSIKGTLRPNGETCYDAFSLMGVVEENSSGFDSRIVKEGGEGDDSDISKVEEDVEVRMDLTDDLLHMVFSFLDHPNLCKAARVCKQWRGASAHEDFWKSLNFEDRNISVEQFEDMCSRYPNATAVSLSGSAIYLLVMKAICSLRNLEFLTLGRGQIADTFFHALADCSMLRRLNINDSILGNGIQEITINHDRLCHLQLTKCRVMRIAVRCPQLETMSLKRSNMAQVVLNCPLLHELDIGSCHKLPDAAIRAAATSCPQLVSLDMSNCSCVS…	16	4.88	107862	LRR	Cytoplasm (also possible: nucleus and plasma membrane)
GmFBX403.2	Glyma.17G225800.2	MGVVEENSSGFDSRIVKEGGEGDDSDISKVEEDVEVRMDLTDDLLHMVFSFLDHPNLCKAARVCKQWRGASAHEDFWKSLNFEDRNISVEQFEDMCSRYPNATAVSLSGSAIYLLVMKAICSLRNLEFLTLGRGQIADTFFHALADCSMLRRLNINDSILGNGIQEITINHDRLCHLQLTKCRVMRIAVRCPQLETMSLKRSNMAQVVLNCPLLHELDIGSCHKLPDAAIRAAATSCPQLVSLDMSNCSCVSDETLREIALSCANLSFLDASYCSNISLESVRLPMLTVLKLHSCEGITSASMAAIAHSYMLEVLELDNCSLLTSVSLDLPRLQTIRLVHCRKFADLNMRTMMLSSILVSNCPALHRINITSNSLQKLALQKQDSLTMLALQCQSLQEV…	16	5.23	91456.3	LRR	Cytoplasm and nucleus (also possible: plasma membrane)
GmFBX404	Glyma.17G234600.1	MANNEKDACSSFTDFPEDIQVCILSFLGPPEIATLACTSKRMGSLCATDSKLWFSMCERRWGSYTRITQWAQGKNPTLSFKHLYNTLHRWENLLGFWRRSGTGIPSLLFFEWGPSFISASRVSPSASDSNSVTYGVTKTPFLWMSLSEEGHVVTYLDPDGRSDFKPEIRSELVAVDVSFMGKTHLVVEEKRVRGGACHDCGDDVVVVESGSPPEKLMAEIYQHFANPRSPGSDRSRRQRRREKERLAGRKWEPQHFVKIVNCSPTPARPLQGLWKGICGDMSLAFYLVGYDDIGGIACRRIGDPPDRFSGHAPVFWTSNATFLESPFSPEEESLYDSRVHLRPLQPGNEVLEQFPFSDSEVVNQIQQFQLSDNVVDRILHISSSYDLVVPDLAGTLNPR…	1	5.98	49923.2		Cytoplasm, nucleus, and peroxisome
GmFBX405	Glyma.17G237800.1	MKRAFSVDTAEDNKNNRNTKKTKLDSEEEEEHGTRGGSVYLDDNVLFEVLKHVDARSLAMAGCVSKQWQKAARDERLWELICTKQWANTGCGEQQLRSVVLALGGFRRLHALYLWPLSKPHAPSSSSSSSSWPAIPHVLRSKPRWGKDEVHLSLSLLSIRYYEKMNFLNTKKNT*	0	9.4	19843.5		Cytoplasm and nucleus (also possible: peroxisome)
GmFBX406	Glyma.17G238700.1	MGQSVSSAAVASRRERDQGHRSVNSSKTRFTASVSPMAGYSSGAAEEGENHRVEAVADESTDYISDLPNECLASVFQFLSSADRSRCSLVCRRWLQIEGQSRHRLSLNAELDLFPAIPSLFSRFDSVTKLALKCDRRSVSIRDDALVLISQRCPNLTRLKLRACRELTDAGMEAFAKNCKGLKKLSCGSCTFGSKGMNAVLDNCAALEELSVKRLRGIADTAAAEPIGPGVAAASLKTVCLKELYNGQCFGTLILGAKNLKTLKLFRCSGDWDRLFQLLVDRVTKIVEVHLERLQISDVGLQAIANYSSLEILHLVKTPECSDIGLVAIADRCKLLRKLHIDGWKANRIGDEGLIAVAKGCPNLLELVLIGVNPTKASLEMLASNCQNLERLALCGSDS…	0	8.99	60269.2	LRR	Nucleus (also possible: cytoplasm)
GmFBX407	Glyma.17G247500.1	MRREQPRSPCLTDVEPDRISCLPGHVIDQVLSHLSIREAVRTSVLSSKWRYKWATLPILVFDTHCVSVASQDHMIIKNKLLRIIDHVLLLHSGPINKFKLSHRDLIGVTDIDRWTLHLCRKSIKEFVLEIWKGQRYKIHSCLFSCQSLTHLELFNCWLKPPSTFQGFKNLKSLDLQHVTLAQDVFENLISSCPLLERLTLMNFDGFTNLNIDAPNLLFFDIGGKFEDISFENTFQLAVVSIGLYLNFEINQSRLHGGSSNLLKFFVHLPHVQRLEVQSYFLKYLAVGVVPIKLPRPCIDLSYLSIRINFNDLKEISASLCLLRSSPNLQELEILARPEEQTVLLTHTYCWEDVYFSCPVMQLRYVKIDGISGIKPELDFINFLLLHSPVLERMTVKPVA…	4	7.95	49226.6	LRR+FBD	Cytoplasm, nucleus, and peroxisome
GmFBX408.1	Glyma.17G251500.1	MLCLMLGKTKTKSTTPIIMPFRSIVRELKEIGEGISNMYRRGGEAKHVHRHGKSHIAPECSLPPPPSSSSSSSSSSSWQSRWANLPPELLLDIIQRLEASETSWPARRALVACASVCKLWREITKDVVKTPEQCGFITFPISLKQPGPRDSPIQCFIRRERMTSTYCLYLGLSPALSGDMSKLLLAAKKIRRATCTEFIISLVSDDFSWASNTYVGKLRSNFLGTKFTILDGEPAHETSLPLNCKLQQRVHLKQVLPNKVAAAANYKVATVSYELNVLRTRGPRRMRCMMHLIPIFAIQEGGNAPTPLKFTTNYLNDHASTTTEHASTTTPDSKGKKPEVVEFDSTGTANTPESIQRAREPLVLKNKAPRWHEQLQCWCLNFKGRVTVASVKNFQLVAA…	4	9.41	50583.5	TUB	Cytoplasm
GmFBX408.2	Glyma.17G251500.2	MPFRSIVRELKEIGEGISNMYRRGGEAKHVHRHGKSHIAPECSLPPPPSSSSSSSSSSSWQSRWANLPPELLLDIIQRLEASETSWPARRALVACASVCKLWREITKDVVKTPEQCGFITFPISLKQPGPRDSPIQCFIRRERMTSTYCLYLGLSPALSGDMSKLLLAAKKIRRATCTEFIISLVSDDFSWASNTYVGKLRSNFLGTKFTILDGEPAHETSLPLNCKLQQRVHLKQVLPNKVAAAANYKVATVSYELNVLRTRGPRRMRCMMHLIPIFAIQEGGNAPTPLKFTTNYLNDHASTTTEHASTTTPDSKGKKPEVVEFDSTGTANTPESIQRAREPLVLKNKAPRWHEQLQCWCLNFKGRVTVASVKNFQLVAAAEPCQNVSAAEQEKVILQ…	4	9.32	48622	TUB	Cytoplasm (also possible: nucleus)
GmFBX408.3	Glyma.17G251500.3	MIPILEKLISSTTPIIMPFRSIVRELKEIGEGISNMYRRGGEAKHVHRHGKSHIAPECSLPPPPSSSSSSSSSSSWQSRWANLPPELLLDIIQRLEASETSWPARRALVACASVCKLWREITKDVVKTPEQCGFITFPISLKQPGPRDSPIQCFIRRERMTSTYCLYLGLSPALSGDMSKLLLAAKKIRRATCTEFIISLVSDDFSWASNTYVGKLRSNFLGTKFTILDGEPAHETSLPLNCKLQQRVHLKQVLPNKVAAAANYKVATVSYELNVLRTRGPRRMRCMMHLIPIFAIQEGGNAPTPLKFTTNYLNDHASTTTEHASTTTPDSKGKKPEVVEFDSTGTANTPESIQRAREPLVLKNKAPRWHEQLQCWCLNFKGRVTVASVKNFQLVAAAE…	4	9.32	50373.2	TUB	Cytoplasm (also possible: nucleus)
GmFBX408.4	Glyma.17G251500.4	MCLIPSITTPIIMPFRSIVRELKEIGEGISNMYRRGGEAKHVHRHGKSHIAPECSLPPPPSSSSSSSSSSSWQSRWANLPPELLLDIIQRLEASETSWPARRALVACASVCKLWREITKDVVKTPEQCGFITFPISLKQPGPRDSPIQCFIRRERMTSTYCLYLGLSPALSGDMSKLLLAAKKIRRATCTEFIISLVSDDFSWASNTYVGKLRSNFLGTKFTILDGEPAHETSLPLNCKLQQRVHLKQVLPNKVAAAANYKVATVSYELNVLRTRGPRRMRCMMHLIPIFAIQEGGNAPTPLKFTTNYLNDHASTTTEHASTTTPDSKGKKPEVVEFDSTGTANTPESIQRAREPLVLKNKAPRWHEQLQCWCLNFKGRVTVASVKNFQLVAAAEPCQN…	4	9.29	49905.6	TUB	Cytoplasm (also possible: nucleus)
GmFBX409	Glyma.17G251700.1	MELQDLPEGCIAKILSYTTPVDACRLSVSIAFRSAAESDTVWDCFLLSDFTSFIPPSSTSKNDLYFTLSDLPTIMDQGRKSVQLAKGPGRSVTCFPLEIWPLYGVILFDIGSGQACQSPTRFQEVAMLRAVCWFDISGSINTLTLSSNTHYSASLVFKMINPSGFHYHPTVLSVGIFGGNSNTKYVCLDPNLKDNHRFQELQCPKVRSDGWLEI*	2	5.5	23723.1	PP2	Cytoplasm (also possible: nucleus and peroxisome)
GmFBX410.1	Glyma.18G005400.1	MEGLGMLKQLIGQLQQLLDTYQSQSHSSSTLILQPPHTLLFQQQHPRWTTSLDIEDSSVDDLCGLVMTARKSGSFRMSDPVKPPPSKKSRRDRSRGKSSGRSCTTEVMEQEIWKDFPEDLFEAVIARLPIATFFRFRSVCRQWNSMLTSQSFSLHCTQVTQESPWFYTITHENVNSGAMYDPSLKKWHHPTISTPPTKLIVLPVASAGGLVCFLDIGHRNFFVCNPLTQSFKELPVRSVKVWSRVAVGMTTNGNSVGSGYKILWVGCDGEYEVYDSVRNSWSRPGNMPAGMKLPLSINFRSQAVSIGSTLYFMRSDPEGIVSYDMATGVWKQYIIPAPLHLTDHTLAECDGQIMLVGLLTKNAATCVCIWELQKMTLLWKEVDRMPNIWCLDFYGKHVR…	1	9.19	52140.4		Cytoplasm (also possible: nucleus and peroxisome)
GmFBX410.2	Glyma.18G005400.2	MTARKSGSFRMSDPVKPPPSKKSRRDRSRGKSSGRSCTTEVMEQEIWKDFPEDLFEAVIARLPIATFFRFRSVCRQWNSMLTSQSFSLHCTQVTQESPWFYTITHENVNSGAMYDPSLKKWHHPTISTPPTKLIVLPVASAGGLVCFLDIGHRNFFVCNPLTQSFKELPVRSVKVWSRVAVGMTTNGNSVGSGYKILWVGCDGEYEVYDSVRNSWSRPGNMPAGMKLPLSINFRSQAVSIGSTLYFMRSDPEGIVSYDMATGVWKQYIIPAPLHLTDHTLAECDGQIMLVGLLTKNAATCVCIWELQKMTLLWKEVDRMPNIWCLDFYGKHVRMTCLGNKGLLMLSLRSKQMNRLVTYNIAKKEWLKVPGCVVPRGRKRQWIACGTAFHPCLTAVA*	1	9.51	44737.1		Cytoplasm (also possible: nucleus and peroxisome)
GmFBX410.3	Glyma.18G005400.3	MTARKSGSFRMSDPVKPPPSKKSRRDRSRGKSSGRSCTTEVMEQEIWKDFPEDLFEAVIARLPIATFFRFRSVCRQWNSMLTSQSFSLHCTQVTQESPWFYTITHENVNSGAMYDPSLKKWHHPTISTPPTKLIVLPVASAGGLVCFLDIGHRNFFVCNPLTQSFKELPVRSVKVWSRVAVGMTTNGNSVGSGYKILWVGCDGEYEVYDSVRNSWSRPGNMPAGMKLPLSINFRSQAVSIGSTLYFMRSDPEGIVSYDMATGVWKQYIIPAPLHLTDHTLAECDGQIMLVGLLTKNAATCVCIWELQKMTLLWKEVDRMPNIWCLDFYGKHVRMTCLGNKGLLMLSLRSKQMNRLVTYNIAKKEWLKVPGCVVPRGRKRQWIACGTAFHPCLTAVA*	1	9.51	44737.1		Cytoplasm (also possible: nucleus and peroxisome)
GmFBX410.4	Glyma.18G005400.4	MTARKSGSFRMSDPVKPPPSKKSRRDRSRGKSSGRSCTTEVMEQEIWKDFPEDLFEAVIARLPIATFFRFRSVCRQWNSMLTSQSFSLHCTQVTQESPWFYTITHENVNSGAMYDPSLKKWHHPTISTPPTKLIVLPVASAGGLVCFLDIGHRNFFVCNPLTQSFKELPVRSVKVWSRVAVGMTTNGNSVGSGYKILWVGCDGEYEVYDSVRNSWSRPGNMPAGMKLPLSINFRSQAVSIGSTLYFMRSDPEGIVSYDMATGVWKQYIIPAPLHLTDHTLAECDGQIMLVGLLTKNAATCVCIWELQKMTLLWKEVDRMPNIWCLDFYGKHVRMTCLGNKGLLMLSLRSKQMNRLVTYNIAKKEWLKVPGCVVPRGRKRQWIACGTAFHPCLTAVA*	1	9.51	44737.1		Cytoplasm (also possible: nucleus and peroxisome)
GmFBX411	Glyma.18G007900.1	MCFTNLIHQDKSTLSQSNHCLFPEALNKDYSPILPGLPDDVAEYCLALVPRSNFPAMGVVCKGWRSFIQSKEFTTVRKLAGMLEEWLYFLTTDCEGKESHWEVMDCLGHKCRSLPPMPGPGKAGFQVVVLNGKLLVMAGYSVIEGTAFASAEVYQYDSCLNSWSRLSDMIVARYDFACAEVDGLVYAVGGYGVNGDSLSSAEVYDPDTDTWTLIESLRRPRWGCFACGFEGKLYVMGGRSSFTIGNSKFVDIYNPERHSWCEIKNGCVMVTAHAVLGKKLFCIEWKNQRKLAIFSPEDNSWKMVPVPLTGSSSIDFRIGILDEKLLLFPLEAETAFQTLLYDPNATLGSEWQTCDIRPSGLCLCCVTIKA*	3	5.27	41169.3	Kelch	Cytoplasm and peroxisome (also possible: nucleus)
GmFBX412	Glyma.18G029600.1	MGATSEKLRNHIPYDLTFFILSKLPSKSLKKFGCVHKLWTLVFQNLYFMSMFHNNFISNNHSYCDVLSLLRRHSSNLVEFVPPNEDPHIVLDGFGYMRGRDDYKDEECLVSFDLSNEVFFPTHFPLDIPSHMYDSFDFHVVRRQLVLLNESIVLISNYADTNICYTLILGELGVKESWTKFFIVGPLAFIGEPIGVGKKDEIFFRKKTVK*	2	6.49	24402.2		Cytoplasm (also possible: peroxisome and nucleus)
GmFBX413	Glyma.18G141000.1	MATCIDEREDKAPMHGDILEAIFSHVPLIHLVSASHVSHEWKRAISTSLRYVNPAKPWLTVHIQSPRAPHVTATFAFDPRSREWFEIHAPSPNHITALRASHSTLLYMLSPREFTFSLDPLRLTWHHARPPRVWRTDPIVARVGSHIILAGGACDFEDEPLAVEAYDTESLAWLRCEPMPEILKGSTASTWLAVAVSGDKMHVTEKKSGVTYSFDCGTMTWQGPYNLRPSENVFYCVTGTIRGRLMVAGLVGDAENVKEVKLWEVKGELGLGLRYWCEEIGAIPKEMVVRLVMGEGDCCCCCWGVVGSIEVHWVGDYVYFQNRMEMEMVVCEVVNGRCEWWSVRNVAGNDVSRMGRMVFCGGHVGLEDLKRAIKDNCTFVEKK*	0	6.15	43149.7		Cytoplasm (also possible: peroxisome and nucleus)
GmFBX414	Glyma.18G160600.1	MRSEKKPWSPLLCDELIKEILSRLPVKPLIQFKCVCKGWNSLMSDPYFIKLHLSKSAAKDDLEHLQLMKNVCLGSIPEIHMESCDVSSLFHSPQIETFLFNFANMPGYHLVGSCNGLHCGVSEIPEGYRVCFWNKATRVISRESPTLSFSPGIGRRTMFGFGYDPSSDKYKVVAIALTMLSLDVSQKTEMKVYSAGDSSWRNLKGFPVLWTLPKVGGVYLSGTLNWVVIKGKETIHSEIVIISVDLEKETCRSLFLPDDFCFVDTNQF*	0	7.54	30232.2		Cytoplasm (also possible: peroxisome and nucleus)
GmFBX415	Glyma.18G160700.1	MEILSRLPVKPLIQFKCVYKGWNSLMLDPYFIKLHLNKSAAKDDLEHLQLMKNVCLGSIPEIHMESCDVSSLFHSLQIETFLFNFANMPDYHLVGSCNGLHCGVSEIPEGYRVCLWNKETRVISRELPTLSFSPGIGRRTMFGFGYDPSSDKYKVVAIALTMLSLDVSEKTEMKVYGAGDSSWRNLKGFPVLWTLPKVGGVYLSGTLNWVVIKGKETIHSEIVIISVDLEKETCRSLFLPDDFCFFDTNIGVFRDSLCMKKFGDDKSWIQLINFSYLHLNIRPNEEKSMILPLCMSNNGDFFMLKFTRNADDEYQTILYNQGDGSFRTLLWRNLKIFTKSLVIPY*	3	6.71	39551	FBA	Plasma membrane, extracellular space, and Golgi apparatus
GmFBX416	Glyma.18G160800.1	MRSEKKPWSPLLCDELIEEILSRLPVKPLIQFKCVCKGWNSLMSDPYFIKLHLSKSAAKDDLEHLQLMKNVCLGSIPEIHMESCDVSSLFHSLQIETFLFNFANMPGYHLVGSCNGLHCGVSEIPEGYHVCFWNKATRVISRESPTLSFSPGIGRRTMFGFGYDPSSDKYKVVAIALTMLSLDVSEKTEMKVYGAGDSSWRNLKGFPVLWTLPKVGGVYLTGTLNWVVIKGKETIHSEIVIISVDLEKETCRSLFLPDDFCCFDTNIGVFRDSLCVWQDSNTHLGLWQMKKFGDDKSWIQLINFSYLHLKIRPNEEKSMILPLCMSNNGDFFMLKFTRNADDEYQTILYNQGDGSFRTLLWRNLKIFTKSLVIPY*	1	6.79	42885.8		Cytoplasm (also possible: peroxisome and nucleus)
GmFBX417	Glyma.18G161100.1	MRPEKKPWSSLLCNEIIEEILSHLPVKPLIQFKCVRKEWNSLMSEPYFIKLHLCKSAAKDDLEHLQLIKNVCLESIPEIHMESCDVSSLFHFLQIQTFLFNFANMPGYHLVGSCNGLHCGVSEIPEGYCVCFWNKATRVISRESSTLSFSPGIGRRTMFGFGYDPSSDKYKVVAIALTMLSLDVSEKTEMKVFGAGDNSWRNLKGFPVLWTLPEVGGVYLSETINWVVIKGKETIHSEIVIISVDLEKETCISLFLSDDFCFFDTNIGVFRDSLCVWQDSNTHLCLWQMRKFGDDKSWIQLINFSYLHLNICPYEEKSMILPLCMSNNGDFFMLKFTRNADDEYQTILYNQRDSNFKVQCLCVCVYNFEDNLISI*	1	5.43	43204.9		Cytoplasm
GmFBX418	Glyma.18G161500.1	MRSEKKSCSPLLYDELIKEILSCLPVKTLIQFKCVYKGWNSLMSDPYFIKLHLNKSAAKDDLEHLQLMKNASLGSIPEIHMESCDVSSLFHSLQIETFLFNFANMPGNHLVGSCNGLHCGVSEIPEGYRVCFWNKATKVISRESPTLSFSPGIGRRTMLGFGYDPSSDKYKVVAIALTMLSLDVSQKTEMKVYSAGDSSWRNLKGFPVLWTLPKVGGVYLSGTLNCVVIKGKETIHSEIIIIYVDLEKETCRSLFLPDDFCFVDTNIGMRKFGDDKSWIQLINFSYLHLNIRPYEEKSMILPLCMSNNGHFFMLKFTRNANDEYQTILYNQGDGKCLIVEPFSSFLS*	2	7.08	39342.6		Cytoplasm (also possible: peroxisome)
GmFBX419	Glyma.18G161600.1	MRSKKKPWSPLLCDKLIEEILSRLPVKPFIQFKCVCKGWNSLMSDPYFIKLHLSKSAAKDDLEHLQLMKNVCLGSIPEIHMESCDVSSLLHSLQIETFLFNFANMPGYHLVGSCNGLHCGVSEIPEGYRVCFWNKATRVISRESSTLSFSPGIGHRTMFGFGYDLSSGKYKVVTIPLTMLSLDVSEKTEMKFYGAGDSSWRNLKGFPVLWTLPKVGGVYLSGTLNWVVIKGKETIHSEIVIISVDLEKETCRSLFLPDDFCFFDTNIGVFRDSLCVWQDSNTHLGLWQMRKFGDDKSWIQLINFSYLYLNIRPYEEKSMILPLCMSNNGDFFMLKFTRNADDEYQTIRYNQRDDFYQKFGHTLLKFYRCEFLITHLIGII*	1	7.89	43860.9		Cytoplasm (also possible: nucleus, mitochondrion, and Golgi apparatus)
GmFBX420	Glyma.18G161800.1	MRSEKKPWSPLLYDELIEEILSRLPVKPLIQFKCVCKGWNSLMSDPYFIELHLSKSAAKDDLEHLQLMKNVCLGSIPEIHMESCDVSSIFHSLQIETFLFNFANMPGYHLVGSCNGLHCGVSEIPEGYRVCFWNKATRVISRESPTLSFSPGIGRRTMFGFGYDPSSDKYKVVAIALTMLSLDVSEKTEMKVYGAGDSSWRNLKGFLVLWTLPKVGGVYLSGTLNWVVIKGKETIHSEIVIISVDLEKETCRSLFFPDDFCFVDTNIGVFRDSLCFWQVSNAHLGLWQMRRFGDDKSWIQLINFSYLHLNIRPYEEKSMILPLCMSNNGDFFMLKFTRNADDEYQTILYNQGDGKSPVSVVPSDSFRTLLWRNLKIFTKSLVIPY*	0	6.51	44087		Cytoplasm (also possible: peroxisome)
GmFBX421	Glyma.18G161900.1	MRSKKKPWSPLLCDELFEEILSRLPVKPLIQFKCVCKGWNSLMSDPYFIKLHLSKSAAKDDLEHLQLMKNVCLGSILEIHMESCDVSSLFHSLQIETFLFNLANMPGYHLVGSCNGLHCGVSEIPEGYRVCFWNKATRVISRESPTLSFSPGIGRRTMFGFGYDPSSDKYKVVAIALTMLSLDVSEKTEMKVYGAGDSSWRNLKGFPVLWTLPKVGGVYLSGTLNWVVIKGKETIHSEIVIISVDLEKETCRSLFLPDDFCFFDTNIGVFRDSLCIWQDSNTHLGLWQMRKFGDDKSWIQLINFSYLHLNIRPYEKKSMILPLCMSNNGDFFMLKFTRNADDEYQTILYNQRDG*	0	7.08	40547		Cytoplasm, Golgi apparatus, plasma membrane, and nucleus
GmFBX422	Glyma.18G162300.1	MSLSQLGKLWSPLLCNEIIKEILSRLPVKPLIQFKCVCKEWNSLISEPYFIKLHLSKSAAKDDFEVPEGYCVCLWNKATRVISRESPTLSFSPGIGRRIMFGFGYDPSSDKYKVVAIALTMLSLDVSEKTKMKVYGAGDSSWRNLKGFPVLWTLPKVGGVYLSGTLNWVVIIGKETIHSEIVIISVDLEKETCISLFLPDDFCIFDTNIGVFRDSLCVWQDRNTNLGLWQMRKFGDDKSWIQLINFSYLHLNICPYEEKSMILPLCMSNNGDFFMLKFTRNADDEYQTILYNQRDGKSQMFDSLSLNYVRSNLYHVLTCILLLGCELLLEM*	3	6.45	37955.3		Plasma membrane (also possible: extracellular space)
GmFBX423	Glyma.18G162400.1	MRSENKPWSPLLCDELIKEILSRLPVKPLIQFKCVCKGWNSLMSDPYFIKLHLSKSAPKDDLEHLQLMKNVCLGSIPEIHMESCDVSSLFHSLQIETFLFNFANMPGYHLVGSCNGLHCGVSEIPEGYRVCFWNEATRVISRESPTLSFSPGIGRRTMFGFGYDPSSDKYKVVAIALTMLSLDVFEKTEMKVYGAGDSSWRNLKSFPVLWTLPKVGGVYLSGTLNWVVIKGKETIHSEIVIISVDLEKETCRSLFLPDDFCFVDTNQF*	0	6.17	30322.2		Cytoplasm, plasma membrane, peroxisome, and extracellular space
GmFBX424	Glyma.18G162500.1	MRSEKKSCSPLLCDELIKEILSRLPVKPLIQFKCVYKGWNSLMSDPYFIKLHLNKSAAKDDLEHLQLMKNVCVGSIPEIHLESCDETRVISRELPTLSFSPGIGRRTMFGFGYDPSSDKYKVVAIALTMLSLGVSQKTEMKVYSAGDSSWRNLKGFPVLWTLPKVGGVYLSGTLNCIVIKGKETIHSEIVIISVDLEKETCRSLFLPDDFCFVDTNIGVFRDSLCVWQDSNTHLGLWQMRKFGDDKSWIKLINFSYLHLNIRPYEEKSMILPLCMSNNGDFFMLKFTRNANDEYQTILYNEGDGKSQVSVIPSDSFRTLLWRNLKIFTKSLVIPN*	1	8.42	38256.5		Cytoplasm (also possible: nucleus)
GmFBX425	Glyma.18G162600.1	MSLCEKKPWSSLLCNEIIKEILSRLPVKPLIQFKCMCKEWNSLISEPYFIKLHLSKSAAKDDLEHLQLMKNVCLGSIPEIHMESCDNKATRVISRESPTLSFSPGIGRRTMFGFGYDPSSDKYKVVAIALTMLSLDVSEKTEMKVYGTGDSSWRNLKGFPVLWTLPKVGGVYLTGTLNWVVIKGKETIHSEIVIISVDLEKETCRSLFLPDDFCFFDTNIGVFRHSLCVWQDSNTHLGLWQMRKFGDDKSWIQLINFSYLHLNIRPYEEKSMILPLCMSNNRDFFMLKFIRNADDEYQTILYNQRDGKSQVSVVPSSSFRTLLWRNLKIFTKSLVIPY*	2	8.69	39031.5		Cytoplasm (also possible: nucleus and peroxisome)
GmFBX426	Glyma.18G162700.1	MRSKKKPWSPLLCDELFEEILSRLPVKPLMQFKCVCKGWNSLISDPYFIKLHLSKSAAKDNLEHLQLMKNVCLGSIPEIHMESRDVSSLFHSLQIQTFLFNFANMLGYHLVGSCNGLHCGVSEIPEGYRVCFWNKATRVISRESPMLSFSPGIGRRTMFGFGYDPSSDKYKVVAIALTMLSLNGKETIHSEIVIISVDLEKETCRSLFLPDDFCFVDTNIGVFRDSLCVWQDSNTHLGLWQMRKFGDDKSWINLINFSYLHLNIHPYEEKSMIFPLCMSKNGDFFMLKFTRNADDEYQTILYNQRDDSSERCCGATSRFLPKVWSYLIEILQI*	2	6.78	38461.6		Cytoplasm (also possible: nucleus)
GmFBX427	Glyma.18G162800.1	MRPEKKPWSSLLCNEIIEEILSRLPVKPLIPFKCVCKGWNSLMSEPYFIKLHLSKSAGKDDLEHLQLIKNVCLGSIPEIHMESCDVSSIFHSLQIQAFLFKFANMPGYHLVGSCNGLHCGVSEIPEGYRVCFSNKATRVISRESPTLSFSPGIGRRTLFGFGYDPSSDKYKVVAIALTMLSLDVSEKTEMKVYGVGDSSWRNLKGFPVLWTLPKVGGVYLSGSLNWVVIMGKETIHSEIVIISVDLEKETCRSLFLPNDFCFVDTNIGVFRDSLCVWQDSNTHLGLWQMRKFGEDKSWIQLINFSYLHHNIRPYEEKSMILPLCMSNNGDFFMLKFTRNVDDEYQTILYNQRDGKSQVSVVPSGSFRTLFWRNLKIFTKSLVIPY*	0	8.36	43950		Cytoplasm (also possible: nucleus)
GmFBX428	Glyma.18G162900.1	MRLEKKPWSPLLCDELIEEILSRLPVKPFIQFKCVCKGWNSLMSDPYFIKLHLSKSAAKDDLEHLQLIKNVCLGSIPEIHMESCDVSLLFHSLQIETFLFNFANMPGYHLVGSCNGCWK*	0	6.49	13698.2		Cytoplasm (also possible: nucleus)
GmFBX429	Glyma.18G163100.1	MRPEKKPWSSLLCNKIIEEILSRFPVKPLIQFKCVCKEWNSLMSEPYFIKLHLSKSATKDDLEHLQLIKNSVHVMGCTVGLAKYQKDTVLFSGTRRKSCRTIFGFSYDPSSDKYKVVAIALTMLSLEVSEKTEMKVYGAGDTKVGGVYLSGTLNWVKGKETIHSEIIIISVDLEKETCRSLFLLDDFCFFDTNIGVFRDSMCVWQDSNTHLGLWQMRKFGDDKSWIQLINFSYLHLNIRPYEEKSMILPFCMSNNGDFFMLKFTRNADDEYQTILYNQRDALWLICFRHN*	4	8.24	33754.2		Cytoplasm (also possible: peroxisome)
GmFBX430	Glyma.18G163200.1	MRSEKKPWSPLLCDELIEEILSRILVKPLIQFKCVCKGWNSLMSDPYFIKLHLSKYATKDDLEHLQLMKNVCLGSIPEIHMESCDVSSLFHSLQIETFLFNFANMPGYHLVGSCNGLHCGVSEIPEGYRVCFWNKAKRVISRESPTLSFSPGIGCRTMFGFGYDPSSDKYKVVAIALTMLSLDVSQKTEIKVYSTGDSSWRNLKGFPVLWTLPKVGGVYPSGTLNWVVIKGKETIHSEIVIISVDLEKETCRSLFLPDDFCFVDTNIGAFRDSLCVWQDSNTHLGLWQMKEVWR*	0	6.7	33424.8		Cytoplasm (also possible: nucleus and peroxisome)
GmFBX431	Glyma.18G164300.1	MADRISNLPDVVLSHILSLVPTNVAVATSVLSKRWKLLWRSVSTLNFNHSHHDDNNHETCSLFAQRVHAFILMHDMDQPFTRFCLSSSCPLDPIHVNAWISAATQHRVEHLDLSLGCAVELPSFLLFSCKTLVVLKLLNVVLSFNNSCCVYLPRLKILHLSSVAFSKDRDLAQLLSGSPNLEDLEASDLMFKSYVFNFVYHALLLCRCPKLQILTIYKVDSALFAEGDYPQSVPICISFHLKICTLKRYNGSKDEFRFVTYIMENSKYLQIMTISCNSDINKERKLEMFQKLSLCTRCSTSCKLLFE*	3	8.14	35022.9	LRR+FBD	Peroxisome and chloroplast (also possible: cytoplasm)
GmFBX432	Glyma.18G164400.1	MADRISSLPDTLLCHILSFLPTIESVATSVLSKRWRPLWRSVPSLHFNDQIYWQYGETYYRFVQLVYTVMLRRDVTRPIERFNLECVSCLCDPSVIDTWLIATIHGKVKHLSLLLPSDLNLPCCILTSTTLVDLKLKGLTLNSRVSSVDLPSLKTLHLRKVHFVEPRLLLQILSACPLLEDLLIRSLHVTNNFSSDEHLERMPKLVKADISNASIDVQMATFYNVEFLRTQVGSDFFSDNKHTFLNLTHMELIFRFRFNVLGRLINLLHECPNLQILVVDEGNLFVKTSSDVSYPQFVPKCLSTQLKRCCVKKYGGQESELRFARYVLQNARVLYSMTIYSISSSNSGERLQMIKKLSSCPRISARCELLFE*	2	8.83	42798	FBD	Peroxisome and cytoplasm
GmFBX433	Glyma.18G164500.1	MSPTVDRISSLPNELLCHILSFLPTKQAVATGILSKRWGPLWRSVSTLDFNDESYLQKRTFFYWYRSVQSVYTVMLRRDVAQPIKRFILACSFCDVYTVSTWIMTAIEHRAEHVSLSLNPLITLSCSILSSRYLVVLELSGPTLRGISSCDFPSLKTLHLKMVHLRECRCLVEILAACPVLEDLFISSLRVTSSYCHGGDQLRLSKLVRQLRTTFVGLFTFVNLTYLELIVDAHYWDWLLKLLHCCPNLQILVIDKGNSFNKTSNDENWVYSHLVPKCLSSKLKTCRFQKYEGWECEFQFARYIMQNARALCAFTICSTGFSPLAAKFQMIKRLSSCPRISITCKLSFE*	2	9.02	40128.1	FBD	Plasma membrane and peroxisome
GmFBX434	Glyma.18G164600.1	MAESSEPPSHRQKPTTGDDDRISHLPDVLLLQILSLLPTKQAVITGILSKRWRPLWPAVSVLDFDDESSPEFHHPGGLTGFAEFVYSVLLLHDAPAIERFRLRCANPNYSARDIATWLCHVARRRAERVELSLSLSRYVALPRCLFHCDTVSVMKLNGVFLNALASFSVSLPLLKVLHVGDRVLFGCHDYVVKLLAGCPALEDLVLESTYNDACGGVVCAEGNFQLDLKHLSSAKIGFSWKERCLKSMLLIFRALSNVRCLSLSTSTVACLKHASTSDIPVFDKLIQLEISFGNYSWDLLASLLQRSHKLEVLTIYKEPQKYAKGQEPRWIHPLLVPECLLHLKTFCLREYQGLETELDFVGYIMQNARVLETMTIYISSSLGSEEKLQIRRHLSILQR…	3	7.23	46234.7	FBD	Peroxisome (also possible: cytoplasm)
GmFBX435	Glyma.18G167700.1	MRSEKKPWSPLLCDELIEKILSRLPVKPLIQFKCVCKGWNSLMSDPYFIKLHLSKFAAKDDLEHLQLMKNVCLGSIPEIHMESCDVSSLFHSLQIETFLFNFANMPGYHLVGSCNGLHCGVSEIPEGYRVCFWNKATRVISRESPTLSFSPGIGRRTMFGFGYDPSSDKYKVVAIALTMLSLDVSEKTEMKVYGAGDSSWRNLKGFPVLWTLPKVGGVYLSGTLNWVVIKGKETIHSEIVVISVDLEKETCRSLFLPDDFCFFDTNIGVFRDSLCVWQDSNTHLGLWQMRKFGNDKSWIQLINFSYLHLNIRPNEEKSMILPLCMSNNGDFFMLKFTRNADDEYQTILYNQGDGTRTEQEWYIKL*	1	6.51	41863.4		Cytoplasm and peroxisome (also possible: nucleus)
GmFBX436	Glyma.18G167800.1	MRSEKKSCSPLLYDELIKEILSRLPVKTLIQFKCVYKGWNSLMSDPYFIKLHLNKSATKDDLEHLQLMKNVCLGSIPEIHMESYHLVGSCNGLHCGVSEIPEGYRVCFWNKETRVISRQLPTLSFSPGIGRRTMLGFGYDPSSDKYKVVAIALTMLSLDVSQKTEMKVYSAGDSSWRNLKGFPVLWTLPKVGGVYLSGTLNCVVIKGKETIHSEIVIISVDLEKETCRSLFLPDDFCFVDTNIGMRKFGDDKSWIQLINFSYLHLNIRPYEEKSMILPLCMSNNGDFFMQKFTRNANDEYQTILYNQGDGKSQVSVISSDSFR	2	8.23	36802.6		Cytoplasm (also possible: nucleus and mitochondrion)
GmFBX437	Glyma.18G168000.1	MSLSQLGEILSRLPMKPLIQFKCVCKEWNSLISEPYFIKLHLSKSAAKDDLEHLQLIKNVCLGSIPEIHMESRDVSLIFHSLQIETFLFNFANMPGYHLVGSCNGLHCGVSEIPEGYCVCFWNKATRTMFGFGYDPSSDKYKVVAIALTMLSLDVSEKTEMKVYGEGDSSWRNLKGFPVLWTLPKVGGVYLSGTLNWETCISLFLPDDFCFFDTNIGVFRDSLCVWQDSNTHIGLWQMRKFGDDKSWIQLINFSYLHLNIRPYEEKSMILPLCMPNNGDFFMLKFTRNADDEYQTILYNQGDGKSQVSVVPSDSFR	3	5.63	36157.7		Cytoplasm (also possible: nucleus and plasma membrane)
GmFBX438	Glyma.18G168300.1	MRSEKKPWSPLLCDELIEEILSRLPVKPLIQFKCVCKGWNSLMSDPYFIKLHLSKSAAKDDLEHLQLMKNVCLGSIPEIHMESCDVSSLFHSLQIETFLFNFANMPGYHLVGSCNGLHCGVSEIPEGYRVCFWNKATRVISRESPTLSFSPGIGRRTMFVFGYDPSSDKYKVVAIALTMLSLDVSEKTEMKVHGAGDSSWRNLKGFPVLGTLPKVGGVYLSGTLNWVVIKGKEIIHSEIVIISVHLEKETCISLFLPDDFCFVDTNIGVFRDSLCVWQDSNTHLGLWQMRKFGDDKSRIQLINFSYLHLNIRPFEVNP*	0	6.82	36010.9		Cytoplasm (also possible: peroxisome and nucleus)
GmFBX439	Glyma.18G168400.1	MKVHVLIEKKPWSSLLCNEIIKEILSRLPVKPLIKFKCVCKEWNSLISEPYFIKLHLSKSAAKDDLEHLQLIKNVCLGSIPEIHMESCDVSSIFHSLQMETFLFNFANMSGYHLVGSCNGLHCGVSEIPEGYCVCFWNKATRVISRESPTLSFSPGIGRRIMFGFGYDPSIGKYKVVAIALTMLSLDVSEKTEKKVYGAGDSSWRNLNGFPVLWTLPKVGGVYLSGTLNWVKETCISLFLPDDFCIFDTNIGVFRGSLCVWQDSNTNLGLWQMRKFGDDKSWIQLINFSYLHLNICPYEEKSMILPLCMSNNGDFFMLKFTRNADDEYQTILHN*	2	7.07	38023.3		Cytoplasm, peroxisome, Golgi apparatus, and mitochondrion
GmFBX440	Glyma.18G168500.1	MEILSRLPVKPLIQFKYVCKGWNSLMSDPYFIKLHLSKFAAKDDLEHLQLMKNVCLGSIPEIHMESCDVSSLFHSLQIETFLFDFENMPGYHLVGSCNGLHCGVSEIPEGYRVCFWNKATRVISRESPTLSFSLGIGRRKMFGFGYDPSSDKYKVVAIALTMLSLDVFEKTEMKVYGAGDSSWRNLKGFPVLWTLPKVDGVYLSGTLNWVVIKGKETIHSEIVIIYVDLEKETCRSLFLPDDFCFFDTNIGVFRDSLCVWQDSNTHLGLWQMRKFGDDKSWIQLINFSYLHLNIRPYEEKSMILPLCMSNNRDFFMLKFTRNADDEYQTIL*	1	6.15	38275.4		Plasma membrane, extracellular space, and Golgi apparatus
GmFBX441	Glyma.18G168800.1	MRSEKKPWSPLLCEELIEEILSRLPVKPLIQFKCVCKGWNSLMSDPYFIKLHLSKSAAKDDLEHLQLMKNVCLGSIPEIHMESCDVSSLFHSLQIETFMFNFANMPGYHLVGSCNGLHCGVSEILEEYRVCFWNKATRVISRESPTLSFSPGIGRRTMFGFGYDPSSDKYKVVAIALTMLSLDVFEKTEMKVYGAGDSSWRNLKGFPVLWTLPKVGGVYLSGTLNWVVIKGKETIHSEIVIISIDLEKETCRSLFLPDDFCFFDTNIGVFRDSLCVWQDSNTHLGLWQMRKFGDDNKSMILPLCMSDNGDFFMMKFTRNADDEYQTILYNQRDGSFRTLLWRNLKIFTKSLVIPY*	2	6.46	40778.3		Cytoplasm and peroxisome
GmFBX442	Glyma.18G173200.1	MMTEITNLSTDLIELILSLLPIPILIRASTVCKLWHSIISSSSFSTLSNHLNQPWFFLHGIHNISSKNNQSFAFDPASNTWFLLPTPQHQHQHQHQYQSNTSFIGTNSFFFITAPNFLYTPILHPSWHPTPPLHFPRINPLLGVFHDAKDHTFSHPKFIVVGGVKFIGNLVDIEDRLDVEIYDPLLGSWDLGPPLPPDFRSGNSSSSLSSALFREKFYVFGIYSCFVSSFDLHKRVWSEVHTLRPHHGIVFSFLVACKEMLVLAGVCNFPHGSSSFVLWKVDERTMGFSQIAVMPHDLLCSLFDGDEDDKFASLKCVGLGDLIYVFNEDYHRMYPACVCEIDGESGRCVWRRVPQLPSLMNRFHKVVSFCSTVSLHSILGERQPCGLQY*	1	6.34	44171.7		Plasma membrane (also possible: cytoplasm)
GmFBX443.1	Glyma.18G253400.1	MNRRVRRKLARKSKGNVVQSSFPEVQDEVLDLETQRQGVVDWKCLPDDTVIQLLSCLSYRDRASLSSTCKTWRSLGSLPCLWSSLDLRSHRFDAGMASSLAPRCVHLQKLRFRGAESADAIIHLQARNLRELSGDYCRKITDATLSVIVARHEFLESLQLGPDFCERISSDAIKAIAHCCPKLNKLRLSGIRDVNADAINALAKHCSKLTDIGFIDCLNVDEVALGNVLSVRFLSVAGTSSMKWGVVSHLWHKLPNLIGLDVSRTDIGPSALLRMLSLSQNLRVLIALSCPILEEDTSFSASKYKSKLLISLRTDIFKGLASLFFDNTKRGKNVFLDWRTSKNNDKDLNEIIPWLEWMLSHTLLRSAENPQQGLDSFWVEQGGALLLSLMQSSQEDVQE…	12	6.32	98482.6	ARM	Cytoplasm (also possible: mitochondrion and nucleus)
GmFBX443.2	Glyma.18G253400.2	MNRRVRRKLARKSKGNVVQSSFPEVQDEVLDLETQRQGVVDWKCLPDDTVIQLLSCLSYRDRASLSSTCKTWRSLGSLPCLWSSLDLRSHRFDAGMASSLAPRCVHLQKLRFRGAESADAIIHLQARNLRELSGDYCRKITDATLSVIVARHEFLESLQLGPDFCERISSDAIKAIAHCCPKLNKLRLSGIRDVNADAINALAKHCSKLTDIGFIDCLNVDEVALGNVLSVRFLSVAGTSSMKWGVVSHLWHKLPNLIGLDVSRTDIGPSALLRMLSLSQNLRVLIALSCPILEEDTSFSASKYKSKLLISLRTDIFKGLASLFFDNTKRGKNVFLDWRTSKNNDKDLNEIIPWLEWMLSHTLLRSAENPQQGLDSFWVEQGGALLLSLMQSSQEDVQE…	12	6.32	98482.6	ARM	Cytoplasm (also possible: mitochondrion and nucleus)
GmFBX443.3	Glyma.18G253400.3	MNRRVRRKLARKSKGNVVQSSFPEVQDEVLDLETQRQGVVDWKCLPDDTVIQLLSCLSYRDRASLSSTCKTWRSLGSLPCLWSSLDLRSHRFDAGMASSLAPRCVHLQKLRFRGAESADAIIHLQARNLRELSGDYCRKITDATLSVIVARHEFLESLQLGPDFCERISSDAIKAIAHCCPKLNKLRLSGIRDVNADAINALAKHCSKLTDIGFIDCLNVDEVALGNVLSVRFLSVAGTSSMKWGVVSHLWHKLPNLIGLDVSRTDIGPSALLRMLSLSQNLRVLIALSCPILEEDTSFSASKYKSKLLISLRTDIFKGLASLFFDNTKRGKNVFLDWRTSKNNDKDLNEIIPWLEWMLSHTLLRSAENPQQGLDSFWVEQGGALLLSLMQSSQEDVQE…	8	6.75	76101.7	ARM	Cytoplasm and mitochondrion
GmFBX443.4	Glyma.18G253400.4	MNRRVRRKLARKSKGNVVQSSFPEVQDEVLDLETQRQGVVDWKCLPDDTVIQLLSCLSYRDRASLSSTCKTWRSLGSLPCLWSSLDLRSHRFDAGMASSLAPRCVHLQKLRFRGAESADAIIHLQARNLRELSGDYCRKITDATLSVIVARHEFLESLQLGPDFCERISSDAIKAIAHCCPKLNKLRLSGIRDVNADAINALAKHCSKLTDIGFIDCLNVDEVALGNVLSVRFLSVAGTSSMKWGVVSHLWHKLPNLIGLDVSRTDIGPSALLRMLSLSQNLRVLIALSCPILEEDTSFSASKYKSKLLISLRTDIFKGLASLFFDNTKRGKNVFLDWRTSKNNDKDLNEIIPWLEWMLSHTLLRSAENPQQGLDSFWVEQGGALLLSLMQSSQEDVQE…	8	6.75	76101.7	ARM	Cytoplasm and mitochondrion
GmFBX444.1	Glyma.18G264200.1	MLWSQGWALHGRFKKMILTKQYRCIHSASCQCTKGHLSEDMIFLVFHNLNWNPKLIATLSCVCKWFDDLAKRVLWKEFCRTRAPKMLCDLQSNGSHIVDGNWRALGKLLIYCSGCTKGGLFNSIQIPGHFVYQTRFSRTSGKSFLLPQCRTDVLYVCDPCEHLDQGEEGDVGFFRGIFKSFATSKVRKMLINKGAKLHPTEVCPYCKAKLWSMLQAKMIPQSASCRLGSYDDCIEYYVCLNGHMLGICTLLPLSDSEEASELE*	2	8.75	29935		Cytoplasm, plasma membrane, nucleus, extracellular space, and mitochondrion
GmFBX444.2	Glyma.18G264200.2	MSKKMILTKQYRCIHSASCQCTKGHLSEDMIFLVFHNLNWNPKLIATLSCVCKWFDDLAKRVLWKEFCRTRAPKMLCDLQSNGSHIVDGNWRALGKLLIYCSGCTKGGLFNSIQIPGHFVYQTRFSRTSGKSFLLPQCRTDVLYVCDPCEHLDQGEEGDVGFFRGIFKSFATSKVRKMLINKGAKLHPTEVCPYCKAKLWSMLQAKMIPQSASCRLGSYDDCIEYYVCLNGHMLGICTLLPLSDSEEASELE*	4	8.67	28582.4		Cytoplasm (also possible: nucleus and Golgi apparatus)
GmFBX444.3	Glyma.18G264200.3	MILTKQYRCIHSASCQCTKGHLSEDMIFLVFHNLNWNPKLIATLSCVCKWFDDLAKRVLWKEFCRTRAPKMLCDLQSNGSHIVDGNWRALGKLLIYCSGCTKGGLFNSIQIPGHFVYQTRFSRTSGKSFLLPQCRTDVLYVCDPCEHLDQGEEGDVGFFRGIFKSFATSKVRKMLINKGAKLHPTEVCPYCKAKLWSMLQAKMIPQSASCRLGSYDDCIEYYVCLNGHMLGICTLLPLSDSEEASELE*	3	8.49	28107.8		Cytoplasm (also possible: nucleus)
GmFBX444.4	Glyma.18G264200.4	MILTKQYRCIHSASCQCTKGHLSEDMIFLVFHNLNWNPKLIATLSCVCKWFDDLAKRVLWKEFCRTRAPKMLCDLQSNGSHIVDGNWRALGKLLIYCSGCTKGGLFNSIQIPGHFVYQTRFSRTSGKSFLLPQCRTDVLYVCDPCEHLDQGEEGDVGFFRGIFKSFATSKVRKMLINKGAKLHPTEVCPYCKAKLWSMLQAKMIPQSASCRLGSYDDCIEYYVCLNGHMLGICTLLPLSDSEEASELE*	2	8.49	28107.8		Cytoplasm (also possible: nucleus)
GmFBX445	Glyma.18G265500.1	MASEEVLKAVFPFLDGVDLASCMAVDKQWKDIASDDFLWKCLCAKRWPSICKQPNPSTLTYYKFYKTFHKRQHRRTLLPPRISFDDLEFFIDIWAENTLLFSEVVPGSVLQAGFKAPASGVCDMLKFQLEGSEYKMTFPVEPRFTIPSGQNQNVSVSVMVGRKDSNKVARVINKSMFDYIDRSSYRALAFDYLDISPGYPFLSGIRAWISLLFMEDRNEDLMDVFGIQMDFCDVANSKEEVLWLLDMLDWK*	1	5.2	28994.5		Cytoplasm (also possible: peroxisome and nucleus)
GmFBX446.1	Glyma.18G274500.1	MENHTLPMELMREILLRLPVRSVSRCKCVCKSWNFIISNPQFGNSHYDLDATPSHRLILRSNYSSHGVLSIDTNAPLDTCSAAKHLILPLHSSPCNPYDNEDYDGFPRRPEILGSCRGFILLYYKMNRDLIIWNPLTRDRKLFLNSEFMLTFRFLYGFGYDTSTDDYLLILIRLSLETAEIQVFSFKTNRWNRDKIEINVPYYSNLDRKFSMGLFFNDALYWVVFSMYQRVFVIIAFDLVKRSLSEIPLFDNLTMKNTSDDLTMKIPEVLSLRVIGGCLCVCCLVQYWAMPEIWVMKESSWTKWFVIPYDFSPICITKDGGILGLNIRERLEKYNNKGELFEHFTIVAAEGEEYYCSLRDQQSAMYRESQLSLP*	2	6.2	43788.6		Cytoplasm (also possible: plasma membrane)
GmFBX446.2	Glyma.18G274500.2	MENHTLPMELMREILLRLPVRSVSRCKCVCKSWNFIISNPQFGNSHYDLDATPSHRLILRSNYSSHGVLSIDTNAPLDTCSAAKHLILPLHSSPCNPYDNEDYDGFPRRPEILGSCRGFILLYYKMNRDLIIWNPLTRDRKLFLNSEFMLTFRFLYGFGYDTSTDDYLLILIRLSLETAEIQVFSFKTNRWNRDKIEINVPYYSNLDRKFSMGLFFNDALYWVVFSMYQRVFVIIAFDLVKRSLSEIPLFDNLTMKNTSDDLTMKIPEVLSLRVIGGCLCVCCLVQYWAMPEIWVMKESSWTKWFVIPYDFSPICITKDGGILGLNIRERLEKYNNKGELFEHFTIVAAEGEEYYCSLRDQQSAMYRESQLSLP*	1	6.2	43788.6		Cytoplasm (also possible: plasma membrane)
GmFBX447.1	Glyma.18G274700.1	MKNHTQTLPLDLIELILLKLPVKSVTRFKCVCKSWLSLISDPQFGFSHFDLALAAPSHRLLLRSNEFSVHSIDMDFGAVHFTLPPPSPPLADYASLFTPAFHQHWIDFHRKHWMLGSCRGLVLLNYRNSSELVLWNPSIGVYKRLPFSDEYDLINGYLYGFGYDISTDDYLLILICLGAYALFFSFKTNSWSRVDLHARYVDPDSEFQAGTLFSGAFHWLVFSNCIVEHDDLPFSFEEYVPFIIAFDLTQRSFTEIPLFDHFTEEKLEIYSLRVMGGCLCVCCSVQGSEMTEIWVMNEYKVHSSWTKTIVIPISNRFSPIFITKEGGIFGSNSTGMLEKRNGKGELLEHFIDNECQGFNCANLQSALYTESLLPLPVSLVGPSADDQQ*	1	5.31	44214.6	FBA	Golgi apparatus, extracellular space, and ER
GmFBX447.2	Glyma.18G274700.2	MKNHTQTLPLDLIELILLKLPVKSVTRFKCVCKSWLSLISDPQFGFSHFDLALAAPSHRLLLRSNEFSVHSIDMDFGAVHFTLPPPSPPLADYASLFTPAFHQHWIDFHRKHWMLGSCRGLVLLNYRNSSELVLWNPSIGVYKRLPFSDEYDLINGYLYGFGYDISTDDYLLILICLGAYALFFSFKTNSWSRVDLHARYVDPDSEFQAGTLFSGAFHWLVFSNCIVEHDDLPFSFEEYVPFIIAFDLTQRSFTEIPLFDHFTEEKLEIYSLRVMGGCLCVCCSVQGSEMTEIWVMNEYKVHSSWTKTIVIPISNRFSPIFITKEGGIFGSNSTGMLEKRNGKGELLEHFIDNECQGFNCANLQSALYTESLLPLPVSLVGPSADDQQ*	1	5.31	44214.6	FBA	Golgi apparatus, extracellular space, and ER
GmFBX447.3	Glyma.18G274700.3	MKNHTQTLPLDLIELILLKLPVKSVTRFKCVCKSWLSLISDPQFGFSHFDLALAAPSHRLLLRSNEFSVHSIDMDFGAVHFTLPPPSPPLADYASLFTPAFHQHWIDFHRKHWMLGSCRGLVLLNYRNSSELVLWNPSIGVYKRLPFSDEYDLINGYLYGFGYDISTDDYLLILICLGAYALFFSFKTNSWSRVDLHARYVDPDSEFQAGTLFSGAFHWLVFSNCIVEHDDLPFSFEEYVPFIIAFDLTQRSFTEIPLFDHFTEEKLEIYSLRVMGGCLCVCCSVQGSEMTEIWVMNEYKVHSSWTKTIVIPISNRFSPIFITKEGGIFGSNSTGMLEKRNGKGELLEHFIDNECQGFNCANLQSALYTESLLPLPVSLVGPSADDQQ*	2	5.31	44214.6	FBA	Golgi apparatus, extracellular space, and ER
GmFBX447.4	Glyma.18G274700.4	MKNHTQTLPLDLIELILLKLPVKSVTRFKCVCKSWLSLISDPQFGFSHFDLALAAPSHRLLLRSNEFSVHSIDMDFGAVHFTLPPPSPPLADYASLFTPAFHQHWIDFHRKHWMLGSCRGLVLLNYRNSSELVLWNPSIGVYKRLPFSDEYDLINGYLYGFGYDISTDDYLLILICLGAYALFFSFKTNSWSRVDLHARYVDPDSEFQAGTLFSGAFHWLVFSNCIVEHDDLPFSFEEYVPFIIAFDLTQRSFTEIPLFDHFTEEKLEIYSLRVMGGCLCVCCSVQGSEMTEIWVMNEYKVHSSWTKTIVIPISNRFSPIFITKEGGIFGSNSTGMLEKRNGKGELLEHFIDNECQGFNCANLQSALYTESLLPLPVSLVGPSADDQQ*	2	5.31	44214.6	FBA	Golgi apparatus, extracellular space, and ER
GmFBX447.5	Glyma.18G274700.5	MKNHTQTLPLDLIELILLKLPVKSVTRFKCVCKSWLSLISDPQFGFSHFDLALAAPSHRLLLRSNEFSVHSIDMDFGAVHFTLPPPSPPLADYASLFTPAFHQHWIDFHRKHWMLGSCRGLVLLNYRNSSELVLWNPSIGVYKRLPFSDEYDLINGYLYGFGYDISTDDYLLILICLGAYALFFSFKTNSWSRVDLHARYVDPDSEFQAGTLFSGAFHWLVFSNCIVEHDDLPFSFEEYVPFIIAFDLTQRSFTEIPLFDHFTEEKLEIYSLRVMGGCLCVCCSVQGSEMTEIWVMNEYKVHSSWTKTIVIPISNRFSPIFITKEGGIFGSNSTGMLEKRNGKGELLEHFIDNECQGFNCANLQSALYTESLLPLPVSLVGPSADDQQ*	2	5.31	44214.6	FBA	Golgi apparatus, extracellular space, and ER
GmFBX448.1	Glyma.18G274800.1	MAQDKKERKRSMKKKQNQSLTTLPQELIREILLRLPVKSLLRFKCVCKSFLSLISDPQFVISHYALAASPTHRLILRSHDFYAQSIATESVFKTCSRDVVYFPLPLPSIPCLRLDDFGIRPKILGSCRGLVLLYYDDSANLILWNPSLGRHKRLPNYRDDITSFPYGFGYDESKDEYLLILIGLPKFGPETGADIYSFKTESWKTDTIVYDPLVRYKAEDRIARAGSLLNGALHWFVFSESKEDHVIIAFDLVERTLSEIPLPLADRSTVQKDAVYGLRIMGGCLSVCCSSCGMTEIWVMKEYKVRSSWTMTFLIHTSNRISPICTIKDGEILGSNCAGTGRLEKRNDKGELLEHFMDTKGQRFSCANLQAAMYTESLLPLPTSFWETSEED*	1	8.17	44633.6	FBA	Nucleus and cytoplasm
GmFBX448.2	Glyma.18G274800.2	MAQDKKERKRSMKKKQNQSLTTLPQELIREILLRLPVKSLLRFKCVLFKTCSRDVVYFPLPLPSIPCLRLDDFGIRPKILGSCRGLVLLYYDDSANLILWNPSLGRHKRLPNYRDDITSFPYGFGYDESKDEYLLILIGLPKFGPETGADIYSFKTESWKTDTIVYDPLVRYKAEDRIARAGSLLNGALHWFVFSESKEDHVIIAFDLVERTLSEIPLPLADRSTVQKDAVYGLRIMGGCLSVCCSSCGMTEIWVMKEYKVRSSWTMTFLIHTSNRISPICTIKDGEILGSNCAGTGRLEKRNDKGELLEHFMDTKGQRFSCANLQAAMYTESLLPLPTSFWETSEED*	2	8.2	39743	FBA	Cytoplasm and nucleus (also possible: plasma membrane)
GmFBX449	Glyma.18G274900.1	MKNDTQTLPLELIIEILMRLPVRSVLGFKCVCKSWFSLISDPQFGISHFDLAASPTHRLLQRCNHFYAESIDTEAPLKKYSSAVHFLLPPPSPPHHGEYDNYADYQDKHEILGSCRGLVLLYYKRYCDLILWNPSIGAHKRSPNFAYDITFQFLYGFGYDPSTDEYLLMMIGLYESGNYKYDNGNESEDHECKGNYQIFSFKTDSWYIDDVFVPYKDLGDKFRAGSLFDETLHWLVFSEDKKIPVILAFDLILRSFSEIPLFDHFTMEKYEIYSLRVMGGCLCVCCLVQGYENAEIWVMKEYKVQSSWTKSIVIPTSGFSPLRITKDGGILGSNTCGRLEKLNYKGELHEHLNYGGGQWLYSANLQSAVYRESLLSLPSVVRVPSKDDHGKTSEDDQQ*	1	5.53	45767		Cytoplasm (also possible: peroxisome)
GmFBX450.1	Glyma.18G275900.1	MELEDMDCLGHSSKSGPGVCVAQSVENGGFGGDGRCCKQASPPRSGGSRNTSPMSRAGSRNTSPLRQKVVKTKPRGLDEETLATFGKVVHADVQMEDNIWAMLPEDLLHEILARVPPFLIFRLRLVCKRWNSLLQDSSFLKFHSSVPSHGPCLFTFWKNTQTPQCSVFSLPLKTWNRIPFTFLPPWAFWLVGSSGGLVCFSGHDGLTFKTLVCNPLTQTWRALPSMHYNQQRQLVLVVDRVDQSFKVIATSDIYGDKSLPTEVYDSNTDSWTVHQIMPAVNLCSSKMAYCDSRLYLETLSPLGLMMYRLDTGHWEHIPAKFPRSLLDGYLVAGTQKRLFLVGRIGLYSTLQSMRIWELDHTKITWVEISRMPPKYFRALLRLSAERFECFGQDNLICFT…	2	8.5	51353.1		Cytoplasm and nucleus
GmFBX450.2	Glyma.18G275900.2	MELEDMDCLGHSSKSGPGVCVAQSVENGGFGGDGRCCKQASPPRSGGSRNTSPMSRAGSRNTSPLRQKVVKTKPRGLDEETLATFGKVVHADVQMEDNIWAMLPEDLLHEILARVPPFLIFRLRLVCKRWNSLLQDSSFLKFHSSVPSHGPCLFTFWKNTQTPQCSVFSLPLKTWNRIPFTFLPPWAFWLVGSSGGLVCFSGHDGLTFKTLVCNPLTQTWRALPSMHYNQQRQLVLVVDRVDQSFKVIATSDIYGDKSLPTEVYDSNTDSWTVHQIMPAVNLCSSKMAYCDSRLYLETLSPLGLMMYRLDTGHWEHIPAKFPRSLLDGYLVAGTQKRLFLVGRIGLYSTLQSMRIWELDHTKITWVEISRMPPKYFRALLRLSAERFECFGQDNLICFT…	2	8.73	50287.9		Cytoplasm (also possible: nucleus and peroxisome)
GmFBX450.3	Glyma.18G275900.3	MELEDMDCLGHSSKSGPGVCVAQSVENGGFGGDGRCCKQASPPRSGGSRNTSPMSRAGSRNTSPLRQKVVKTKPRGLDEETLATFGKVVHADVQMEDNIWAMLPEDLLHEILARVPPFLIFRLRLVCKRWNSLLQDSSFLKFHSSVPSHGPCLFTFWKNTQTPQCSVFSLPLKTWNRIPFTFLPPWAFWLVGSSGGLVCFSGHDGLTFKTLVCNPLTQTWRALPSMHYNQQRQLVLVVDRVDQSFKVIATSDIYGDKSLPTEVYDSNTDSWTVHQIMPAVNLCSSKMAYCDSRLYLETLSPLGLMMYRLDTGHWEHIPAKFPRSLLDGYLVAGTQKRLFLVGRIGLYSTLQSMRIWELDHTKITWVEISRMPPKYFRALLRLSAERFECFGQDNLICFT…	1	8.73	50287.9		Cytoplasm (also possible: nucleus and peroxisome)
GmFBX451	Glyma.18G276400.1	MNTYIPRELTEKILIKLPVKSLVSFKCVRKEWNNLISDPEFAERHFKYGQRAETLMITTPDVNHFKSINPIKSLHDESSYQSLSLSFLGHRHPKPCVQIKGSCRGFLLLESCRTLYLWNPSTGQNKMIQWSSNVSFITRGDSLLFCHGLGYDPRTKDYVVVVISFAEYDSPSHMECFSVKENAWIHIQLAADLHYKSCKFWTGRNNLTGTFFNNALHWFVYNYEAYMHVVLAFDLVGRTFSEIHVPNEFEYKMYCQPHALNVVGESLCLCVTREMGQVEASIQIWELKQYTDHTSWTKTNTLIINDIWFGLFLPICNAENGCIVGSDPAGVLVKWNQDGEVEEQRSFDYIRDGYQVTAYRETLFTI*	0	6.27	42402.4	Kelch	Cytoplasm (also possible: peroxisome)
GmFBX452.1	Glyma.18G286800.1	MGKDLFSNLPDQILCRIVSFLPNESSLETSLLSTRWRDLWNEALVKHGTQEDIIGVVADFITNFEEFDPLKHPRKLQFHFAEESVVSVTVANNSKLMLDFSPWKEEIPIGYELEFKLSKQHIATYQSFPSTFSVKTLHLKSVSCFTSEVAASIVSNLEHLENLVVIDCKGLESLSVDSTSELHKLTILDCLELKTLRLKTSKLKSFRYRGPLPLIRPEYHFNLSNAMLDFRLGLSCSGLKAKDFDATLLTIKNSEVLTLCKWTFEELIWPSISPLSGSFKFYKLRELWWIDNYNKDESNKDALFSFLKLCPTLEQLFVTNDPESYLAGGSNSYVVKGTKCTGMEHLKLIKFMGFSSRRDEISLAKCLIHLIKGKPPKIKTSDGNSLDAMFVE*	2	6.39	44619.6		Cytoplasm (also possible: nucleus and peroxisome)
GmFBX452.2	Glyma.18G286800.2	MGKDLFSNLPDQILCRIVSFLPNESSLETSLLSTRWRDLWNEALVKHGTQEDIIGVVADFITNFEEFDPLKHPRKLQFHFAEESVVSVTVANNSKLMLDFSPWKEEIPIGYELEFKLSKQHIATYQSFPSTFSVKTLHLKSVSCFTSEVAASIVSNLEHLENLVVIDCKGLESLSVDSTSELHKLTILDCLELGLSCSGLKAKDFDATLLTIKNSEVLTLCKWTFEELIWPSISPLSGSFKFYKLRELWWIDNYNKDESNKDALFSFLKLCPTLEQLFVTNDPESYLAGGSNSYVVKGTKCTGMEHLKLIKFMGFSSRRDEISLAKCLIHLIKGKPPKIKTSDGNSLDAMFVE*	3	5.47	39915.9		Cytoplasm (also possible: nucleus and peroxisome)
GmFBX453	Glyma.19G005000.1	MDRVIQPPLVDTTACLCRVDTGLKTVAGAKKYVPGTKLCLRPDIKPSIHPTRNKPARGDRSRSQSPLLPGLPDDLAIACLIRVPRVEHRKLRLVCKRWYRLLVGNFFYFLRKSLGIAEEWIYVIKRDRDGKISWHAFDPVYQLWQPLPPVPKEYSGALGFGCAVLNGCHLYLFGGKDPLKGSMRRVIFYSARTNKWHRAPDMLRRRHFFGSCVINNCLYVAGGENEGVHRSLRSAEVYDPNKNRWSFISDMSTAMVPFIGVVYDGKWFMKGLGSHRQVLSEVYQPENDSWYTIYDGMVSGWRNPSCTLNEKLYALDCKDGCKIRVYDEVADSWSKHIDSKMHLGSSRALEAAALVPLNGKLCIIRNNMSISLVDVSKLEDLKGSSAEQLWETIAGKGQF…	1	9.52	48503.2	Kelch	Cytoplasm and peroxisome
GmFBX454	Glyma.19G027700.1	MTSSVHHTKSFSLVSVSSIVLWSSFSNLVSLHFCCFECVLLCCAFCGPNCPYSEVNRMILTKQYRCVHSASCQCTKGHVSEDVIFLVFQHLNWNPKLIAALSCVCKWFDDLSKQVLWKEFCKTRAPKMMLDLQSSGSHSVDGNWRALGKLLIFCSGCRQGGLFNNVQVPGHFVNKTRFSRTSGKSFLMPQCINDVLYVSDPCEHIGQSEEGDLGFFRGIFKSFASSNVKRMLINRGAQLHQTEICPYCKAKLWSMLQANMIPQTASCRLGSYEDYIEYYVCLNGHLLGVCTLLPLSDSEDVSEE*	3	7.99	34191.6		Plasma membrane, extracellular space, vacuole, and peroxisome
GmFBX455	Glyma.19G048000.1	MAMAQLPQDLIEEILSWLPVKSLMRFRCVSRTWNSLIFQAHFVKLNLQRSSRNTHVLLRCQINTVFEDMRDLPGIAPCSICSLLENPSSTVDNGCHQLDNRYLFIGSYNGLVWLINLVARGEFSEYRVWFCNLATRIMSEDSPHLCLRSCNYKLWWYQVKCGFGYDDRSDTYKVVLVLSNIKSQNWELRVHRLGDTHWRKVLTCPAFPILGEKCGQPVSGTVNWFAIRKLGFDYEWETVTVDQLVIFSYDLNKETFKYLLMPNGLSQVPRGPELGVLKGCLCLSHVHQRTHFVVWLMREFGVENSWTQLLNVTLELLQAPLPCVILKPLCISENGDVLLLANYISSKFILYNKKDNRIVYTQDFNNQVPMSSHDYIQSLVLPYGN*	1	8.12	44591.7		Cytoplasm, plasma membrane, nucleus, and peroxisome
GmFBX456	Glyma.19G048100.1	MAMAQLPQDLIEEILAWLPVKSLMRFRCVSRTWNSLIFQAHFVKLNLQRSSRNTHVLLRCQINTVFEDMRDLPGIAPCSICSLLENPSSTVDNGCHQLDNRYLFIGSCNGLVCLINLVARGEFSEYRVWFCNLATRIMSEDSPHLCLRSCNYKLWWYQVKCGFAYDDRSDTYKVVLVLSNIKSQNWEVRVHRLGDTHWRKVLTCPAFPILGEKCGQPVSGTVNWFAIRKLGFDYEWETVTVDQLVIFSYDLNKETFKYLLMPNGLSQVPCGPELGVLKGCLCLSHVHRRTHFVVWLMREFGVENSWTQLLNVTLELLQAPLPCVILKPLCISEKGDVLLLANYISLKFILYNKKDNRIVYTQDFNNQVPMSSHDYIQSLVLPYGN*	0	8.23	44447.7		Cytoplasm, nucleus, and plasma membrane
GmFBX457	Glyma.19G048200.1	MAMAQLPQDLIEEILAWLPVKSLMRFRCVSRTWNSLIFQAHFVKLNLQRSSRNTHVLLRCQINTVFEDMRDLPGIAPCSICSLLENPSSTVDNGCHQLDNRYLFIGSCNGLVCLINLVARGEFSEYRVWFCNLATRIMSEDSPHLCLRSCNYKLWWYQVKCGFAYDDRSDTYKVVLVLSNIKSQNWEVRVHRLGDTHWRKVLTCPAFPILGEKCGQPVSGTVNWFAIRKLGFDYEWETVTVDQLVIFSYDLNKETFKYLLMPNGLSQVPCGPELGVLKGCLCLSHVHRRTHFVVWLMREFGVENSWTQLLNVTLELLQAPLPCVILKPLCISEKGDVLLLANYISLKFILYNKKDNRIVYTQDFNNQVPMSSHDYIQSLVLPYGN*	0	8.23	44447.7		Cytoplasm, nucleus, and plasma membrane
GmFBX458	Glyma.19G048300.1	MAMAQLPQDLIEEILSWLPVKSLMRFRCVSRTWNSLIFQAHFVKLNLQRSSRNTHVLLRCQINTVFEDMRDLPGIAPCSICSLLENPSSTVDNGCHQLDNRYLFIGSCNGLVCLINLVARGEFSEYRVWFCNLATRIMSEDSPHLCLRSCNYKLWWYQVKCGFAYDDRSDTYKVVLVLSNIKSQNWEVRVHRLGDTHWRKVLTCPAFPILGEKCGQPVSGTVNWFAIRKLGFDYEWETVTVDQLVIFSYDLNKETFKYLLMPNGLSQVPCGPELGVLKGCLCLSHVHRRTHFVVWLMREFGVENSWTQLLNVTLELLQAPLPCVILKPLCISEKGDVLLLANYISLKFILYNKKDNRIVYTQDFNNQVPMSSHDYIQSLVLPYGN*	0	8.23	44463.7		Cytoplasm, nucleus, and plasma membrane
GmFBX459	Glyma.19G048500.1	MAMAQLPQDLIEEILSWLPVKSFMRFRCISRTWNSLIFQAHFVKLNLQRSSRNTHILLRCQINTVFEDMRDLPGIAPCSICILLENPSSTVDNGCHQLDNRYLFIGSCNGLVCLINMVARGEFSEYRVWFCNLATRIMSEDSPHLCLRSCNYKLWWYQVKCGFGYDDRSATYKVVLVLSNIKSQNWEVRVHRLGDTHWRKVLTCPAFPILGEKCGQPVSGTVNWFAIRKLGFDYEWETVTVDQLVIFSYDLNKETFKYLLMPNGLSEVPRGPELGVLKGCLCLSHVHRRTHFVVWLMREFGVENSWTQLLNVTLELLQAPLLCVILKPLYSTFQQPSANVLP*	0	8.44	39536.1		Plasma membrane, extracellular space, and cytoplasm
GmFBX460	Glyma.19G048600.1	MAMAQLPQDLIEEILSWLPVKSLMRFRCVSRTWNSLIFQAHFVKLNLQRSSRNTHVLLRCQINTVFEDMRDLPGIAPCSICSLLENPSSTVDNGCHQLDNRYLFIGSCNGLVCLINMVARGEFSEYRVWFCNLATRIMSEDSPHLCLRTCNYKLWWYQVKCGFGYDDRSDTYKVVLVLSNIKSQNREVRVHRLDLNKKTFKYLLMPNGLSQVPRGPELGVLKGCLCLSHVHRRTHFVVWLMREFGVENSWTQLLNVTLELLQAHLPCVILKPLCISENGDVLLLANYISSKFILYNKKDNRIVYTQDFNNQVPMSSHDYIQSLVLPYGN*	1	8.77	38101.4		Cytoplasm and nucleus
GmFBX461	Glyma.19G048700.1	MAMAQLPQDLIEEILSWLPVKSLMRFRCVSRTWNSLIFQAHFVKLNLERSSRNTHVLLRCQINTVFEDMRDLPGIAPCSICSLLENPSSTVDNGCHQLDNRYLFIGSCNGLVCLINLVARGEFSEYRVWFCNLATRIMSEDSPHLCLRSCNYKLWWYQVKCGFGYDDRSDTYKVVLVLSNIKSQNREVRVHRLGDTHWRKVLTCPAFPILGEKCGQPVSGTVNWFAIRKLGFDYEWETVTVDQLVIFSYDLNKETFKYLLMPNGLSEVPRGPELGVLKGCLCLSHVHRRTHFVVWLMREFGVENSWTQLLNVTLELLQAPLPCVILKLLCISENGDVLLLANYISSKFILYNKKDNRIVYTQDFNNQVPMSSHDYIQSLVLPYGN*	0	8.08	44450.6		Cytoplasm, nucleus, and plasma membrane
GmFBX462	Glyma.19G048800.1	MAMAQLPQDLIEEILSWLPVKSLMRFRCVSRTWNSLIFQAHFVKLNLQRSSRNTHVLLRCIAPCSICSLLENPSSTVDNGCHQLDNRYLFIGSCNGLVCLINLVARGEFSEYRVWFCNLATRIMSEDSPHLCLRSCNYKLWWYQVKCGFGYDDRSDTYKVVLVLSNIKSQNREVRVHRLGDTHWRKVLNCPEFPILGEKCGQPVSGTVNWFAIRKLGFDYEWETVTVDQLVIFSYDLNKETFKYLLMPNGLSQVSRGPERGVLKGCLCLSHVHRRTHFVVWLMREFGVENSWTQLLNVTLELLQAPLPCVILKLLCISENGDVLLLANYISSKFILYNKKDNRIVHTQDFNNQVPMSSHDYIQSLVLPYGN*	1	8.61	42909.8		Plasma membrane and extracellular space
GmFBX463	Glyma.19G048900.1	MNDDVLEDSGAANLSPCQHGRKTKMNMTKQTLPRELLVEILSWLPVKSLLRIRCVFKAWNSFSLHFMFVKLHLQSSPTLTSC*	1	9.3	9390.06		Plasma membrane and extracellular space
GmFBX464	Glyma.19G049000.1	MAMAQLPQDLIEEILSWLPVKSLMRFRCVSSTWNSLIFQAHFVKLNLQRSSRNTHVLLRCQINTVFEDMRDLPGIAPCSICSLPENPSSTVDNGCHQLDNRYLFIGSCNGLVCLINLVARGEFSEYWVWFCNLATRIMSEDSPHLCLRSCNYKLWWYQVKCGFGYDDRSDTYKVVLVLSNIKSQNREVRVHRLGDTHWRKVLTCPAFPISGEKCGQPVSGIVNWFAIRKLGFDYEWETVTVDQLVIFSYDLNKEIFKYLLMPNGLSQVPRGPELGVLKGCLCLSHVHRRTHFVVWLMREFGVENSWTQLLNVTLELLQAPLPCVILKLLCISENGDVLLLANYISSKFILYNKKDNRIVYTQDFNNQVPMSSHDYIQSLVLPYEN*	0	7.83	44463.6		Cytoplasm and nucleus (also possible: plasma membrane)
GmFBX465	Glyma.19G068600.1	MVNSLYDELLQEILQKLPSSSSSSVSLVCKRWLRLHRSSTTSLSLRLTTPHFSLIPSLSSFLSHHPFLSSLSLSLSPPLSLSPHLLSLITPFSNLLALSLSPAPVSLSSLLSLSASCPRLNSLLITLPRPLFLNWVTSFPCLKELSITFSSDEEERVNSDDDEESDDFDSDSGFELGLESLCLVGIRGDDWGVGWLWRRCKNLRKLRLQSCQGIGGSYSSFVKCLQGLEEIELRTCRSVVYAVLLELVEHCGSLSSLLVHDGGSREGLLQFFTGCRCNVRKIDLRLPLDLNNDHLLAVAKNFDGLTSIRLQSCCLVSGEGLKALAVAMKGLEELALVNCDVVEREPGLLATLGQHLRKLRKLDLSHNEMLCDKELVSMTVSCVHLIDLRVRGCKRLTSV…	0	6.6	51342.6	LRR	Peroxisome, cytoplasm, and nucleus
GmFBX466	Glyma.19G077200.1	MDSVGESSFLVPQEKGSCPSIGSVLDGYLINCCSLCGFNEKLEGETCFEMINALLGDLDDTEEVVIEDDVLDRLPMDPFGMNITAFSDWIEDFEWGFRPLDVEFEVDETHEKIGDHDHLHFLGLSWDFNGPENLQPQTVDAKGNDMLVSGDVFNGYQNFDVVFDEGIVADGSTRGFLSVSQRHGDYRVQSKEAEESRNYTKIECDAEGGFPHDALFFVLGYLGVRDLLSVEGVCKSLCDAVRGDPLLWRTMHIDQPLNERITDDSLVKLTNRAQGTLQHLALVNCLWITDSGLGRVLQSNPRLMKLSVPDCIRLTIEGILFNLRALKSSGKLGIKHLRIGGLAGVCHVTDQQFEELKELLDASKYLQQQDQKPQFYGEYSHITCEDDRAIDIEVCPRCE…	1	4.63	55135.4		Cytoplasm and nucleus (also possible: plasma membrane)
GmFBX467	Glyma.19G081500.1	MSMEHLPRELVSNVLSRLPAKVLLLCKCVCNSWFDLITDPHFVSNYYVVYNSLQSQEEHLLVIRRPFFSGLKTYISVLSWNTNDPKKHVSSDVLNPPYEYNSDHKYWTEILGPCNGIYFLEGNPNVLMNPSLREFKVLPESHFTSPHGTYTFTDYAGFGFDPKTNDYKVVVLKDLWFKETDERQLGYWSAELYSLNSNSWRKLDPSLLPLPIEIWGSSRVFTYANNCCHWWGFVEESDATQDVVLAFDMVKESFRKIRVPKIRDSSDEKFGTLVPFEESASIGFLVYPVRGTEKRFDVWVMKDYWDEGSWVKQYSVGPVQVIYKLVGFYGTNRFFWKDSNERLVLYDSENTRDLQVYGKHDSIRAAKYTESLVSLHRGNEFSHKCFSCSLVPDPLLHDT…	0	5.77	47241.5	FBA	Cytoplasm, plasma membrane, extracellular space, and nucleus
GmFBX468	Glyma.19G081700.1	MEPHLPQELVSNILSRLPAIDLVKCKSVCKSWFDLITDSHFVSNYYVAYNNLKHYQSQEEKLLVIGRPFVSALKTHISLLSCNTNNPKKNHVSSSLSNLPCEYNNSEHKYWSEISGPCNGIYFLEGNPNVLMNPSLGQFKALPKSHLSASQGTYSLTEYSGFGFDLKNNDYKVVVIRDIWLKETDERKQGHWTAELYSLNSNSWRKLDDASLPHPIEIWGSSRVYTYANNCYHWWGHDVDESGVKEDAVLAFDMVNDSFRKIKVPIIRGSSKEEFATLAPLKESATIGVVVYPLRGQEKSFDVWIMKNYWDEGSWVKQYTVEPIEAIYKFVGFYGSNQFPWSSCNEGLGWYDYEPATEKIKDLQVWGNNGSLRAARYMESLVSLRRGMSSVANLF*	0	6.28	45220		Cytoplasm (also possible: nucleus)
GmFBX469	Glyma.19G100200.1	MMNYFPDEVIEHIFDYVVSHSDRNALSLVCKSWYRIERCTRQRVFIGNCYSITPERLIQRFPGLKSLTLKGKPHFADFSLVPYDWGGFVHPWVEALAKSRVGLEELRLKRMVVSDESLELLSRSFTHFKSLVLVSCEGFSTDGLAAIAANCRFLRELDLQENEVEDHKGQWLSCFPDNCTSLVSLNFACLKGEVSLGALERFVARSPNLKSLKLNRSVPVDALQRIMMRAPQLSDLGIGSLVHDPESEAYIKLKNTILKCKSITSLSGFLEVAPHCLAAIYPICPNLTSLNLSYAAGIQGSALVKLIHHCVKLQRLWIMDCIGDKGLGVVATTCKDLQELRVFPSVPFGDPAAVTEKGLVAISMGCPKLHSLLYFCHQMTNAALITVAKNCPNFIRFRL…	2	8.2	64207	LRR	Cytoplasm (also possible: nucleus and peroxisome)
GmFBX470.1	Glyma.19G119400.1	MCWLLLPDELWRRILEIGIESNGFSYKDLCCVSISCRRLHRLSSEEPLWNRLLFSDYPQSQSHPSSSSSSSSSKSLYRLRFERDKERRIAAHRRAVLRKESQVAEHSRRLKDMKTRLAQETTKATQTAQDLSNLRRLRQAFVALNVWQPEVVRGRQKQMVEQSVVPAECRIHALEMEFKLCKQQILGLEKSYKDEKRRLDTAKEELASMKYHPVQEHKPTSGGENEHVKRKKLKICNSYVALDDEQCSRQMNFAGLSSIETGNLFLP*	4	9.47	31107.6		Nucleus and cytoplasm
GmFBX470.2	Glyma.19G119400.2	MCWLLLPDELWRRILEIGIESNGFSYKDLCCVSISCRRLHRLSSEEPLWNRLLFSDYPQSQSHPSSSSSSSSSKSLYRLRFERDKERRIAAHRRAVLRKESQVAEHSRRLKDMKTRLAQETTKATQTAQDLSNLRRLRQAFVALNVWQPEVVRGRQKQMVEQSVVPAECRIHALEMEFKLCKQQILGLEKSYKDEKRRLDTAKEELASMKYHPVQEHKPTSGGENEHVKRKKLKICNS*	4	9.74	27906		Nucleus and cytoplasm
GmFBX471.1	Glyma.19G129600.1	MLYFLISFVSFLILSKSFTSKPFSSGERGIKLGSIGFWGSLSSWLVSRLRKGSTSTRFSFLQFSLDMSLKNNSLVSKGENEEEEVKVSLLDLPDLPLECILEHLSPAELCRVATVCTSLRDRCRSDHLWKKHMERKWGKVFGDAVYRQWKWQVASKTREKISSNQHNQKGIFAFLNGGFLPLLWIKAKSEKGTQSNSSLSEDSIAALYLSLESGKFWFPAQVYNRENGHAGFMLSCYDAQLCYDSRSDTFLARYSPHGRWTTEENIQWDRLRVPPIASSPHALHISDCLDDLRPGDHIEIQWRRNKEFPYGWWYGVIGHLEQCQGHGNHCHCHYSDMVILEFTQYSAGSRWRQTVINRKHHVEKGNEIDGFYGGIRKLHSKEEITRWKNLWPTKIVIHN*	4	8.96	46170.5		Golgi apparatus
GmFBX471.2	Glyma.19G129600.2	MLYFLISFVSFLILSKSFTSKPFSSGERGIKLGSIGFWGSLSSWLVSRLRKGSTSTRFSFLQFSLDMSLKNNSLVSKGENEEEEVKVSLLDLPDLPLECILEHLSPAELCRVATVCTSLRDRCRSDHLWKKHMERKWGKVFGDAVYRQWKWQVASKTREKISSNQHNQKGIFAFLNGGFLPLLWIKAKSEKGTQSNSSLSEDSIAALYLSLESGKFWFPAQVYNRENGHAGFMLSCYDAQLCYDSRSDTFLARYSPHGRWTTEENIQWDRLRVPPIASSPHALHISDCLDDLRPGDHIEIQWRRNKEFPYGVLL*	4	8.88	36017.1		Golgi apparatus
GmFBX472	Glyma.19G129700.1	MDNIEPGGNVSLFNLQEPVLDCILKLLSPMGLIRMPEVCTFFRDRCGSDPLWEVHMKKKWGGVIGDVAYKEWQRHITKAKEKGINQSNQHNIQNGSVGSFRGNWPMLYLRSYLEDCRHLNSSLVNSFMMTLYFSLENGNFWFPAQTFTLRAPPVDTPACDGHMSDCLQDLKPGDHIEIEWKASRDIPYCRFHATASLIRC*	1	6.64	22942.3		Cytoplasm (also possible: nucleus)
GmFBX473	Glyma.19G154800.1	MSVAPVDSIPSLSSDLFYDIFRRLDGATLASAACTCAALCSISKEENLWENVCSSMWPSTNREDVKSLISSIGGFRKFYADCFPLIVNKEVVEYQLNNYLEYPDNWTEAEYYGDMNESESISPSDFVSIVDIRFKGKPICSKVLWGIPNANGYDGWFYNCPFRIDILTYADRDDINDGAVHLSVTDGLPPITSLERERKDGKLWQVLHEGLQLSWIIVNKKIKQAANLASWSPLGGQRHWPTDKDFVIRFGSVLPARDILPCQVAECILIMKFRVVHTEEDGVQTTLKLTELSMQLEDMEGAHVNGRNSLHILKEALSSRRSKNYGEVLESCHMYLKVQNELKEEKMRNESRLDRLCILSGIAAFMTFWYCFMKW*	1	5.25	42794.9		Cytoplasm and nucleus (also possible: peroxisome)
GmFBX474	Glyma.19G157300.1	MDSHSPVLTSTTSLSSMSKRPCPSQNPRAENLGEVERRLEAFLSLSDVASLSLDLSFERLLQSVPSDADSDLIDRALKMASLLLDAAKHSSRKRASNHNSLSWPLPPDLTIKVFSMLDTQSLCYASAACSLFSKCAKDPMCYANLDLTTLVPKVNNAVVATMVQRAGKALRSLKLGVVPGATTSLGSCPPFACTIRNAIVEVSNFSWNDKRSRQGRESSILTRCCLSPLSGDGGAPGALLRKLHLYNIERMDNASLGAALSACPSLLDLEIVGLHVELRQTLMSVSANCHLIERLFFESSKTGRDDSLKAQTCFELVNNCPHLTSLSLRGFKLHDCKVRVLVKGFRKLKYVDFSTSYSITGNFLRNLGSCNGGNLLEVLILRDCMHLKEMEVAKLLTAI…	11	5.7	57547.5		Chloroplast
GmFBX475	Glyma.19G161300.1	MLPLPSSFTKPNSHTSQFTNHTMQHFHPEPHIAPTVSSDAKRSGKKRGSYNCGRCGLPKKGHDCTGKTAPTPTSASSATPSHSSFSAVSAPSSGSASRRPLSHLRRALSFDEDEAGRLDPSEPADVWSVEDDLDSSGLPGNLLWEVLRRLPPAGLLTAAMVSRGWREMTRSLWRAAEELRIRVPAWAQVGFVSSILQKCPGIVTLSLKMESDVDSTILACIAFSCPNLAFLEISVSDPAVNRISGGEFARFVADKKSLKSLKMEGCSNLGGFVLCSSSLSTLWLSDLYSLSKMVFNCPQLREVSLEFAHQESDSTDLTTMVEGLGRSCPRLKNIHISSMHLSHAAVLALTAAQLRGLRMLSLVLGSEVTDASVAAIASSYLNLELLDLSGSSISDSGIS…	10	8.14	65266.7		Nucleus, cytoplasm, and chloroplast
GmFBX476	Glyma.19G162400.1	MNSYWDTGAGGGGGATLIPGLPNDVAASILSMVPYSHHGRLKATCKSWKLLLSSKFFLASLNGKNHLLCIFPQDPSIASPFLFDPNALAWCPLPLMPCNPHVYGLCNFAAVSLGSHLYVLGGSLFDTRSFPIDRPSPSSATFRFSFHDFSWEPRAQMLSPRGSFACAVVPARGSIYVAGGGSRHTMFGAAGSRIRSVERYEVGRDRWVPMENLPGFRAGCVGFVGEEGREFWVMGGYGASRTISGVFPVDEYYRDAVVMGVESGAWREVGDMWGNEERVRVGKIVVVEYNGCPMLFMLDGNEILRYDMSSNRWLYESRVPRKAPYYSSFGVVVLDRELYVVTHLCVVDFTETRRSRQHKRAGTLFIQIYDPKNKTWRSLVAKSPFNYPIDINSAVLSSI…	1	8.85	44530.1	Kelch	Plasma membrane, peroxisome, and cytoplasm
GmFBX477	Glyma.19G194600.1	MEHLPVEVIGNILSLLGSARDVVVASVTCKKWREAWRNHLHSLSFNYCDWPLFHDFTSARLEILITQTIFQTKALQSLTIFLDDEHKFSAAPVIAWLMYTRDSLRQLLYNVRTTPCFNIIEKCSRQRLEVLALARNPITGVDPSYLKFPCLKSLSLSFISISALDLTLLLSACPKLETLAMVGVEIAMSDSQASVELSSVSLKFFDLELFSSDKFILEADLLEKLHLKDCSFEAFELIGKGTLKVLKIDDVNIIHLDIGDSTENLEIIDVCNFTVMWPKFYHMISKASKLYKLRLWGVVFDDEDEVVDIETISVCFPQLTHLSLSYDLRDGVLHYGLQGLSCLMNVVVLELGWTVISDLFSVWVAGLLEGCPNLKKLVIYGFVSEVKTHEECQILARFS…	1	5.22	47701.6		Plasma membrane and extracellular space
GmFBX478	Glyma.19G196400.1	MACIDNTATTSTDEAGGATTITAVHPDIIQTHILTCLDGPSLASVASTCSQLHALSAREPLWENICHSTWPSTSSPRVRHVMSTFPRASLSFFSDSFPSFAAAREGSSSRAPELISAVDIFHRRRAVLSRVVETETESDWFRCSPFRIDVLDQKEAVATAMEYPRSEEACEILGEDLRLSWIVVDPNGKRAVNVSSGRVVSVERHWLSGEVKARFATVVGGGERGTAVEVALCSVTVTFGGEMQVREACLQMEDMDGMFLNGRDSLGILQRALEGIRGTLLKDGKEEEGRNRYLEFIKRKMERKDKKERDERRLDMLCVPLALLSFAAFSTLFLF*	0	5.64	37086.2		Nucleus and cytoplasm
GmFBX479	Glyma.19G202600.1	MRSFRMRNLLSRVKKKTIKNRNRSCISITKELAHLVEQEEEEEEVNEEGFNIKSSAPSHTHGVQPLGNLYLNTSSTNSRDTGLGNLHTLSDELVLDILGFLDSTSLGVLASVSKSFYVFTNHEPLWRNLVLENLLGGFQYKGSWKSTYVSACYPSFDNFAVALGGFKVRDFYSDYLFQSWLCANLEMKPEWLERDNVVRKRGISVEEFVLNFEEPNKPVLLEGCIDNWGALRNWDRDYLVRLCGDVKFSVGPVEMKLGEYFGYSDQVREERPLYLFDPKFAEKVPKLGDEYEVPVYFREDLFGVLGNERPDYRWVIIGPAGSGSSFHVDPNSTSAWNAVIKGSKKWILFPPDVIPPGVHPSPDGADVASPVSIIEWFMNFYGATKNWNKKPIECVCKAG…	1	5.61	57884.6	Cupin_8(JmjC)	Mitochondrion (also possible: cytoplasm and nucleus)
GmFBX480	Glyma.19G206800.1	MQRMAYTFSFPEEVLEHVFSFIWNERDRNAISLVCKSWYEIERWCRRKVFVGNCYAVSPLMVVKRFPEVRSIALKGKPHFADFNLVPDGWGGYVCPWIAAMARAFPCLEEIRLKRMVITDESLELIAKSFKNFKVLVLTSCEGFTTDGLAAIAANCRNLRELDLQESEVEEDLSGHWLSHFPDSYTSLVSLNISCLNNEVSLSALERLLGRCPNLRTLRLNRAVPLDRLPNLLLQCPQLVELGTGVYSTEMRPEVFSNLEAAFSGCKQLKSLSGFWDVLPSYLPAVYPICSRLTSLNLSYAIIQSSDLIKLISQCPNLLRLWVLDYIEDAGLYALAASCKDLRELRVFPSDPFGLEPNVALTEQGLVSVSEGCPKLQSVLYFCRQMSNAALHTIARNRT…	2	5.71	66241.6	LRR	Peroxisome and cytoplasm
GmFBX481	Glyma.19G231000.1	MNHMASCSFNIESLPHDCVSEILSHTSPLVACIVSLVSPSLCSCANSDTVWRSFLPSDYEDIVSRAVNPFTLSFSSYKQLFYSLCHPLLIDQGNKSFNLEKSSGKKSYIISARELSIAWSSDPMMWSWKPIPESRFAEAAELRTVSWLEVEGKIRTRILTPNTSYLAYLIMNVSHRAYGLDFAPSEVSVMVGNKVHRGKAYLGDKDENKREMEALFYGNRTEVLRNAAFQEGIPFPSKREDGWMEIELGEFFSGEGDEEIKMSLREVGYQLKGGLVLEGIQVRPKTS*	2	5.62	32320.8	PP2	Cytoplasm, peroxisome, and nucleus
GmFBX482	Glyma.19G246800.1	MHRKLSPLKPQILKDITGLTETERMKRNSVYPSALNCDDILHEILLRIPPPTISKLIIVSKIWLRVICSPSFRQCYLRQWGQSFRLLGFFVCNFLYLGRPRDGYRRPRWEPALPILSTCKDGDDLKLSGILKHLGYFIDSSKGIILSGFHPKTYYVYNTVTKQKYELPEPQQFYKVLCMALIVEEYLDSDICYKVIRARCECKLKERNTVSIETYSSKTRQWKQSTLMCSTTFALCPRTAAMVVGGVVHWFAMWGKLAIYDPRLGDRYIALIKLPTGVLTHEHEESVLGESSDGLLQYGQSNNLGLEIWILEKESGANSSIYCNCTHLKYKWILRWRLNFKVLWKQMPSLSTHSKETQILSFLPQNSTSIFIRSGWNILLCDLETKTVEIVNYQGRGGT…	1	9.23	48860.9		Cytoplasm (also possible: nucleus and plasma membrane)
GmFBX483	Glyma.19G252100.1	MAGETSWISHYDDRQRETGAFDSFLELGEEGEKEATAVSLDVLPDDLLERILAYLPIASIFRAGCVSKRWHEIVNSERFVWNLSHVLPQKPWYFMFTSSDEPDGYAFDPVLRKWYRYRIELPCIGTSNWFIASSYGMVCFMDNDSRSEICICNPITKTYRKLEEPPGLKVSDYSALAISVNRESHCYTVAIVKSKQVPENFVQWDISIHLYNSENATWVTSLTEVLMGWRGGNESVICNGMLCFLVYSTGGGQPVNRHALIAYNMSNHSSQGSLTRNFIPVPFSLTCGRLMNLKEKLVMVGGIGKPDRPDIIKGIGIWLLKDKKWEEIARMPHKFFQGFGEFDDVFASSGADDLIYIQSYGGPALLIFDVNHKQWKWSQKCPVGKRFPLQLFTGFCFEA…	1	5.9	46105.8		Cytoplasm and nucleus
GmFBX484	Glyma.19G256900.1	MSSRSILPQDQIVEILSWHPVKVLMRFRCVSKTWNSLILNPTTRVMSQDSPRILLNSSNYKTGRSSFNFGFGYDDRSGTFKVVEVLCDIKSQQRVVRVHCLGDTCWRKTLTFPAVPFLGYRGCFVNQWRTVTVNQLVIFSYDLKNETYKYLSMPVGLTESLLTDHQPDLVVFKGCLCLSHEHMRTHVLVWLMREFGVENSRVLLLNVSYEHLQLRQHPSLTPLCMSENQDVLLLINDLEQFILYNRRDNRRDRAEDLVDDKHIGFCYDFDQSFVLPYSN*	1	8.06	32626.5	FBA	Cytoplasm (also possible: nucleus)
GmFBX485	Glyma.20G001100.1	MEEGKRKLAMKRKRESTGGGKDRLSELPDSVLVHIMELMETRNAVQTCVLSQRWKNLWRRMTRLSFNHPRTFSRYHNFVSHVLSGRDHSVSLIDLLFVVLHSTSATLLHDVISYAVSHNVQQLTIYIDTLDCINGATPSFQLSKTPFVPLLFPSPSLTSLKLSSVFIGYSLELPKSLLLPSLKTLHLTNVHFTASDHNNNFVEPFSTCHMLNTLVIQYCFMHTSAQVLSISNSNLSSLTLDTFQEHIVLSTPNLTSLTIRDGFHFTLLQLSSTCDLSLLKEADIETRVDIHYSVIITWLRLMTNVKMLTISSATLKAILNDLSDPAAATVQPPCFGRLESLKVKMHPHVNISKEEVSRTLEHLLVNSPPPTRVYLINVSLSHQELVRYA*	3	8.68	43897.8		Cytoplasm (also possible: nucleus)
GmFBX486	Glyma.20G014700.1	MAKECIHKGEKILRNRKGVKGRNKSVVLPLELITEIFLRLPLKSLIRFKCVCSCRGFILWKARESLWVWNPSTQVPTKQYLPHDFQLLRISLGFFGYHQSTDDYLVVQVSYDINGEFLSLCVMECEHPVEIRIMKEYKIVQVFADDILIECFNLLCLTRSGDIVGMDGRNGLVKCNDEGQLLEHQSYCCGSFGP*	4	7.98	22324.2		Plasma membrane, cytoplasm, and extracellular space
GmFBX487	Glyma.20G042200.1	MLLYFITCISFFLFLKSLLLKPLPSWASEMWLFPLLFSQEFSMSTISKLFRNRFWIGFLCQIPIGMSLVRKSLTSRVENVEESLDMSVLDLPELALDCILERLPPSSLCRIAAVCRTLRERCVSDHLWEKHMRKKWGRVIGPAAYREWKWHVASKRNVGGLKHGRQKGLMRFMSLHWPFQWIRPKVDANYNNPKLRSSLPVDSVMNWYLALESGNFWFPAQVYNRENGHVGFMLSCYDAELSYDPRTDTFQARYPPHGRRADARECGIPWERLRAPPIDTSPHDLHVSDCLNDLYPGDHIEIQWRRNKEFPYGWWYGVVGHLESCNGSENYCRCHSSDTVVLEFNHYTPGSRWRLTTVSRKDHREEGNEADGFYGGIRKITSEAEIATWKCLWPSEVLD*	4	8.5	46691.6		Golgi apparatus, extracellular space, and ER
GmFBX488	Glyma.20G045100.1	MGSDRERESCNSRHFAWLMKSCFPNPNDAVAKLASPPQSHRNSPVPATTISSLPDDIVLDCLSRVPTSSLPALSLVCRRWSRLLSSPDFSDLRRHRLLLRHTAVAIAGTNLGLSSATLLDGAWHPSLFVPCYDAHSLDNFHSLLAHARACSVGPRIYLVGRNNTLLYDTWTATVSTRASMIFPRKKFALAAVGGKIYVSGGSSGTSAVEEYDPETDTWSVVCNAPRKRYGCLGTSFQGVFYVIGGLRIGATEQNLPNLFPRASRGVEAHAAYASSMDLFDVEARVWLRSRTVPGGGCVVAACAAVGCVYVLTSHAVELSFWSFHARRKNHNNYNGNDNYNNNVFGEWCRIKSPPLPAQVRVDSRIRFSCVGIGDKVILIQSLNEVRGVKEGFVFVYDCV…	0	8.87	46437.8	Kelch	Cytoplasm
GmFBX489	Glyma.20G073200.1	MKRKVTLPFDLIVEILLRLSVRSLLRFKCVSKSWCALISDPEFAKSHIDMAAAPTHRFLFTSSNASELNAIDVEAEEPLCDDSANVVFKVPPSSTFKYYKHSVRVVGSCRGFILLMFTGLDSIGFIVWNPSTGLGKEILHKPMERSCEYLSGFGYDPSTDDYVIVNVILSRRKHPKIECFSLRANSWSCTKSKAPYRENLTFGDGVFLNGALHWLVKPKDKVAVIIAFDVTKRTLLEIPLPHDLAIMLKFNLFRFMVRQGCLVLCSFGWKNTRLMPEMWTMKEYKVQSSWIRSLVPYKNYYNLFDLFLPVCFILNGETLASNAINTLVRLNDKGELLEHRMHESILNKFYTLLHCVMYRESLLSLPSAQGI*	0	9.01	42476.8	FBA	Golgi apparatus
GmFBX490.1	Glyma.20G075000.1	MSPMILPEELLVEILSWVPVKDLLRFRCVAKWLRALISDPTFVKLHLLHMSSRNAHILLTFYDKHYPGDKYSAPRRYCAPCSVHALLHNPSSTIEGFRPFDINVYRVLGVCNGLVCLLVSYRYSHSDFDEFWVRFWNPATRVISDDSPRVYLHNDRPRRYKRYMFGFGYDEWSDTYQAVVLDNNKPQNLEVRVHCMGHTGWKSTLTTTCPAFPILSQDGASVRGTVNWLALPNSSSDYQWETVTIDDLVIFSYDLKNESYRYLLMPDGLLEVPHSPPELVVLKGCLCLSHRHGGNHFGFWLMKEFGVEKSWTRFLNISYDQLHIHGGFLDHPVILCMSEDDGVVLLENGGHGKFILYNKRDNTIECYGELDKGRFQFLSYDYAQSFVMPY*	1	6.4	45247.8		Plasma membrane (also possible: extracellular space)
GmFBX490.2	Glyma.20G075000.2	MSPMILPEELLVEILSWVPVKDLLRFRCVAKWLRALISDPTFVKLHLLHMSSRNAHILLTFYDKHYPGDKYSAPRRYCAPCSVHALLHNPSSTIEGFRPFDINVYRVLGVCNGLVCLLVSYRYSHSDFDEFWVRFWNPATRVISDDSPRVYLHNDRPRRYKRYMFGFGYDEWSDTYQAVVLDNNKPQNLEVRVHCMGHTGWKSTLTTTCPAFPILSQDGASVRGTVNWLALPNSSSDYQWETVTIDDLVIFSYDLKNESYRYLLMPDGLLEVPHSPPELVVLKGCLCLSHRHGGNHFGFWLMKEFGVEKSWTRFLNISYDQLHIHGGFLDHPVILCMSEDDGVVLLENGGHGKFILYNKRDNTIECYGELDKGRFQFLSYDYAQSFVMPY*	1	6.4	45247.8		Plasma membrane (also possible: extracellular space)
GmFBX490.3	Glyma.20G075000.3	MSPMILPEELLVEILSWVPVKDLLRFRCVAKWLRALISDPTFVKLHLLHMSSRNAHILLTFYDKHYPGDKYSAPRRYCAPCSVHALLHNPSSTIEGFRPFDINVYRVLGVCNGLVCLLVSYRYSHSDFDEFWVRFWNPATRVISDDSPRVYLHNDRPRRYKRYMFGFGYDEWSDTYQAVVLDNNKPQNLEVRVHCMGHTGWKSTLTTTCPAFPILSQDGASVRGTVNWLALPNSSSDYQWETVTIDDLVIFSYDLKNESYRYLLMPDGLLEVPHSPPELVVLKGCLCLSHRHGGNHFGFWLMKEFGVEKSWTRFLNISYDQLHIHGGFLDHPVILCMSEDDGVVLLENGGHGKFILYNKRDNTIECYGELDKGRFQFLSYDYAQSFVMPY*	1	6.4	45247.8		Plasma membrane (also possible: extracellular space)
GmFBX491	Glyma.20G098700.1	MEDLFSNLPDEVLSCIVSFLPNESALETSLISTRWRDLWNQVLVRHGTTQDITGVVAGFLSRFEELDPLKHPRKLQFHFADQDTALFASIATNSKLLLDFPGGGNKDLKKQYELKFMFNKDLNTVPPTFLVKTLYLKSVSHLTSELVSSIVSNLEHLEKLMIVECTGLQSLFIESESKLHKLTILDCPQLKSLHLRTSKLKRFRLHGPLPKIWPESHFNLSHAMLDFRLGPSCADFKAQDFNQTLLTIKNCEALTLCEWTFQALIWPSISPSGNFIFYKIRELWWIHNHRGENSMEALVSFLKLCPALEQLFVTNDSTSYSAPRSNSCLTQATKYSTKLEHLKRIKFMGFTNRVDEISVAKRLIELVRGEPPKIETCLNAVLV*	2	8.03	43771.7		Cytoplasm (also possible: nucleus and peroxisome)
GmFBX492	Glyma.20G105000.1	MGSNEEMGLDQLPSALVATIMSKLDIASICSLASTSSTFRSCARHILSFLPTFHLLDIAPSGELLRPLLPPNPYLTNLKLDCAGLDDSAIGFLLKPSLHDLSLHNCADFSGRLLSEIGNRCNHLRSLYLGSVAEKRGRAIHISDLQELLTGCSHLEALILMFDVSLFLRHNFARVWASASEKLTSLEIGYISSVTVTELLSPNLGSQLPSNPAQPSILPSIQKLCLNVDYITDAMVGTISKGLMLLTHLDLQDAPLIEPRITFDLTNAGLQQINQLGRLKHLSLVRSQEFQITYFRRVNDLGLLLMADKCANMESICLGGFCRVTDTGFKTILHSCTRLYKLKVTHGTHLTDLVFHDISATSLTLTHVSLRRCNLLTNHAVLSLASNKVLKILDLRDCR…	3	5.73	70342.4	LRR	Peroxisome, cytoplasm, and nucleus
GmFBX493.1	Glyma.20G135900.1	MKLRLRSLESKETLKIEVPDSCSLLQLKDTVSRTISSSSSSLHLSLNRKDEIHAPSPEEPLHSLGVAAGDLIFYSLNPIAFTLETLLHKPETASRDGPSIQDSPETLASDSPSVPDAEKPPTLDAAELEPMEMIDGSDEMVVVGTNSEPFFVRRVLKEALGNNVNDFKLLVFAVHGVVLESGFVRIDKDCGMAVTGSHLLDDSPPAFSSVISLRYALPEILANGASHSVNLKFQTLGHFVNVCGSLSDDVGSRLHFVCLDKRKYVRPLELMLANSEAKGSVNDGEDILFGSEVFEMWKMVKDRLALPLLIDLCEKAGFDLPPCFTRLPMELKLLILERLPGVDLAKVACTCSELRYLSTSNELWKKKYEEEFGKEGDRKGWLFKDLFAVSWETKKRWRA…	1	5.79	51435.2		Cytoplasm and nucleus (also possible: peroxisome)
GmFBX493.2	Glyma.20G135900.2	MKLRLRSLESKETLKIEVPDSCSLLQLKDTVSRTISSSSSSLHLSLNRKDEIHAPSPEEPLHSLGVAAGDLIFYSLNPIAFTLETLLHKPETASRDGPSIQDSPETLASDSPSVPDAEKPPTLDAAELEPMEMIDGSDEMVVVGTNSEPFFVRRVLKEALGNNVNDFKLLVFAVHGVVLESGFVRIDKDCGMAVTGSHLLDDSPPAFSSVISLRYALPEILANGASHSVNLKFQTLGHFVNVCGSLSDDVGSRLHFVCLDKRKYVRPLELMLANSEAKGSVNDGEDILFGSEVFEMWKMVKDRLALPLLIDLCEKAGFDLPPCFTRLPMELKLLILERLPGVDLAKVACTCSELRYLSTSNELWKKKYEEEFGKEGDRKGWLFKDLFAVSWETKKRWRA…	0	5.79	51435.2		Cytoplasm and nucleus (also possible: peroxisome)
GmFBX494	Glyma.20G142600.1	MIEEGLSTCKAKFQKLNNKVNVDGHKDWIGNLPNEIIQHILSLLPTKDAVKTSVLSRRWHSQWMFVRNLDFAEFPPNMNQKRKLFMDFVDRVIALRKPLDLNLFALVCEVFTDASRINSWVCAAVKHNVQHLLLVLDQIHLEPLELPHCLFTCDTLRKAFIVADILLNLPSSIHFSNLKLLTLQYVVFPGYESTQRLFSGLPVLEELTLDSCCWLNVEIVTIALPMLKKLDIKENLADQDNCQFFIIAENLNSFYYIGTLRNDYWIYNSVSLDWGLMGLCSTDDIGESSRLREVAQRAGRLLRGISCAKELLLTPYAFEVLTYSEYLCACMPVLYKVTYLGFLSPGTAINFGCRALAKFLEKLPCLELLVFQSGVCLSGNHEEGSWILDPVPSCFSRYL…	3	6.2	53399.4	FBD	Cytoplasm and peroxisome
GmFBX495	Glyma.20G155700.1	MGAGVSSTNKAEKDGGGSISSSSRDSRPGLGDFPESCISSLFMNLDPPDICKLARVNRAFHRASSADFVWESKLPPSYKFLANKVLGEENIATMTKKEIYAKLCLPNRFDGGTKEVWLDKCSGQVCLFMSSKSLKITGIDDRRYWNYIPTEESRFQSVAYLQQMWWVEVVGELEFEFPVGSYSLVFRLQLGKASKRLGRRVCNVDQVHGWDIKPVRFQLSTSDGQSSLSECYLRGPGEWVYYNVGDFVVEKPKEPINIKFSLAQIDCTHTKGGLCVDSAIICPTEFKERLKQS*	2	8.25	32907.6	PP2	Cytoplasm and nucleus
GmFBX496.1	Glyma.20G157500.1	MEDNDSYIRRWEDLDIDILVKIFQLLDIFELTSGISRVCSAWRMACCDPLLWKTLDLSMLRSNFIKIPLEPFVYVDGRSDRTLTRILKISLSLSQQSIMTLIFHFNLYVSDEQLTYTAERCPQLRRLVLPAWNRIKKPGMCKAIRGWKELESLTMPSIANPPYILEEISTHCKNFSELKIMGPCDIFFASSLAAFLPKLRILSLRCSMLYKDVLILILDNLQHLEVLNISHCVLMEALPAPQQKRIIKEIDVTIRQKASRLREFLTCMEDSCVMCQRTRTDEGLIRWYKYEEGLWKTDEVRSLSL*	5	7.93	35652		Cytoplasm, peroxisome, and nucleus
GmFBX496.2	Glyma.20G157500.2	MEDNDSYIRRWEDLDIDILVKIFQLLDIFELTSGISRVCSAWRMACCDPLLWKTLDLSMLRSNFIKIPLEPFVYVDGRSDRTLTRILKISLSLSQQSIMTLIFHFNLYVSDEQLTYTAERCPQLRRLVLPAWNRIKKPGMCKAIRGWKELESLTMPSIANPPYILEEISTHCKNFSELKIMGPCDIFFASSLAAFLPKLRILSLRCSMLYKDVLILILDNLQHLEVLNISHCVLMEALPAPQQKRIIKEIDVTIRQKASRLREFLTCMEDSCVMCQRTRTDEGLIRWYKYEEGLWKTDEVRSLSL*	2	7.93	35652		Cytoplasm, peroxisome, and nucleus
GmFBX496.3	Glyma.20G157500.3	MEDNDSYIRRWEDLDIDILVKIFQLLDIFELTSGISRVCSAWRMACCDPLLWKTLDLSMLRSNFIKIPLEPFVYVDGRSDRTLTRILKISLSLSQQSIMTLIFHFNLYVSDEQLTYTAERCPQLRRLVLPAWNRIKKPGMCKAIRGWKELESLTMPSIANPPYILEEISTHCKNFSELKIMGPCDIFFASSLAAFLPKLRILSLRCSMLYKDVLILILDNLQHLEVLNISHCVLMEALPAPQQKRIIKEIDVTIRQKASRLREFLTCMEDSCVMCQRTRTDEGLIRWYKYEEGLWKTDEVRSLSL*	3	7.93	35652		Cytoplasm, peroxisome, and nucleus
GmFBX496.4	Glyma.20G157500.4	MEDNDSYIRRWEDLDIDILVKIFQLLDIFELTSGISRVCSAWRMACCDPLLWKTLDLSMLRSNFIKIPLEPFVYVDGRSDRTLTRILKISLSLSQQSIMTLIFHFNLYVSDEQLTYTAERCPQLRRLVLPAWNRIKKPGMCKAIRGWKELESLTMPSIANPPYILEEISTHCKNFSELKIMGPCDIFFASSLAAFLPKLRILSLRCSMLYKDVLILILDNLQHLEVLNISHCVLMEALPAPQQKRIIKEIDVTIRQKASRLREFLTCMEDSCVMCQRTRTDEGLIRWYKYEEGLWKTDEVRSLSL*	3	7.93	35652		Cytoplasm, peroxisome, and nucleus
GmFBX496.5	Glyma.20G157500.5	MEDNDSYIRRWEDLDIDILVKIFQLLDIFELTSGISRVCSAWRMACCDPLLWKTLDLSMLRSNFIKIPLEPFVYVDGRSDRTLTRILKISLSLSQQSIMTLIFHFNLYVSDEQLTYTAERCPQLRRLVLPAWNRIKKPGMCKAIRGWKELESLTMPSIANPPYILEEISTHCKNFSELKIMGPCDIFFASSLAAFLPKLRILSLRCSMLYKDVLILILDNLQHLEVLNISHCVLMEALPAPQQKRIIKEIDVTIRQKASRLREFLTCMEDSCVMCQRTRTDEGLIRWYKYEEGLWKTDEVRSLSL*	2	7.93	35652		Cytoplasm, peroxisome, and nucleus
GmFBX497	Glyma.20G163800.1	MNVDQLISDSDSNPTYAVEYPIACRELSFILREAFHQFPKNLQSIVFQDTLSAFRLLPQHGHVDTCNVQNIEHSTGVVSVSNTDTDACRIPDTPTIQTQSAVSAVHSLLQSVEAALPKQKKNVAVTKFKHAMVVHKRRCSLQLPQDILAHIFSFLEMKSLVSMGLVCWSWNIAANDNHLWEKQYVALYGNRAKPKPAKLIEGKNDGLLLEPVDTRIITDWKESVKGAYTFDFDIGALARILTTNRGYCGHYKSVVWLNNAKCPNAHFGISEIQDIRPVTAFQMNTNIKIE*	7	7.66	32580.3		Cytoplasm and nucleus (also possible: peroxisome)
GmFBX498.1	Glyma.20G166900.1	MSFRSIVRDVRDGFGSLSRRSFEVRLPGHNRGKSRSSVHELQDQPPVIQNSRWASLPPELLRDVINRLEASESTWPGRKHVVACAAVCKSWREMCKEIVSSPEFCGKITFPVSLKQPGHRDGPIQCFIKRDKSKLTYHLFLCLSPALLVENGKFLLSAKRTRRTTCTEYIISMDADNISRSSSTYIGKLRSNFLGTKFIIYDTQPPYHNAMLSPPGRSRRFSKKVSPKVPSGSYNIAHVTYELNVLGTRGPRRMNCTMYSIPASSMEPNGIVPGQPELLPRALEDSFRSISFSKSIDNSTEFSSSRFSDIMGIGNEDEEGKVRPLVLKNKSPRWHEQLQCWCLNFRGRVTVASVKNFQLIAATPPPAIVTTGTGPTPSQPTQSSSDPDKIILQFGKVGK…	4	9.61	48203.3	TUB	Cytoplasm (also possible: nucleus and mitochondrion)
GmFBX498.2	Glyma.20G166900.2	MSFRSIVRDVRDGFGSLSRRSFEVRLPGHNRGKSRSSVHELQDQPPVIQNSRWASLPPELLRDVINRLEASESTWPGRKHVVACAAVCKSWREMCKEIVSSPEFCGKITFPVSLKQPGHRDGPIQCFIKRDKSKLTYHLFLCLSPALLVENGKFLLSAKRTRRTTCTEYIISMDADNISRSSSTYIGKLRSNFLGTKFIIYDTQPPYHNAMLSPPGRSRRFSKKVSPKVPSGSYNIAHVTYELNVLGTRGPRRMNCTMYSIPASSMEPNGIVPGQPELLPRALEDSFRSISFSKSIDNSTEFSSSRFSDIMGIGNEDEEGKVRPLVLKNKSPRWHEQLQCWCLNFRGRVTVASVKNFQLIAATPPPAIVTTGTGPTPSQPTQSSSDPDKIILQFGKVGK…	4	9.61	48203.3	TUB	Cytoplasm (also possible: nucleus and mitochondrion)
GmFBX499	Glyma.20G190700.1	MSGNVFFPDEILVEIFRRLPSKSIVRCSAVCKLWRSLVTNESFISLHHRRRDPFLTLRLPSFPDHEFPVVAFCNACITEISFALPTVNNACPLSFAIQVFDDINCDYKVIRISCIVDDESFGLSAPLFELYPLATGSWRILDSIAPVCYVAGDAPDGFEDGLVHWVAKRYVTGAWYYFVLSFRLEDEMFGEVMLPESLAHVS*	1	4.94	22899.4		Cytoplasm (also possible: plasma membrane, extracellular space, and peroxisome)
GmFBX500	Glyma.20G215600.1	MIMTRSKTLKTKEDRLSGLPDEILLIIMSFIMIKDAVQTCILSKRWRNLWKFLPNLTLHSNDFKKNRVFYEFVSRIVSCSDQNHTLHSLDFYRPLYCKPKIMTNLINYAICHNIQQLKLNVPNNFSLPACVFSCPSLTSLSISVSHNVLKRTRIPKSLQLPALLSLHLNNVPISADENGHAEPFSNCKKLNSLSIEDCVLLLPDAFVGSEILSITNTSLANLTMNFRSSRPFTTVLSTPNLSSFACDDPRWTMRWQKEGNIVIRSSWLN*	2	9.36	30718.8		Cytoplasm, nucleus, and peroxisome
GmFBX501	Glyma.20G220100.1	MTQSVVVDFNNLPEGCIANILSFTSPRDVCRLSLLSSTFRSAAQSDAVWNKFLPSDFHTILSQSSSLSLPSKKDLFLYLCQKPLLIDDGKKSFQLDKVYGKKCYMLSARNLFIVWGDTPRYWRWTSLPDARFSEVAELRSVCWLEIRGWINTGMLSPETLYGAYLVFKPNPSGFYGFDYQLVEVSIGIAGGENRKRNVFLDAERGRRLRYQIVPRRAGTGIFNRARFLAPVEAPPVEDNDSLDLQHPKERADEWLEVELGEFFNDGQEDKELEMGVYEIKSGDWKGGLLVQGIEIRPKRTPIN*	2	6.24	34565.4	PP2	Cytoplasm (also possible: nucleus and peroxisome)
GmFBX502.1	Glyma.20G220200.1	MKFEDLAEGCMAKILSYTTRADVCRLSLVSKAFHSAAEANTVWDCFLPSDLSSIISPSSSVPPFRSIKDLYLYLSDRPTIIDQGIKSFQLEKRTGNKCYMLSARDLSIIWGDTTHYWEWTTLPESSRFEEVARLRAVCWFDITGRMNTRVLSPNTNYAAFLVFKMIDAGGFHYDPAVLSVGILGGNSSTKNVCLDPNLVDNRLDDRFHGLQRPTVRSDGWLEIEMGEFFNPGLEEDELQIKVSETTSNWWKRGFILEGIEVRPKHV*	2	5.46	30236.4	PP2	Cytoplasm (also possible: nucleus and peroxisome)
GmFBX502.2	Glyma.20G220200.3	MKFEDLAEGCMAKILSYTTRADVCRLSLVSKAFHSAAEANTVWDCFLPSDLSSIISPSSSVPPFRSIKDLYLYLSDRPTIIDQGIKSFQLEKRTGNKCYMLSARDLSIIWGDTTHYWEWTTLPESRFEEVARLRAVCWFDITGRMNTRVLSPNTNYAAFLVFKMIDAGGFHYDPAVLSVGILGGNSSTKNVCLDPNLVDNRLDDRFHGLQRPTVRSDGWLEIEMGEFFNPGLEEDELQIKVSETTSNWWKRGFILEGIEVRPKHV*	2	5.46	30149.3	PP2	Cytoplasm (also possible: nucleus and peroxisome)
GmFBX503	Glyma.20G220300.1	MGIFFSPYGKQESSGTTTINLLPEGCISYILSYTTPVDACRLSLVSKAFRSAAQSDTLWDRFITSALSSLVSPSSFPSSHSKKHLYFALCDRPIIIHNGTKSIQLDKRTGKRCYTLSTRVHLIDSEWGLAPLQWEHIRLPNSRFQQFGVLVSAPEAWFDISGRIKALSLSPRTEYAAFLLFKMVYATPTEVHYHPWVLGYLVITLPDSSSVRTIDVCLLKNLQQHSCVRRSDGWLEFELVGFFDLGLEDDQVQIIKVTDTRPNSNWKHGFILEGIEIRPKHVY*	3	8.48	32117.9	PP2	Cytoplasm (also possible: peroxisome and nucleus)
GmFBX504	Glyma.20G234300.1	MKVYPLKDLLFSRNLTPLPMGCCCDEDDGDIFRHLMNSNFPSSSSSTSSSCTVISPMNSHFSALSSTDILRLIFENLPIIDLARASCVCRLWCSVASQRDMVTRAFVAPWKLNDVVGNPLSGSFWRDNSLAKFAISHRITRGDTVASLAVKYSVQVMDIKRLNNMMSDHGIYSRERLLIPISNPDILINRRCFIELDVYAKREVAVLYPNDVPDRRTTYVSNRISSEESNKKVLESLKRSMHVDNETAQYYWSVANGDPRAAFAEFSADLKWDWQAGHS*	1	7.58	31576	Lysm	Cytoplasm and nucleus
GmFBX505	Glyma.U003700.1	MNTYIPRELTEKILIKLPVKSLVSFKCVRKEWNNLISDPEFAERHFKYGQRAETLMITTPDVNHFKSINPIKSLHDESSYQSLSLSFLGHRHPKPCVQIKGSCRDFLLLESCRSLYLWNPSTGQNKMIQWSSNVSFITPGDSFLFCHGLGYDPRTKDYMVVVISFAEYDSPSHMECFSVKENAWIHIPLAADLHYKSCNLWNGRNLTGTFFNNALHWLVYKYEAYMHVVLAFDLVGRTFSEIHVPNEFEFYCLPHALNVFGESLCLCVMREMEQVETSIQIWELKQYTDHTSWTKTNTLIINDIWSGSALPVCNAENGCIVGSDPAGVLVKWNQDGEVEEQRSFDYIRDGYQVTAYRETLFTI*	0	5.87	41966.8	FBA	Cytoplasm (also possible: nucleus)
GmFBX506	Glyma.U003800.1	MRSEKKPWSPLLCDELIEQILSRLPVKPLIQFKCVCKGWNSLMSDPYFIELHLSKSAAKDDFEIPEGYRVCFWNKATRVISRESPTLSFSPGIGRRTMFGFGYDPSSDKYKVVAIALTMLSLDVSEKTEMKVYGAGDSSWRNLKGFLVLWTLPKVVGVYLSGTLNWVVIKGKKTIHSEIVIISVDLEKETCRSLFFPDDFCFVDTNIGVFRDSLCVWQVSNAHLGLWQMRKFGEDKSWIQLINFSYLHLNIRPYEEKSMILPLCMSNNGDFFMLKFTRNADDEYQTILYNQGDGKSQVSVVPSDSFRTLLWRNLKIFTKSLVIPY*	1	8.65	37451.5		Plasma membrane (also possible: Golgi apparatus and cytoplasm)
GmFBX507	Glyma.U004100.1	MRSEKKPWSPLLFDELIKEILSRLPVKPLIQFKCVCKGWNSLMSDPYFIKLHLSKSAAKDDLEHLQLMKNVCLGSIPEIHMESCDVSSLFHSLQIETVSEIPEGYRVCFWNKATRVISRESPTLSFPPGIGRRTMFGFGYDMSSDKYKVVAIALTMLSLDVSEKTEMKVYGAGDSSWRNLKGFPVLWTLPKVGGVYLSGTLNWVVIKGKETIHSEIVIISVDLEKETCRSLFLPDDFCFVDTNQF*	1	6.95	27826.5		Plasma membrane (also possible: cytoplasm, peroxisome, and Golgi apparatus)
GmFBX508	Glyma.U017700.1	MSKQQQSFAATAAAKRGPSPPSSDQIKKKRRETPTTILSLDPDIVTTIFAFLDMFDLVRCSLVCKLWNAIVESRSLREFCERKMHKSFAEFTKKPLRVILGEVAMEQHSLALQCGGFYVDQWKAHSTTVAQCRMKMGMLVTGVGHKVIRLWSLDSYKCIEEYSMPDMFSLVDFDFDESKIVGLIGSHLCIWRRNGKRSIFPSLEGKFVKGSCMRYFDPEAVVGCDDGAVRVFDMYSRKCSQIIRMHYAPITCLCLSEDQLIMSGSTSGSITMSDPSSVQQVATLRSSDARGIRTLCFNPSSQLLFAGSAVGYAYCWDLRTRKLLWSNRVSPNVIYSLQHMHSDTSTLAVGGIDGILRLLNQNDGSVVSSCVMGDKLLSTFQSPSGSIQRRKGSRLPENI…	8	9.3	49677.7	WD40	Cytoplasm, chloroplast, and peroxisome
GmFBX509	Glyma.U030700.1	MANNENETCSFTDFPEDIQVSILSFLGPSEIATLACTSKKLGSLCSTVSKLWFSMCERRWGSNTRITQWAQKPAISFKQLYHTLHRWENLLGFWRRSGTGIPSLLFFEWGPSFISASRVSPSDSDSNTYGVTKTPFLWMSLSEEGHVVTFLDPDGRRSDFKPENRSELVAVDVSFMGKTHFVVEEKRVRGGDDDVVVAESGSPPERLMAEIYQHFANPRSPGSDRSRRQRRREKERLYGRKWEPQHFVKIVNCSPTPARPLQGLWKGICGDMSLAFYLVAYDDIGGIACRWIGDPPDHFSGQAPVFWTSNATFLESPFSPEEESLYDSRVHLQPLQLGNEVLEQFPLSDCELVNQIQQFQLSGNVVNRIHHISSSYDLVVPGLAGTMNRRSAEGRIWQY…	1	6.08	49195.4		Cytoplasm, nucleus, and peroxisome

## Sheet: Table S2
Table S2. Putative motifs predicted in soybean F-box proteins of FBX subfamily by MEME with an E-value less than E-100.
Motif No.	E-value	No. of sites	Length of motif	Sequence
1	4.3e-161	28	15	YFFIGSCNGLVCLIN
2	1.3e-203	26	21	CSLHKDAKVLCISNSNLSSLT
3	6.4E-1041	24	50	IGRRTMFGFGYDPSSDKYKVVAIALTMLSLDVSEKTEMKVYGAGDSSWRN
4	3.2e-300	24	23	FTARDNDYAEPFSTCHVLNTLVL
5	2.7e-224	24	29	GGAYKIVLSTPNLSSLTITGHNNHQISSA
6	1.4e-184	24	21	VALPKSLQMPALKSLHLEHVS
7	1.5E-460	23	30	THFVVWQMREFGVEKSWTQLLNVTYEHLQA
8	4.9E-392	23	29	EYWVWFWNPATRIMSEDSPHLCLHSCNYK
9	2.3E-500	22	36	KCGFGYDDRSDTYKVVAVLSNIKSQNWEVRVHCLGD
10	1.8E-329	22	27	QLVIFSYDLKKETYKYLLMPDGLSQVP
11	1.2e-267	22	21	APCSICRLLENPSSTVDNGCH
12	1.0E-407	21	41	KPLCMSENGDVMLLANYISSKFILYNKKDNRIQYTQDFNNQ
13	1.5e-215	20	21	CGQPVSGTVNWFAIRMLGFDY
14	4.7e-160	20	15	GVLKGCLCLSHVHRR
15	5.9e-150	20	15	PMSSHDYIQSLVLPY
16	4.6E-872	20	50	KGFPVLWTLPKVGGVYLSGTLNWVVIKGKETIHSEIVIISVDLEKETCRS
17	1.1E-677	20	41	HLSKSAAKDDLEHLQLMKNVCLGSIPEIHMESCDVSSLFHS
18	1.4e-220	20	29	VSVRTQPPCFVQLESLKVKMQPSADISDE
19	1.6e-144	20	29	FRQSFEFRPYIFSCQSLTFLKLSFNSFDT
20	7.9e-153	19	15	THWRKILTCPAFPIL
21	5.9e-188	18	21	VKLHLQRSSKNTHVLLRCQIN
22	8.1E-657	18	41	FCFFDTNIGVFRDSLCVWQDSNTHLGLWQMRKFGDDKSWIQ
23	2.3E-750	17	50	QIETFLFNFANMPGYHLVGSCNGLHCGVSEIPEGYRVCFWNKATRVISRE
24	2.2E-764	17	50	LINFSYLHLNIRPYEEKSMILPLCMSNNGDFFMLKFTRNADDEYQTILYN
25	2.7E-348	17	50	KFVSRVLSGRDGSVSLHNLEFTRRGMAEPKLFNRIMKYAVLHNVQQFTIS
26	3.1e-118	12	50	PANWRITDDALIKLTNRAQGHLQMLALVNCMWITDAGLQRVAQQNPQLEK
27	1.9e-248	11	43	IQWDRLRAPPVDTPPHDLHISDCLQDLKPGDHIEIQWRRNKEF
28	6.5e-123	10	34	NCIKQQSSLPNDSMMAWYLALESGNFWFPAQVYN
29	3.3e-106	10	21	QKWGRVIGDAAYREWKWHVAS
30	4.3e-110	9	35	CHYSDTVVLEFNQYTPGSRWRQTTISRKDHREEGN
31	6.3e-107	8	41	WQHLREGLQLSWIIVDPKGKRAANLASWRPVAGQRHWPTGE
32	8.9e-224	7	50	EEVTIDTLGYTLFPNTDLLIISWLQVLTNVKILRLYSGTLLTILRDISNP
33	2e-136	6	41	RENGHVGFMLSCYDAELCYDPRTDTFQARYPPHGRRATAEE
34	5.9e-136	6	50	PRCQELRMVYDCPAEHCQRKEHPTQPCRGCTICIPRCEHCGRCIEDGEYE
35	7.9e-108	6	50	VWCQDFYGKHVRMTCLGNKGLLMLCLRSRQMNRYVTYNIATKEWTKVPGC
36	2.1e-112	4	50	MRGIQWCWDAICKMLKLASEVKHIYMKVEFTGDYDALQPFPEIDFVDFFN
37	1.3e-101	4	50	QKFDIHGAMFAALCQKNSLKHVDPGFLIPCLEEVVITVRSPLNAEQKMST
38	1.7e-105	4	50	TEICPYCKAKLWSMLQANMIPQTASCRLGSYDDYIEYYVCLNGHMLGICT
39	3.7e-100	4	50	HCAQVTQANPWFYTITHEHANSGAMYDPSMKKWHHPTISTPPAELIVLPV

## Sheet: Table S3
Table S3. Ka/Ks analysis and estimated divergence time for the GmFBX duplicated genes.
Gene 1	Gene 2	Duplicate type	Ka	Ks	Ka/Ks	Date (Mya)	Purifying selection
GmFBX1	GmFBX12.1	Segmental	0.0369	0.1289	0.286268	10.5656	Yes
GmFBX3.1	GmFBX25	Segmental	0.0263	0.1355	0.194096	11.1066	Yes
GmFBX6	GmFBX271	Segmental	0.0189	0.1314	0.143836	10.7705	Yes
GmFBX7.1	GmFBX270.1	Segmental	0.0166	0.1181	0.140559	9.68033	Yes
GmFBX8	GmFBX269.1	Segmental	0.0187	0.1106	0.169078	9.06557	Yes
GmFBX9.1	GmFBX268	Segmental	0.0295	0.162	0.182099	13.2787	Yes
GmFBX15.1	GmFBX369	Segmental	0.0256	0.1022	0.250489	8.37705	Yes
GmFBX19	GmFBX371	Segmental	0.1109	0.2761	0.401666	22.6311	Yes
GmFBX20.1	GmFBX372.1	Segmental	0.0156	0.1299	0.120092	10.6475	Yes
GmFBX23	GmFBX24	Tandem	0.0176	0.04	0.44	3.27869	Yes
GmFBX30.1	GmFBX238.1	Segmental	0.0095	0.1622	0.0585697	13.2951	Yes
GmFBX34	GmFBX333	Segmental	0.0334	0.1913	0.174595	15.6803	Yes
GmFBX37.1	GmFBX320	Segmental	0.0229	0.0966	0.23706	7.91803	Yes
GmFBX41	GmFBX319	Segmental	0.0235	0.099	0.237374	8.11475	Yes
GmFBX42.1	GmFBX150	Segmental	0.0289	0.1268	0.227918	10.3934	Yes
GmFBX48	GmFBX49	Tandem	0.103	0.3188	0.323087	26.1311	Yes
GmFBX50	GmFBX473	Segmental	0.0197	0.0865	0.227746	7.09016	Yes
GmFBX59	GmFBX480	Segmental	0.014	0.1258	0.111288	10.3115	Yes
GmFBX72	GmFBX114	Segmental	0.0318	0.1034	0.307544	8.47541	Yes
GmFBX80	GmFBX128	Segmental	0.0487	0.1726	0.282155	14.1475	Yes
GmFBX83	GmFBX124	Segmental	0.0399	0.1264	0.315665	10.3607	Yes
GmFBX85.1	GmFBX121	Segmental	0.0149	0.1102	0.135209	9.03279	Yes
GmFBX86	GmFBX453	Segmental	0.0114	0.0774	0.147287	6.34426	Yes
GmFBX89	GmFBX209	Segmental	0.0221	0.0368	0.600543	3.01639	Yes
GmFBX90	GmFBX208	Segmental	0.009	0.0201	0.447761	1.64754	Yes
GmFBX94.1	GmFBX169.1	Segmental	0.0238	0.1052	0.226236	8.62295	Yes
GmFBX96	GmFBX173	Segmental	0.0331	0.1069	0.309635	8.7623	Yes
GmFBX99.1	GmFBX177	Segmental	0.0091	0.0878	0.103645	7.19672	Yes
GmFBX102.1	GmFBX178	Segmental	0.0287	0.0903	0.317829	7.40164	Yes
GmFBX103.1	GmFBX163.1	Segmental	0.0438	0.0908	0.482379	7.44262	Yes
GmFBX104	GmFBX164.1	Segmental	0.0305	0.1711	0.178258	14.0246	Yes
GmFBX120.1	GmFBX332	Segmental	0.115	0.4595	0.250272	37.6639	Yes
GmFBX122.1	GmFBX330.1	Segmental	0.0677	0.5945	0.113877	48.7295	Yes
GmFBX134	GmFBX135	Tandem	0.0288	0.026	1.10769	2.13115	No
GmFBX139.1	GmFBX183	Segmental	0.0293	0.0916	0.319869	7.5082	Yes
GmFBX144	GmFBX186	Segmental	0.0375	0.2193	0.170999	17.9754	Yes
GmFBX146	GmFBX148	Tandem	0.1159	0.1489	0.778375	12.2049	Yes
GmFBX155	GmFBX168	Segmental	0.0434	0.1585	0.273817	12.9918	Yes
GmFBX156	GmFBX487	Segmental	0.038	0.0807	0.47088	6.61475	Yes
GmFBX159	GmFBX387	Segmental	0.0375	0.0828	0.452899	6.78689	Yes
GmFBX181	GmFBX338	Segmental	0.0092	0.0876	0.105023	7.18033	Yes
GmFBX182	GmFBX337	Segmental	0.0293	0.12	0.244167	9.83607	Yes
GmFBX193.1	GmFBX445	Segmental	0.0548	0.0824	0.665049	6.7541	Yes
GmFBX198.1	GmFBX449	Segmental	0.1395	0.3743	0.372696	30.6803	Yes
GmFBX203.1	GmFBX216.1	Segmental	0.0267	0.0505	0.528713	4.13934	Yes
GmFBX211.1	GmFBX349.1	Segmental	0.0603	0.3244	0.185882	26.5902	Yes
GmFBX214.1	GmFBX351.1	Segmental	0.0147	0.1134	0.12963	9.29508	Yes
GmFBX226.1	GmFBX229.1	Tandem	0.0081	0.0112	0.723214	0.918033	Yes
GmFBX227.1	GmFBX228.1	Tandem	0.0035	0.0037	0.945946	0.303279	Yes
GmFBX230.1	GmFBX231.1	Tandem	0.0081	0.015	0.54	1.22951	Yes
GmFBX234	GmFBX375	Segmental	0.0293	0.1411	0.207654	11.5656	Yes
GmFBX235.1	GmFBX376.1	Segmental	0.0419	0.1597	0.262367	13.0902	Yes
GmFBX236.1	GmFBX443.1	Segmental	0.0143	0.0963	0.148494	7.89344	Yes
GmFBX242.1	GmFBX296	Segmental	0.0232	0.1457	0.159231	11.9426	Yes
GmFBX257	GmFBX500	Segmental	0.1391	0.3842	0.362051	31.4918	Yes
GmFBX262.1	GmFBX498.1	Segmental	0.0143	0.1125	0.127111	9.22131	Yes
GmFBX265.1	GmFBX495	Segmental	0.0179	0.1071	0.167134	8.77869	Yes
GmFBX272.1	GmFBX279	Segmental	0.0383	0.1204	0.318106	9.86885	Yes
GmFBX276.1	GmFBX281	Segmental	0.0146	0.0991	0.147326	8.12295	Yes
GmFBX291	GmFBX391	Segmental	0.0086	0.0757	0.113606	6.20492	Yes
GmFBX292	GmFBX357	Segmental	0.5958	2.2685	0.262641	185.943	Yes
GmFBX298	GmFBX393.1	Segmental	0.0238	0.1074	0.221601	8.80328	Yes
GmFBX303	GmFBX344	Segmental	0.0162	0.1539	0.105263	12.6148	Yes
GmFBX307	GmFBX340	Segmental	0.1095	0.1604	0.682668	13.1475	Yes
GmFBX318	GmFBX335	Segmental	0.0462	0.1774	0.260428	14.541	Yes
GmFBX322	GmFBX409	Segmental	0.0658	0.0902	0.72949	7.39344	Yes
GmFBX328	GmFBX402	Segmental	0.0341	0.2177	0.156638	17.8443	Yes
GmFBX329	GmFBX401	Segmental	0.0294	0.1228	0.239414	10.0656	Yes
GmFBX363	GmFBX469	Segmental	0.0161	0.1515	0.106271	12.418	Yes
GmFBX365	GmFBX467	Segmental	0.032	0.1814	0.176406	14.8689	Yes
GmFBX377	GmFBX379	Tandem	0.0566	0.0572	0.98951	4.68852	Yes
GmFBX414	GmFBX423	Tandem	0.0129	0.0565	0.228319	4.63115	Yes
GmFBX415	GmFBX440	Tandem	0.0272	0.0342	0.795322	2.80328	Yes
GmFBX416	GmFBX435	Tandem	0.019	0.0434	0.437788	3.55738	Yes
GmFBX451	GmFBX505	Segmental	0.0264	0.0124	2.12903	1.01639	No
GmFBX456	GmFBX457	Tandem	0	0.0038	0	0.311475	Yes

## Sheet: Table S4
Table S4. List of primers for qRT-PCR.
Primer name	Primer Sequences (5' to 3')
FBX22, Forward (Fw)	CCTGAAAGTTATTCGGCTGG
FBX22, Reverse (Rv)	TTTGGAGGCTTTCCCTTGAT
FBX37.1, Fw	AGCACCACCTGTTGATACTC
FBX37.1, Rv	AGTGGCCTACAACACCATAC
FBX62.1, Fw	AGCTCCATGTATTGGTCCTG
FBX62.1, Rv	TGCATTAGATTCAGCCCCTT
FBX155, Fw	CATTCACCCATTTTGTTCCCA
FBX155, Rv	TCGAAAGAGTGAGTTTCTATTTGT
FBX168, Fw	GATTTTTGGCTCACCCAACC
FBX168, Rv	CTGAAAATCTCACACACGGAA
FBX254.1, Fw	GATGACAGATTTCGGGGTCT
FBX254.1, Rv	AACCGTGCTTCCACATATCA
FBX255.1, Fw	TCAAAGATTTTCCGTTCGGC
FBX255.1, Rv	TGATCGATGATGATAGGGCG
FBX287.1, Fw	ATGGTGTGAAAATGTCAGCG
FBX287.1, Rv	ATGAGGACATCTGTTTGCCA
FBX315, Fw	TCATCAAAACCGAAACCCAC
FBX315, Rv	GATTCTCATCGAGGTGGTTG
FBX316.1, Fw	TGATTGGTGGAATGTCGAGT
FBX316.1, Rv	TATCCACAACAGCCACAAGT
FBX337, Fw	CACCACTAAATGCCGAACAA
FBX337, Rv	TTCATGTATCTCAACCGGCA
FBX347, Fw	TGAGCATTCCTTATGTGCCT
FBX347, Rv	CAGCCCTTACCACTCTCAAT
FBX360, Fw	CAGCATCAATTCGTAGTGCG
FBX360, Rv	CACGGATTTGTGCAAGAAGA
FBX361, Fw	TTATGGGGGTGATCTTGAGC
FBX361, Rv	TTCACTTCACGGATTTGTGC
FBX388, Fw	AGCGGAGGATAATTACGTGT
FBX388, Rv	CAAAATCTCCGAGTTACCGC
